# Supplementary material for: A network view of human immune system and virus-human interaction
Source: Front Immunol. 2022 Oct 26;13:997851. doi: 10.3389/fimmu.2022.997851 (PMC9643829; doi:10.3389/fimmu.2022.997851)
Supplement: Supplementary file 2 [file Table_1.xlsx]

## Sheet: Legend
PPIs	Gene_A	The first gene symbol (protein) involved in each interaction
	Gene_B	The second gene symbol (protein) involved in each interaction
	Pubmed_id	The publication ID from pubmed
	Database	The primary PPI databases
	Throughput	The experimental scale, including High-Throughput (HT) and Low-Throughput (LT) experiment

## Sheet: PPIs
Gene_A	Gene_B	Pubmed_id	Database	Throughput
A1BG	CRISP3	pubmed:15461460	BioGRID	LT
A1BG	GLIPR1	pubmed:23333597	BioGRID	LT
A1CF	APOBEC1	pubmed:11134005;pubmed:10669759	BioGRID	LT
A1CF	CELF2	pubmed:11577082	BioGRID	LT
A1CF	KHSRP	pubmed:10781591	BioGRID	LT
A1CF	SYNCRIP	pubmed:11134005;pubmed:11352648	BioGRID	LT
A1CF	TNPO2	pubmed:12896982	BioGRID	LT
A2M	ADAMTS1	pubmed:10373500	BioGRID	LT
A2M	AGO2	pubmed:25681748	BioGRID	LT
A2M	AMBP	pubmed:7519849;pubmed:1697852	BioGRID	LT
A2M	APOE	pubmed:21163940;pubmed:9831625	MatrixDB;BioGRID;IntAct	HT;LT
A2M	B2M	pubmed:10731476	BioGRID	LT
A2M	BRF1	pubmed:30413534	BioGRID	LT
A2M	C1QBP	pubmed:28565870	IntAct	LT
A2M	CPB2	pubmed:8662763	BioGRID	LT
A2M	F13B	pubmed:31159152	IntAct	LT
A2M	HSPA5	pubmed:12194978	BioGRID	LT
A2M	HSPB2	pubmed:26465331	MatrixDB;IntAct;BioGRID	LT
A2M	IL10	pubmed:25241761;pubmed:10714547	MatrixDB;BioGRID;IntAct	HT;LT
A2M	IL4	pubmed:10714547	BioGRID	LT
A2M	KCTD15	pubmed:29665387	BioGRID	LT
A2M	KLK13	pubmed:14687906	BioGRID	LT
A2M	KLK3	pubmed:25241761;pubmed:1702714	MatrixDB;IntAct;BioGRID	HT;LT
A2M	LCAT	pubmed:11435418	BioGRID	LT
A2M	LEP	pubmed:9724081	BioGRID	LT
A2M	LRP1	pubmed:10652313	BioGRID	LT
A2M	MAPT	pubmed:26402096	MatrixDB;IntAct	LT
A2M	MFAP2	pubmed:19755719	MatrixDB	LT
A2M	MMP2	pubmed:25241761;pubmed:9344465	MatrixDB;IntAct;BioGRID	HT;LT
A2M	MYOC	pubmed:16289162	BioGRID	LT
A2M	NGF	pubmed:10681572	BioGRID	LT
A2M	PAEP	pubmed:11023837	BioGRID	LT
A2M	SHBG	pubmed:15862967	BioGRID	LT
A2M	SPACA3	pubmed:2467766	MatrixDB;IntAct	LT
A2M	TP63	pubmed:20085233	MatrixDB;BioGRID;IntAct	LT
AAAS	NUP133	pubmed:27194810	IntAct	LT
AAGAB	AP1S3	pubmed:25416956;pubmed:26186194;pubmed:28514442	BioGRID;IntAct	HT
AAGAB	AP2S1	pubmed:26186194;pubmed:25416956;pubmed:28514442;pubmed:29892012	BioGRID;IntAct	HT
AAK1	ATP13A2	pubmed:22645275	IntAct;BioGRID	LT
AAMP	AEN	pubmed:25416956;pubmed:28514442;pubmed:26186194;pubmed:29892012	BioGRID;IntAct	HT
AAMP	ATOH1	pubmed:27542412	BioGRID	LT
AAMP	GABARAPL2	pubmed:20562859;pubmed:21900206	MatrixDB;BioGRID;IntAct;MINT	HT
AAMP	PTF1A	pubmed:25355311	BioGRID	LT
AAMP	TBXA2R	pubmed:21172430	BioGRID	LT
AANAT	YWHAZ	pubmed:15644438;pubmed:11336675	MatrixDB;IntAct;MINT;BioGRID	LT
AAR2	EAPP	pubmed:16189514;pubmed:28515276;pubmed:26186194;pubmed:28514442;pubmed:28561026	BioGRID;IntAct	HT
AAR2	MYC	pubmed:29467282;pubmed:30415952	BioGRID	HT
AAR2	ZNHIT2	pubmed:26186194;pubmed:28514442;pubmed:28515276;pubmed:28561026	BioGRID;IntAct	HT
AARS2	APP	pubmed:28514442;pubmed:30664241	BioGRID;IntAct	HT;LT
AARS2	DLST	pubmed:29128334	MatrixDB;BioGRID;IntAct	HT
AARS2	SDHA	pubmed:29128334	MatrixDB;BioGRID;IntAct	HT
AARS2	SIRT4	pubmed:25525879	MatrixDB;IntAct	LT
AASDHPPT	DLD	pubmed:29128334	MatrixDB;BioGRID;IntAct	HT
AASDHPPT	SOD1	pubmed:29128334	MatrixDB;BioGRID;IntAct	HT
AASDHPPT	STIL	pubmed:26186194;pubmed:26638075	BioGRID;MatrixDB;IntAct	HT
AASDHPPT	USP22	pubmed:26186194;pubmed:28514442;pubmed:25416956;pubmed:19615732	BioGRID;IntAct;MatrixDB	HT
AASS	FBXL13	pubmed:29348145	BioGRID	LT
AATF	ATM	pubmed:17157788	IntAct	LT
AATF	AURKA	pubmed:28218735	BioGRID	LT
AATF	BTRC	pubmed:25900982	BioGRID	HT
AATF	CHEK2	pubmed:17157788	BioGRID;IntAct	LT
AATF	CRY1	pubmed:23133559	IntAct	LT
AATF	HIPK2	pubmed:25210797	BioGRID	LT
AATF	KAT2A	pubmed:29232376	MatrixDB;IntAct	LT
AATF	MAGED1	pubmed:17488777	BioGRID	LT
AATF	MAPT	pubmed:14697667	MatrixDB;BioGRID;IntAct;MINT	LT
AATF	MDM2	pubmed:17468107;pubmed:25210797	BioGRID	LT
AATF	MYC	pubmed:29467282;pubmed:30415952	BioGRID	HT
AATF	NGDN	pubmed:25416956;pubmed:30021884	BioGRID;IntAct	HT
AATF	PAWR	pubmed:14627703	BioGRID	LT
AATF	PIN1	pubmed:17468107	BioGRID	LT
AATF	POLR2J	pubmed:10783144	IntAct;MINT;BioGRID	LT
AATF	RB1	pubmed:12450794;pubmed:10783144	BioGRID	LT
AATF	RBBP8	pubmed:10783144	IntAct;MINT	LT
AATF	RBL1	pubmed:12450794	BioGRID	LT
AATF	RBL2	pubmed:12450794	BioGRID	LT
AATF	RELA	pubmed:17157788	BioGRID;IntAct	LT
AATF	SP1	pubmed:12847090	IntAct;MINT;BioGRID	LT
AATF	TADA2A	pubmed:29232376	IntAct	LT
AATF	TADA2B	pubmed:29232376	IntAct	LT
AATF	TADA3	pubmed:29232376	IntAct	LT
AATK	CDC14A	pubmed:28065597	BioGRID;IntAct;MINT	HT
AATK	CDC25B	pubmed:28065597	BioGRID;IntAct;MINT	HT
AATK	CDK5	pubmed:14521924	IntAct;BioGRID	LT
AATK	CDK5R1	pubmed:14521924	BioGRID;IntAct	LT
AATK	DUPD1	pubmed:28065597	BioGRID;IntAct;MINT	HT
AATK	DUSP1	pubmed:28065597	BioGRID;IntAct;MINT	HT
AATK	DUSP14	pubmed:28065597	BioGRID;IntAct;MINT	HT
AATK	DUSP5	pubmed:28065597	BioGRID;IntAct;MINT	HT
AATK	DUSP6	pubmed:28065597	BioGRID;IntAct;MINT	HT
AATK	EYA2	pubmed:28065597	BioGRID;IntAct;MINT	HT
AATK	EYA4	pubmed:28065597	BioGRID;IntAct;MINT	HT
AATK	ILKAP	pubmed:28065597	BioGRID;IntAct;MINT	HT
AATK	MTMR10	pubmed:28065597	BioGRID;IntAct;MINT	HT
AATK	MTMR6	pubmed:28065597	BioGRID;IntAct;MINT	HT
AATK	MTMR8	pubmed:28065597	BioGRID;IntAct;MINT	HT
AATK	MTMR9	pubmed:28065597	BioGRID;IntAct;MINT	HT
AATK	PPM1A	pubmed:28065597	BioGRID;IntAct;MINT	HT
AATK	PPM1B	pubmed:28065597	BioGRID;IntAct;MINT	HT
AATK	PPM1F	pubmed:28065597	BioGRID;IntAct;MINT	HT
AATK	PPM1K	pubmed:28065597	BioGRID;IntAct;MINT	HT
AATK	PPM1M	pubmed:28065597	BioGRID;IntAct;MINT	HT
AATK	PPP1CA	pubmed:25852190;pubmed:28065597;pubmed:22321011	MatrixDB;BioGRID;IntAct;MINT	HT;LT
AATK	PPP1CB	pubmed:28065597	BioGRID;IntAct;MINT	HT
AATK	PPP1CC	pubmed:25852190;pubmed:28065597;pubmed:23080069	MatrixDB;BioGRID;IntAct;MINT	HT;LT
AATK	PPP3CA	pubmed:28065597	BioGRID;IntAct;MINT	HT
AATK	PPP3CB	pubmed:28065597	BioGRID;IntAct;MINT	HT
AATK	PTEN	pubmed:28065597	BioGRID;IntAct;MINT	HT
AATK	PTPDC1	pubmed:28065597	BioGRID;IntAct;MINT	HT
AATK	PTPN11	pubmed:28065597	BioGRID;IntAct;MINT	HT
AATK	PTPN12	pubmed:28065597	BioGRID;IntAct;MINT	HT
AATK	PTPN18	pubmed:28065597	BioGRID;IntAct;MINT	HT
AATK	PTPN6	pubmed:28065597	BioGRID;IntAct;MINT	HT
AATK	PTPN7	pubmed:28065597	BioGRID;IntAct;MINT	HT
AATK	PTPRR	pubmed:28065597	BioGRID;IntAct;MINT	HT
AATK	SBF1	pubmed:28065597	BioGRID;IntAct;MINT	HT
AATK	STK39	pubmed:14563843	BioGRID	LT
AATK	STYX	pubmed:28065597	BioGRID;IntAct;MINT	HT
AATK	TAB1	pubmed:28065597	BioGRID;IntAct;MINT	HT
AATK	TPTE2	pubmed:28065597	BioGRID;IntAct;MINT	HT
ABCA1	ABCA12	pubmed:23931754	IntAct	LT
ABCA1	AOX1	pubmed:12054535	BioGRID	LT
ABCA1	APOA1	pubmed:12084722;pubmed:27017521;pubmed:30458687	MatrixDB;BioGRID;IntAct	LT
ABCA1	ARHGEF11	pubmed:16192269	IntAct	LT
ABCA1	ARHGEF12	pubmed:16192269	IntAct	LT
ABCA1	ATXN10	pubmed:16498633	BioGRID	LT
ABCA1	CANX	pubmed:25170080	MatrixDB;IntAct	LT
ABCA1	CDC42	pubmed:16443932	BioGRID;IntAct	LT
ABCA1	COPS2	pubmed:27017521;pubmed:19268428	BioGRID	LT
ABCA1	COPS5	pubmed:19268428	BioGRID	LT
ABCA1	CSNK2A2	pubmed:15218032	BioGRID	LT
ABCA1	DLG2	pubmed:16192269	IntAct	LT
ABCA1	DLG3	pubmed:16192269	MatrixDB;IntAct	LT
ABCA1	DMD	pubmed:25170080	MatrixDB;IntAct	LT
ABCA1	DTNB	pubmed:16192269	IntAct	LT
ABCA1	FADD	pubmed:12235128	BioGRID	LT
ABCA1	FLNA	pubmed:25170080	MatrixDB;IntAct	LT
ABCA1	FLOT1	pubmed:15469992	BioGRID;IntAct	LT
ABCA1	HGS	pubmed:21520210	BioGRID	LT
ABCA1	KIF11	pubmed:25170080	MatrixDB;IntAct	LT
ABCA1	LIN7B	pubmed:16192269	IntAct	LT
ABCA1	LNX1	pubmed:22889411	BioGRID	LT
ABCA1	MPDZ	pubmed:16192269	IntAct	LT
ABCA1	NR1H2	pubmed:20951680;pubmed:25838426;pubmed:23931754	BioGRID;IntAct	LT
ABCA1	RELA	pubmed:25331947	BioGRID	LT
ABCA1	SDHB	pubmed:12054535	BioGRID	LT
ABCA1	SNTA1	pubmed:16192269	IntAct	LT
ABCA1	SNTB2	pubmed:12054535;pubmed:16192269	BioGRID;IntAct;MINT	LT
ABCA1	SPTLC1	pubmed:18484747;pubmed:25170080	BioGRID;IntAct	LT
ABCA1	STX12	pubmed:15469992	BioGRID;IntAct	LT
ABCA1	UGP2	pubmed:12054535	BioGRID	LT
ABCA1	UTRN	pubmed:25170080;pubmed:16192269;pubmed:25170080S	MatrixDB;IntAct;DIP	LT
ABCA12	NR1H2	pubmed:23931754	IntAct	LT
ABCA2	CDK5RAP2	pubmed:12421765	BioGRID;IntAct	LT
ABCA5	MAPT	pubmed:26402096	MatrixDB;IntAct	LT
ABCB1	APP	pubmed:30664241	IntAct	LT
ABCB1	FBXL13	pubmed:29348145	BioGRID	LT
ABCB1	FBXO15	pubmed:23465077	BioGRID	LT
ABCB1	LAPTM4B	pubmed:20711237	IntAct	LT
ABCB1	LNX1	pubmed:22889411	BioGRID	LT
ABCB1	MAPRE1	pubmed:24552808	BioGRID	LT
ABCB1	NEDD4	pubmed:26006083	BioGRID	LT
ABCB1	PIM1	pubmed:20460432	BioGRID	LT
ABCB1	PSMB8	pubmed:15488952	BioGRID	LT
ABCB1	RNF2	pubmed:17088979	IntAct	LT
ABCB1	UBA7	pubmed:23465077	BioGRID	LT
ABCB11	AP2A1	pubmed:22262466	BioGRID	LT
ABCB5	PSMB9	pubmed:15488952	IntAct	LT
ABCB6	FANCD2	pubmed:22258451	BioGRID	LT
ABCB6	SDCBP	pubmed:26787460	MatrixDB;IntAct;MINT	LT
ABCB7	CTDP1	pubmed:31240132	BioGRID	LT
ABCB7	FECH	pubmed:12480705	BioGRID	LT
ABCB7	PCGF1	pubmed:27505670	MatrixDB;BioGRID;IntAct	LT
ABCB7	PCK1	pubmed:21726808	BioGRID	LT
ABCB8	FMNL1	pubmed:23182705	BioGRID	LT
ABCC1	CAV1	pubmed:14627714	BioGRID	LT
ABCC1	CLN6	pubmed:30177828	IntAct	LT
ABCC1	CSNK2A1	pubmed:22695718	BioGRID	LT
ABCC1	CTDP1	pubmed:31240132	BioGRID	LT
ABCC1	EEF1A1	pubmed:22188235	BioGRID	LT
ABCC1	NR3C1	pubmed:27803151	BioGRID	LT
ABCC2	HSPA4	pubmed:21059598	BioGRID	LT
ABCC2	NFKB1	pubmed:21988832	MatrixDB;BioGRID;IntAct	HT
ABCC2	PDZD3	pubmed:12615054	BioGRID	LT
ABCC2	PDZK1	pubmed:21059598;pubmed:10496535	BioGRID	LT
ABCC2	PRKD2	pubmed:30652415	BioGRID	LT
ABCC2	RDX	pubmed:25163515	BioGRID	LT
ABCC2	SLC9A3R1	pubmed:12615054;pubmed:25163515	BioGRID	LT
ABCC2	TUBB3	pubmed:21059598	BioGRID	LT
ABCC3	MLH1	pubmed:20706999	MatrixDB;BioGRID;IntAct	LT
ABCC4	CFTR	pubmed:18045536	BioGRID	LT
ABCC4	DAG1	pubmed:30914516	IntAct	LT
ABCC4	HAX1	pubmed:20171186	BioGRID	LT
ABCC4	MPP1	pubmed:29146910	BioGRID;IntAct;MINT	LT
ABCC4	PDZK1	pubmed:18045536;pubmed:28514442	BioGRID	LT;HT
ABCC4	SCRIB	pubmed:24550280	IntAct;MINT	LT
ABCC4	SLC9A3R1	pubmed:18559527;pubmed:18045536	BioGRID	LT
ABCC4	SLC9A3R2	pubmed:18045536	BioGRID	LT
ABCC4	SNTA1	pubmed:18045536	BioGRID	LT
ABCC4	SNX27	pubmed:22411990	BioGRID	LT
ABCC8	KCNJ11	pubmed:12941953;pubmed:19805355	BioGRID;IntAct	LT
ABCC8	RAPGEF4	pubmed:14660679	BioGRID	LT
ABCC9	HSPB2	pubmed:26465331	BioGRID;IntAct	LT
ABCC9	KCNJ11	pubmed:23587463	IntAct	LT
ABCC9	LDHA	pubmed:12145195	BioGRID	LT
ABCD1	ABCD2	pubmed:10551832;pubmed:24658140	BioGRID;IntAct	LT;HT
ABCD1	ABCD3	pubmed:10551832	IntAct;BioGRID	LT
ABCD1	PEX19	pubmed:20531392;pubmed:11883941;pubmed:10777694	IntAct;MINT;BioGRID	LT
ABCD1	SLC27A2	pubmed:16781659	BioGRID	LT
ABCD2	PEX19	pubmed:10704444;pubmed:11883941;pubmed:10777694	IntAct;BioGRID	LT
ABCD3	KRAS	pubmed:26496610;pubmed:30194290	BioGRID;IntAct	HT
ABCD3	LACC1	pubmed:27478939	IntAct	LT
ABCD3	PDHA1	pubmed:29128334	MatrixDB;BioGRID;IntAct	HT
ABCD3	PEX14	pubmed:21525035	MatrixDB;BioGRID;IntAct	LT
ABCD3	PEX19	pubmed:11453642;pubmed:14709540;pubmed:11883941;pubmed:10777694;pubmed:10704444	BioGRID;IntAct	LT
ABCD4	HSPB2	pubmed:26465331	IntAct;BioGRID	LT
ABCD4	LMBRD1	pubmed:28572511	IntAct	LT
ABCE1	CIAO1	pubmed:25659154;pubmed:23891004	BioGRID	HT;LT
ABCE1	DNM1L	pubmed:29128334	MatrixDB;BioGRID;IntAct	HT
ABCE1	DYRK1A	pubmed:30979931	BioGRID	LT
ABCE1	PRKN	pubmed:24244333;pubmed:29180628	BioGRID	HT;LT
ABCE1	RNASEL	pubmed:7539425	BioGRID	LT
ABCE1	UBASH3A	pubmed:18006034	BioGRID	LT
ABCF1	FMNL1	pubmed:23182705	BioGRID	LT
ABCF1	FN1	pubmed:19738201	MatrixDB;BioGRID;IntAct	HT
ABCF1	KDM1A	pubmed:26751641	MatrixDB;IntAct	LT
ABCF1	SYK	pubmed:30770245	BioGRID	LT
ABCF1	TICAM1	pubmed:30770245	BioGRID	LT
ABCF1	TRAF3	pubmed:30770245	BioGRID	LT
ABCF1	TRAF6	pubmed:30770245	BioGRID	LT
ABCF1	UBA1	pubmed:30770245	BioGRID	LT
ABCF2	DCAF13	pubmed:29499938	BioGRID	LT
ABCF2	DYRK1A	pubmed:31024071	BioGRID	LT
ABCF2	SNW1	pubmed:12840015	MatrixDB;BioGRID;IntAct	LT
ABCF2	YBX1	pubmed:25497084	MatrixDB;IntAct	LT
ABCG1	ABCG4	pubmed:16870176	IntAct;MINT	LT
ABCG1	ABCG5	pubmed:16870176	IntAct;MINT	LT
ABCG1	NEDD4	pubmed:26296893;pubmed:31159502	BioGRID	LT
ABCG1	PDCD6IP	pubmed:31159502	BioGRID	LT
ABCG2	HAVCR1	pubmed:29742433	BioGRID	LT
ABCG2	PIM1	pubmed:18056989	IntAct	LT
ABCG2	UBC	pubmed:19909340	MatrixDB;IntAct;MINT	LT
ABCG4	NEDD4	pubmed:31159502	BioGRID	LT
ABCG4	PDCD6IP	pubmed:31159502	BioGRID	LT
ABCG5	ABCG8	pubmed:12208867;pubmed:27144356S;pubmed:16870176;pubmed:27144356	BioGRID;DIP;IntAct;MINT	LT
ABHD10	ARL3	pubmed:26455799	MatrixDB;IntAct	LT
ABHD10	DLD	pubmed:29128334	MatrixDB;BioGRID;IntAct	HT
ABHD10	IFIH1	pubmed:29251827	IntAct	LT
ABHD10	KCMF1	pubmed:26186194;pubmed:25582440;pubmed:28514442	BioGRID;IntAct	HT;LT
ABHD10	UBE2A	pubmed:25582440	BioGRID	LT
ABHD10	UBE2B	pubmed:25582440	BioGRID	LT
ABHD16A	CRY1	pubmed:23133559	IntAct	LT
ABHD16A	DNAJC1	pubmed:14667819	BioGRID;IntAct	LT
ABHD16A	GPRC5C	pubmed:14667819	BioGRID;IntAct	LT
ABHD16A	HM13	pubmed:14667819	BioGRID;IntAct	LT
ABHD16A	HNRNPA1	pubmed:14667819	IntAct	LT
ABHD16A	IFITM1	pubmed:14667819	BioGRID;IntAct	LT
ABHD16A	MLH1	pubmed:20706999	MatrixDB;BioGRID;IntAct	LT
ABHD16A	PILRB	pubmed:14667819	IntAct	LT
ABHD16A	RICTOR	pubmed:17461779	BioGRID	LT
ABHD16A	RNF5	pubmed:14667819;pubmed:25416956	BioGRID;IntAct	LT;HT
ABHD16A	SAFB	pubmed:14667819	BioGRID;IntAct	LT
ABHD16A	SPAG7	pubmed:14667819	BioGRID;IntAct	LT
ABHD16A	TMEM147	pubmed:14667819	BioGRID;IntAct	LT
ABHD16A	TMEM222	pubmed:14667819	BioGRID;IntAct	LT
ABHD17C	VCP	pubmed:27762274	BioGRID	LT
ABHD5	PLIN1	pubmed:17189257;pubmed:19717842;pubmed:21757733	BioGRID	LT
ABI1	ABL1	pubmed:12672821;pubmed:11418237;pubmed:18328268;pubmed:9010225;pubmed:9593709;pubmed:17101133;pubmed:20598684	BioGRID;IntAct;MINT	LT
ABI1	ABL2	pubmed:20598684	IntAct;MINT	LT
ABI1	BAIAP2	pubmed:26496610;pubmed:15289329;pubmed:26186194;pubmed:28514442	MatrixDB;BioGRID;IntAct	HT;LT
ABI1	CBLB	pubmed:20598684	IntAct;MINT	LT
ABI1	CBLC	pubmed:20598684	IntAct;MINT	LT
ABI1	CRK	pubmed:20598684	IntAct;MINT	LT
ABI1	CRKL	pubmed:20598684	IntAct;MINT	LT
ABI1	CYFIP1	pubmed:26496610;pubmed:15048123;pubmed:27173435;pubmed:31980649	MatrixDB;BioGRID;IntAct;MINT	HT;LT
ABI1	CYFIP2	pubmed:15048123;pubmed:31980649	IntAct;MINT	LT;HT
ABI1	ENAH	pubmed:26496610;pubmed:12672821;pubmed:17101133	MatrixDB;BioGRID;IntAct	HT;LT
ABI1	EPS8	pubmed:9010225;pubmed:14565974;pubmed:11099046	BioGRID	LT
ABI1	EPS8L1	pubmed:14565974	BioGRID	LT
ABI1	EPS8L2	pubmed:14565974	BioGRID	LT
ABI1	FER	pubmed:20598684	IntAct;MINT	LT
ABI1	FES	pubmed:20598684	IntAct;MINT	LT
ABI1	FGR	pubmed:20598684	MatrixDB;IntAct;MINT	LT
ABI1	FRK	pubmed:20598684	MatrixDB;IntAct;MINT	LT
ABI1	FYN	pubmed:20598684	IntAct;MINT	LT
ABI1	GRB10	pubmed:20598684	IntAct;MINT	LT
ABI1	GRB2	pubmed:20598684	IntAct;MINT	LT
ABI1	HCK	pubmed:20598684	IntAct;MINT	LT
ABI1	HSPA8	pubmed:15048123;pubmed:31980649	MatrixDB;IntAct;MINT	LT;HT
ABI1	ITGA4	pubmed:21173240	IntAct	LT
ABI1	ITK	pubmed:20598684	IntAct;MINT	LT
ABI1	LCK	pubmed:20598684	IntAct;MINT	LT
ABI1	LYN	pubmed:20598684	IntAct;MINT	LT
ABI1	NCF1	pubmed:12681507	IntAct	LT
ABI1	NCK1	pubmed:11418237;pubmed:11557983	BioGRID;IntAct	LT
ABI1	NCK2	pubmed:11557983;pubmed:26186194;pubmed:28514442	BioGRID;IntAct	LT;HT
ABI1	NCKAP1	pubmed:26496610;pubmed:31980649;pubmed:11418237;pubmed:27173435;pubmed:15048123	MatrixDB;BioGRID;IntAct;MINT	HT;LT
ABI1	NIN	pubmed:15048123	IntAct;MINT	LT
ABI1	PIK3R1	pubmed:20598684	BioGRID;IntAct;MINT	LT
ABI1	PIK3R2	pubmed:20598684	IntAct;MINT	LT
ABI1	PIK3R3	pubmed:20598684	IntAct;MINT	LT
ABI1	PRKAA1	pubmed:20368287	BioGRID;IntAct	LT
ABI1	RASA1	pubmed:20598684	IntAct;MINT	LT
ABI1	RYK	pubmed:21875946	BioGRID	LT
ABI1	SOCS7	pubmed:20598684	IntAct;MINT	LT
ABI1	SOS1	pubmed:10499589	IntAct;MINT;BioGRID	LT
ABI1	SPTA1	pubmed:9593709	IntAct	LT
ABI1	SRC	pubmed:20598684	IntAct;MINT	LT
ABI1	VAV1	pubmed:20598684	IntAct;MINT	LT
ABI1	YES1	pubmed:20598684	IntAct;MINT	LT
ABI2	ABL1	pubmed:7590236;pubmed:28514442;pubmed:12569093;pubmed:17101133;pubmed:27229929	BioGRID;IntAct;MINT	LT;HT
ABI2	ADAM19	pubmed:12463424	MatrixDB;BioGRID;IntAct;MINT	LT
ABI2	BRK1	pubmed:28514442;pubmed:24439376;pubmed:19363480;pubmed:21107423	BioGRID;IntAct;MatrixDB	HT;LT
ABI2	CDK6	pubmed:22094256	BioGRID	LT
ABI2	CYFIP1	pubmed:28514442;pubmed:24439376;pubmed:19363480;pubmed:21107423	BioGRID;IntAct	HT;LT
ABI2	ENAH	pubmed:17101133	BioGRID	LT
ABI2	HOMER3	pubmed:25416956;pubmed:29892012;pubmed:28514442	IntAct;BioGRID	HT
ABI2	NCK2	pubmed:16189514;pubmed:25416956;pubmed:26871637;pubmed:29892012;pubmed:26186194;pubmed:28514442	IntAct;BioGRID	HT
ABI2	NCKAP1	pubmed:28514442;pubmed:24439376;pubmed:19363480;pubmed:21107423	BioGRID;IntAct	HT;LT
ABI2	NLGN1	pubmed:24439376	IntAct	LT
ABI2	PCDH10	pubmed:24439376	IntAct;MatrixDB	LT
ABI2	PCDH17	pubmed:24439376	IntAct	LT
ABI2	RAC1	pubmed:19363480;pubmed:19363480S	IntAct;DIP	LT
ABI2	TRIM32	pubmed:18632609;pubmed:25416956;pubmed:28514442;pubmed:25910212;pubmed:29892012;pubmed:31515488	BioGRID;IntAct	LT;HT
ABI2	WASF1	pubmed:28514442;pubmed:24439376;pubmed:19363480;pubmed:21107423;pubmed:19363480S	BioGRID;IntAct;DIP	HT;LT
ABI3	ABI3BP	pubmed:11501947	BioGRID	LT
ABI3	CYFIP2	pubmed:17101133	IntAct;MINT	LT
ABI3	ENAH	pubmed:17101133	BioGRID	LT
ABI3	PAK1	pubmed:11956071	BioGRID	LT
ABI3	PAK2	pubmed:11956071	BioGRID	LT
ABL1	ABL2	pubmed:12569093;pubmed:15735735	BioGRID	LT
ABL1	ACTA1	pubmed:16109371	BioGRID	LT
ABL1	ADAM10	pubmed:25036101	IntAct	LT
ABL1	ADAM15	pubmed:11741929	MatrixDB;IntAct;MINT	LT
ABL1	APP	pubmed:11279131	MatrixDB;IntAct;MINT	LT
ABL1	ARHGAP17	pubmed:11431473	BioGRID	LT
ABL1	ATM	pubmed:10212258;pubmed:11375976;pubmed:9168117;pubmed:9168117S;pubmed:17409407;pubmed:20798688;pubmed:9168116	BioGRID;IntAct;DIP	LT
ABL1	ATR	pubmed:20798688	BioGRID	LT
ABL1	BAG1	pubmed:20675402	BioGRID	LT
ABL1	BCAR1	pubmed:7780740;pubmed:8810278	BioGRID	LT
ABL1	BCL2L1	pubmed:16631755	BioGRID;IntAct;MINT	LT
ABL1	BCR	pubmed:1712671;pubmed:8112292;pubmed:12543778;pubmed:21653319	BioGRID	LT
ABL1	CABLES2	pubmed:11955625	BioGRID	LT
ABL1	CASP9	pubmed:15657060	BioGRID	LT
ABL1	CAT	pubmed:12777400	BioGRID	LT
ABL1	CAV1	pubmed:20808760	IntAct	LT
ABL1	CCND2	pubmed:7828850	BioGRID	LT
ABL1	CDK1	pubmed:2183353	BioGRID	LT
ABL1	CDKN1A	pubmed:23007395	BioGRID	LT
ABL1	CDKN1B	pubmed:17254966	BioGRID	LT
ABL1	CDON	pubmed:19470755	BioGRID;IntAct;MINT	LT
ABL1	CREB1	pubmed:7565761	BioGRID	LT
ABL1	CRK	pubmed:19380743;pubmed:18835194;pubmed:15696159;pubmed:18619508;pubmed:8194526;pubmed:9747873;pubmed:12097319;pubmed:17474147;pubmed:12384576;pubmed:21602891;pubmed:17515907;pubmed:31980649	BioGRID;IntAct;MINT	HT;LT
ABL1	CRKL	pubmed:8978305;pubmed:7926767;pubmed:16955467;pubmed:18835194;pubmed:16443220;pubmed:9820532;pubmed:19823681;pubmed:8524328;pubmed:9710592;pubmed:14604282	BioGRID;IntAct;MINT	LT
ABL1	CTNNB1	pubmed:23950177;pubmed:17318191	BioGRID;IntAct;MINT	LT
ABL1	DAPK1	pubmed:29513927	IntAct;BioGRID	HT
ABL1	DDB1	pubmed:12107171	BioGRID	LT
ABL1	DOK1	pubmed:9008161;pubmed:19823681;pubmed:9822717;pubmed:10688886;pubmed:11071635	BioGRID	LT
ABL1	DOK2	pubmed:9478921;pubmed:15831486	BioGRID	LT
ABL1	EGFR	pubmed:16273093;pubmed:24658140;pubmed:31980649;pubmed:25402006;pubmed:7678409	MatrixDB;IntAct;MINT;BioGRID	HT;LT
ABL1	EMD	pubmed:19789182	BioGRID	LT
ABL1	EPHA3	pubmed:11494128	BioGRID	LT
ABL1	EPHB2	pubmed:11494128	BioGRID	LT
ABL1	EPS15	pubmed:19380743;pubmed:17474147	BioGRID;IntAct	HT
ABL1	ERBB2	pubmed:19275932;pubmed:16273093	BioGRID;IntAct;MINT	LT;HT
ABL1	ERCC6	pubmed:17626041	IntAct	LT
ABL1	EVL	pubmed:10945997	BioGRID	LT
ABL1	FGFR1OP	pubmed:17888034	BioGRID	LT
ABL1	FLT3	pubmed:28086240	IntAct;MINT	LT
ABL1	FOS	pubmed:18619508	BioGRID	LT
ABL1	GAB3	pubmed:18235045	BioGRID	LT
ABL1	GRAP2	pubmed:9872323	BioGRID	LT
ABL1	GRB10	pubmed:9006901	BioGRID	LT
ABL1	GRB2	pubmed:9407116;pubmed:7926767;pubmed:16955467;pubmed:19823681;pubmed:14725908;pubmed:19380743;pubmed:8194526;pubmed:17474147;pubmed:23950177	BioGRID;IntAct	LT;HT
ABL1	GTF2F1	pubmed:7533294	BioGRID	LT
ABL1	HCK	pubmed:9407116;pubmed:10849448	BioGRID;IntAct;MINT	LT
ABL1	HIPK2	pubmed:25944899	BioGRID	LT
ABL1	HSP90AA1	pubmed:15937340;pubmed:16723087;pubmed:21248063;pubmed:20675402;pubmed:22939624	BioGRID	LT;HT
ABL1	HSPA4	pubmed:15937340;pubmed:16723087	BioGRID	LT
ABL1	HSPA8	pubmed:20675402	BioGRID	LT
ABL1	HSPD1	pubmed:16723087	BioGRID	LT
ABL1	ITGB2	pubmed:19234221	IntAct;MINT	LT
ABL1	JAK1	pubmed:9774693	BioGRID	LT
ABL1	JUN	pubmed:18619508;pubmed:19818398	BioGRID	LT
ABL1	LATS2	pubmed:23852372	BioGRID	LT
ABL1	LRRK1	pubmed:24947832;pubmed:20697350;pubmed:29513927	IntAct;BioGRID	HT;LT
ABL1	MAP4K1	pubmed:17474147;pubmed:9346925	IntAct;MINT	HT;LT
ABL1	MAPT	pubmed:18070606;pubmed:16014719	BioGRID	LT
ABL1	MAVS	pubmed:19914245	BioGRID;IntAct;MINT	LT
ABL1	MBP	pubmed:19470755	BioGRID	LT
ABL1	MDM2	pubmed:12110584;pubmed:25624478;pubmed:16702947	BioGRID	LT
ABL1	MDM4	pubmed:19075013	BioGRID	LT
ABL1	MED25	pubmed:19290556	IntAct;MINT	LT
ABL1	MICAL1	pubmed:11827972	BioGRID	LT
ABL1	MSH4	pubmed:16397227	IntAct;MINT	LT
ABL1	MSH5	pubmed:16397227;pubmed:19442657;pubmed:22401567	BioGRID;IntAct;MINT	LT
ABL1	MUC1	pubmed:16888623	MatrixDB;BioGRID;IntAct;MINT	LT
ABL1	NCK1	pubmed:7926767;pubmed:10372803;pubmed:17474147;pubmed:11494134;pubmed:10967110	BioGRID;IntAct	LT;HT
ABL1	NCOA3	pubmed:18765637	BioGRID	LT
ABL1	NEDD4	pubmed:19953087	BioGRID	HT
ABL1	NEDD9	pubmed:8668148;pubmed:8879209	BioGRID	LT
ABL1	NFKBIA	pubmed:12167702	BioGRID	LT
ABL1	NTRK1	pubmed:10708759;pubmed:10679771	BioGRID	LT
ABL1	PAG1	pubmed:9334312	BioGRID	LT
ABL1	PAK2	pubmed:11121037	BioGRID	LT
ABL1	PARP1	pubmed:24140708	BioGRID	LT
ABL1	PCNA	pubmed:22238610	BioGRID	LT
ABL1	PDE4D	pubmed:10571082	BioGRID	LT
ABL1	PDGFRB	pubmed:19275932	BioGRID	LT
ABL1	PIK3R1	pubmed:8294442;pubmed:19380743;pubmed:8781408;pubmed:17474147;pubmed:16135792;pubmed:16219545	BioGRID;IntAct	LT;HT
ABL1	PRDX1	pubmed:17352427	MatrixDB;BioGRID;IntAct;MINT	LT
ABL1	PRKCD	pubmed:16631755	MatrixDB;IntAct;MINT	LT
ABL1	PRKCZ	pubmed:16631755	BioGRID	LT
ABL1	PRKN	pubmed:20823226;pubmed:21209200	BioGRID	LT
ABL1	PSMA4	pubmed:16678104	BioGRID	LT
ABL1	PSMA7	pubmed:16678104;pubmed:25620702	BioGRID	LT
ABL1	PSTPIP1	pubmed:11163214	BioGRID	LT
ABL1	PTGES3	pubmed:16723087	BioGRID	LT
ABL1	PTPN6	pubmed:8692915	BioGRID	LT
ABL1	RAD51	pubmed:10212258;pubmed:19427856;pubmed:21653319	BioGRID;IntAct;MINT	LT
ABL1	RAD51B	pubmed:19657362	BioGRID	LT
ABL1	RAD9A	pubmed:11971963	BioGRID	LT
ABL1	RAN	pubmed:11420673	BioGRID	LT
ABL1	RAPGEF1	pubmed:16443220;pubmed:17474147	BioGRID;IntAct;MINT	LT;HT
ABL1	RASA1	pubmed:1571536	BioGRID	LT
ABL1	RB1	pubmed:9071815;pubmed:7828850;pubmed:8242749;pubmed:8626527	BioGRID	LT
ABL1	RIN1	pubmed:15886098;pubmed:28514442	IntAct;BioGRID	LT;HT
ABL1	RYBP	pubmed:8943360	BioGRID	LT
ABL1	SF1	pubmed:26420826	IntAct	LT
ABL1	SFN	pubmed:15696159;pubmed:16888623	MatrixDB;IntAct;BioGRID	LT
ABL1	SH3BP1	pubmed:17352427;pubmed:1379745	IntAct;MINT;BioGRID	LT
ABL1	SH3KBP1	pubmed:19531213	BioGRID	LT
ABL1	SHB	pubmed:17112510	BioGRID;IntAct;MINT	LT
ABL1	SHC1	pubmed:8112292;pubmed:19380743;pubmed:10194451	BioGRID	LT;HT
ABL1	SHD	pubmed:9315092	BioGRID	LT
ABL1	SHE	pubmed:9315092	BioGRID	LT
ABL1	SLC9A2	pubmed:10187839	BioGRID	LT
ABL1	SNCA	pubmed:24412932	MatrixDB;IntAct	LT
ABL1	SOCS1	pubmed:22787435;pubmed:29991678	BioGRID	LT
ABL1	SOCS3	pubmed:30236924;pubmed:22787435	BioGRID	LT
ABL1	SORBS1	pubmed:19891780;pubmed:11374898	BioGRID;IntAct	LT
ABL1	SORBS2	pubmed:9211900;pubmed:12475393;pubmed:18559503	BioGRID	LT
ABL1	SORBS3	pubmed:16831423	IntAct;MINT	LT
ABL1	SOS1	pubmed:8112292	BioGRID	LT
ABL1	SPAG9	pubmed:19470755	BioGRID	LT
ABL1	SPRR2A	pubmed:18155796	BioGRID;IntAct;MINT	LT
ABL1	SPTA1	pubmed:9593709	BioGRID	LT
ABL1	SRC	pubmed:11494128;pubmed:17318191;pubmed:17474147	BioGRID;IntAct;MINT	LT;HT
ABL1	SRCIN1	pubmed:23383002	BioGRID	LT
ABL1	STK4	pubmed:21715626	BioGRID	LT
ABL1	STUB1	pubmed:28128329;pubmed:29149649;pubmed:20675402	BioGRID	LT
ABL1	TERF1	pubmed:11375976	BioGRID;IntAct	LT
ABL1	TMPO	pubmed:19789182;pubmed:17474147	BioGRID;IntAct	LT;HT
ABL1	TOP1	pubmed:15448168	IntAct;MINT	LT
ABL1	TOPBP1	pubmed:15961388	BioGRID	LT
ABL1	TP73	pubmed:10391251;pubmed:10391250;pubmed:11278685;pubmed:19442657;pubmed:25893286	BioGRID;IntAct;MINT	LT
ABL1	TUB	pubmed:10455176	BioGRID	LT
ABL1	UBC	pubmed:23950177	BioGRID	LT
ABL1	USP7	pubmed:24317448	BioGRID	LT
ABL1	VAV1	pubmed:11790798;pubmed:19234221	BioGRID;IntAct;MINT	LT
ABL1	WASF1	pubmed:10970852;pubmed:18559503	BioGRID;IntAct;MINT	LT
ABL1	WRNIP1	pubmed:17888034	BioGRID	LT
ABL1	XRCC6	pubmed:25852190;pubmed:9798959	MatrixDB;BioGRID;IntAct	HT;LT
ABL1	YAP1	pubmed:18280240	BioGRID	LT
ABL1	YTHDC1	pubmed:15175272	BioGRID	LT
ABL1	YWHAB	pubmed:25852190;pubmed:15696159;pubmed:16888623;pubmed:28514442	MatrixDB;BioGRID;IntAct	HT;LT
ABL1	YWHAE	pubmed:25852190;pubmed:15696159;pubmed:16888623	MatrixDB;BioGRID;IntAct	HT;LT
ABL1	YWHAG	pubmed:25852190;pubmed:15696159;pubmed:30021884;pubmed:16888623;pubmed:28514442	MatrixDB;BioGRID;IntAct	HT;LT
ABL1	YWHAH	pubmed:25852190;pubmed:15696159;pubmed:16888623;pubmed:28514442	MatrixDB;BioGRID;IntAct	HT;LT
ABL1	YWHAQ	pubmed:25852190;pubmed:15696159;pubmed:16888623	MatrixDB;BioGRID;IntAct	HT;LT
ABL1	YWHAZ	pubmed:25852190;pubmed:15696159;pubmed:16888623	MatrixDB;BioGRID;IntAct	HT;LT
ABL1	ZAP70	pubmed:7760813	BioGRID	LT
ABL1	ZDHHC16	pubmed:12021275	BioGRID	LT
ABL2	AXL	pubmed:18346204	BioGRID	LT
ABL2	CASS4	pubmed:23322602	MatrixDB;IntAct	LT
ABL2	CAT	pubmed:12777400	BioGRID	LT
ABL2	CAV1	pubmed:20808760	IntAct	LT
ABL2	CD84	pubmed:23322602	MatrixDB;IntAct	LT
ABL2	CRK	pubmed:8194526;pubmed:15886098;pubmed:25814554;pubmed:19380743;pubmed:17474147	BioGRID;IntAct;MatrixDB	LT;HT
ABL2	CTTN	pubmed:21257711	IntAct	LT
ABL2	EGFR	pubmed:16273093;pubmed:24658140;pubmed:31980649;pubmed:25402006	MatrixDB;IntAct;MINT;BioGRID	HT
ABL2	EPHB2	pubmed:11494128	BioGRID	LT
ABL2	ERBB2	pubmed:19275932;pubmed:16273093	BioGRID;IntAct;MINT	LT;HT
ABL2	FLT3	pubmed:28086240	IntAct;MINT	LT
ABL2	GRB2	pubmed:8194526;pubmed:17474147	BioGRID;IntAct	LT;HT
ABL2	HRAS	pubmed:15886098	BioGRID;IntAct	LT
ABL2	JAK1	pubmed:9774693	BioGRID	LT
ABL2	MED28	pubmed:16964398	IntAct;MINT;BioGRID	LT
ABL2	MPIG6B	pubmed:23322602	MatrixDB;IntAct	LT
ABL2	NCK1	pubmed:25241761;pubmed:17474147	IntAct	HT
ABL2	PDGFRB	pubmed:19275932	BioGRID	LT
ABL2	PECAM1	pubmed:23322602	MatrixDB;IntAct	LT
ABL2	PSMA7	pubmed:16678104	BioGRID	LT
ABL2	PTPN18	pubmed:23322602	MatrixDB;IntAct	LT
ABL2	RIN1	pubmed:15886098;pubmed:28514442	BioGRID;IntAct	LT;HT
ABL2	SF1	pubmed:26420826	IntAct	LT
ABL2	SORBS2	pubmed:9211900	BioGRID	LT
ABL2	TRIP10	pubmed:18330356	BioGRID;IntAct	LT
ABLIM1	ABRA	pubmed:17194709	BioGRID	LT
ABLIM1	ACTB	pubmed:9245787	BioGRID	LT
ABLIM1	DAPK1	pubmed:29513927	BioGRID;IntAct	HT
ABLIM1	KCNJ12	pubmed:15024025	BioGRID	LT
ABLIM1	LDOC1	pubmed:16189514	BioGRID;IntAct	HT
ABLIM1	LRRK2	pubmed:29513927	MatrixDB;BioGRID;IntAct	HT
ABLIM1	LUZP4	pubmed:25662211	BioGRID	LT
ABLIM1	MFHAS1	pubmed:29513927	BioGRID;IntAct	HT
ABLIM1	PTPRD	pubmed:22305495	IntAct;MINT;BioGRID	LT
ABLIM2	ABRA	pubmed:17194709	BioGRID	LT
ABLIM2	ACTA1	pubmed:17194709	BioGRID	LT
ABLIM3	ABRA	pubmed:17194709	BioGRID	LT
ABLIM3	ACTA1	pubmed:17194709	BioGRID	LT
ABLIM3	ACTC1	pubmed:15337165	BioGRID	LT
ABLIM3	EGFR	pubmed:25754235	BioGRID	LT
ABLIM3	MCM7	pubmed:23764002	MatrixDB;IntAct	LT
ABR	ADRA1A	pubmed:15525470	IntAct	LT
ABR	HRAS	pubmed:30655611	BioGRID	LT
ABR	LNX1	pubmed:22889411	BioGRID	LT
ABR	PJA1	pubmed:21461837	BioGRID	LT
ABR	TBK1	pubmed:29251827	IntAct	LT
ABRA	ACTA1	pubmed:17194709	BioGRID	LT
ABRAXAS1	BABAM1	pubmed:19261749;pubmed:19261746;pubmed:21282113;pubmed:20656689;pubmed:19261748;pubmed:22792303;pubmed:22357538;pubmed:24075985;pubmed:19615732;pubmed:26186194;pubmed:28514442	BioGRID;MatrixDB;IntAct	LT;HT
ABRAXAS1	BABAM2	pubmed:19261749;pubmed:19261746;pubmed:21282113;pubmed:19261748;pubmed:24075985;pubmed:19615732;pubmed:20656689	BioGRID;IntAct	LT;HT
ABRAXAS1	BARD1	pubmed:19261749;pubmed:19261748;pubmed:25252691	BioGRID	LT
ABRAXAS1	BRCC3	pubmed:19261749;pubmed:19261746;pubmed:21282113;pubmed:20656689;pubmed:19261748;pubmed:20656690;pubmed:22357538;pubmed:24075985;pubmed:19615732;pubmed:18077395	BioGRID;MatrixDB;IntAct	LT;HT
ABRAXAS1	BRIP1	pubmed:17525340	IntAct	LT
ABRAXAS1	DYRK1A	pubmed:31024071	BioGRID	LT
ABRAXAS1	FANCG	pubmed:25132264	BioGRID	LT
ABRAXAS1	HSPA4	pubmed:19261749	BioGRID	LT
ABRAXAS1	MDC1	pubmed:22990118;pubmed:29656893	BioGRID	HT
ABRAXAS1	PARP1	pubmed:25252691	BioGRID	LT
ABRAXAS1	RBBP8	pubmed:17525340	IntAct	LT
ABRAXAS1	SUMO2	pubmed:22689573;pubmed:23211528	BioGRID	LT
ABRAXAS1	UBC	pubmed:16196087;pubmed:19261749;pubmed:28190767	BioGRID	HT;LT
ABRAXAS1	UIMC1	pubmed:18077395;pubmed:19261749;pubmed:19261746;pubmed:21282113;pubmed:20656689;pubmed:19261748;pubmed:20656690;pubmed:17525340;pubmed:17643121;pubmed:17643122;pubmed:22357538;pubmed:24075985;pubmed:28242625;pubmed:19615732;pubmed:19305427;pubmed:19015238;pubmed:23264621;pubmed:25252691;pubmed:28569838;pubmed:17643121S;pubmed:18077395S	BioGRID;IntAct;MatrixDB;DIP	LT;HT
ABRAXAS1	ZMYM3	pubmed:28242625	BioGRID	LT
ABRAXAS2	BABAM1	pubmed:21282113;pubmed:25283148;pubmed:26195665;pubmed:24075985;pubmed:30755420;pubmed:19214193;pubmed:19615732;pubmed:26186194;pubmed:28514442	BioGRID;IntAct;MINT;MatrixDB	LT;HT
ABRAXAS2	BABAM2	pubmed:21282113;pubmed:25283148;pubmed:26195665;pubmed:24075985;pubmed:30755420;pubmed:17353931;pubmed:19615732	BioGRID;IntAct	LT;HT
ABRAXAS2	BRCC3	pubmed:21282113;pubmed:20656690;pubmed:25283148;pubmed:26186194;pubmed:26195665;pubmed:28514442;pubmed:24075985;pubmed:30755420;pubmed:19615732;pubmed:20032457	BioGRID;IntAct;MatrixDB	LT;HT
ABRAXAS2	COPS3	pubmed:19214193	IntAct;MINT	LT
ABRAXAS2	COPS4	pubmed:19214193	IntAct;MINT	LT
ABRAXAS2	COPS5	pubmed:19214193	IntAct;MINT	LT
ABRAXAS2	COPS6	pubmed:19214193	IntAct;MINT	LT
ABRAXAS2	COPS7A	pubmed:19214193	IntAct;MINT	LT
ABRAXAS2	COPS8	pubmed:19214193	IntAct;MINT	LT
ABRAXAS2	DDB1	pubmed:19214193	IntAct;MINT	LT
ABRAXAS2	NLRP3	pubmed:30787184	BioGRID	LT
ABRAXAS2	NUMA1	pubmed:26195665	BioGRID	LT
ABRAXAS2	PAAF1	pubmed:19214193	IntAct;MINT	LT
ABRAXAS2	PSMA7	pubmed:19214193	IntAct;MINT	LT
ABRAXAS2	PSMC1	pubmed:19214193	IntAct;MINT	LT
ABRAXAS2	PSMC2	pubmed:19214193	IntAct;MINT	LT
ABRAXAS2	PSMC3	pubmed:19214193	IntAct;MINT	LT
ABRAXAS2	PSMC4	pubmed:19214193	IntAct;MINT	LT
ABRAXAS2	PSMC5	pubmed:28514442;pubmed:19214193	BioGRID;IntAct;MINT	HT;LT
ABRAXAS2	PSMD1	pubmed:19214193	IntAct;MINT	LT
ABRAXAS2	PSMD10	pubmed:19214193	IntAct;MINT	LT
ABRAXAS2	PSMD11	pubmed:19214193	IntAct;MINT	LT
ABRAXAS2	PSMD12	pubmed:19214193	IntAct;MINT	LT
ABRAXAS2	PSMD14	pubmed:19214193	IntAct;MINT	LT
ABRAXAS2	PSMD2	pubmed:19214193	IntAct;MINT	LT
ABRAXAS2	PSMD3	pubmed:19214193	IntAct;MINT	LT
ABRAXAS2	PSMD5	pubmed:19214193	IntAct;MINT	LT
ABRAXAS2	PSMD6	pubmed:19214193	IntAct;MINT	LT
ABRAXAS2	PSMD7	pubmed:19214193	IntAct;MINT	LT
ABRAXAS2	RNF20	pubmed:19214193	IntAct;MINT	LT
ABRAXAS2	SHMT1	pubmed:24075985	BioGRID	LT
ABRAXAS2	SHMT2	pubmed:28514442;pubmed:24075985	BioGRID;IntAct	HT;LT
ABRAXAS2	THAP5	pubmed:21195082	BioGRID	LT
ABRAXAS2	UBC	pubmed:19261749;pubmed:23314748	BioGRID	LT;HT
ABRAXAS2	USP7	pubmed:25283148;pubmed:19615732	BioGRID;MatrixDB;IntAct	LT;HT
ABRAXAS2	WWP2	pubmed:25071155	BioGRID	LT
ABT1	DCAF13	pubmed:29499938	BioGRID	LT
ABT1	PPP1CC	pubmed:23080069	BioGRID	LT
ABT1	PRNP	pubmed:18482256	IntAct;BioGRID	LT
ABTB1	CUL3	pubmed:25416956;pubmed:31515488;pubmed:21145461	IntAct;BioGRID	HT
ABTB1	DNTTIP1	pubmed:19930467	BioGRID	LT
ABTB1	EEF1A2	pubmed:28514442;pubmed:25416956;pubmed:31515488	BioGRID;IntAct	HT
ABTB1	EEF1D	pubmed:28514442;pubmed:31515488;pubmed:21516116	BioGRID;IntAct	HT
ABTB2	CEP97	pubmed:30404837	BioGRID	LT
ABTB2	CUL3	pubmed:18429817	BioGRID	LT
ABTB2	DNTT	pubmed:18429817	BioGRID	LT
ABTB2	EEF1A1	pubmed:18459963	BioGRID	LT
ABTB2	RBX1	pubmed:18429817	BioGRID	LT
ACAA1	HAT1	pubmed:9427644	BioGRID	LT
ACAA1	PDHA1	pubmed:29128334	MatrixDB;BioGRID;IntAct	HT
ACAA2	FASTKD3	pubmed:20869947	MatrixDB;IntAct	LT
ACAA2	HSPB2	pubmed:26465331	IntAct;BioGRID	LT
ACAA2	TERT	pubmed:23741361	BioGRID	LT
ACAA2	TRMT61B	pubmed:26186194;pubmed:29568061	BioGRID;MatrixDB;IntAct	HT
ACAA2	UCHL3	pubmed:30559450	BioGRID	LT
ACACA	AKR1B10	pubmed:18056116	MatrixDB;IntAct;BioGRID	LT
ACACA	CA9	pubmed:23181366	BioGRID	LT
ACACA	FN1	pubmed:19738201	MatrixDB;BioGRID;IntAct	HT
ACACA	MAPT	pubmed:26402096	MatrixDB;IntAct	LT
ACACA	MDM2	pubmed:24798327	BioGRID	LT
ACACA	MLLT1	pubmed:20431927	BioGRID	LT
ACACA	MLLT3	pubmed:20431927	BioGRID	LT
ACACA	NPM1	pubmed:20431927	BioGRID	LT
ACACA	PPM1H	pubmed:31663853	IntAct	LT
ACACA	PRKAA1	pubmed:23455922;pubmed:18480843	MatrixDB;BioGRID;IntAct	HT;LT
ACACA	PRKAB1	pubmed:18480843	BioGRID	LT
ACACA	PRKAG1	pubmed:18480843	BioGRID	LT
ACACA	PTEN	pubmed:21532586	BioGRID	LT
ACACA	SIRT1	pubmed:19343720	MatrixDB;BioGRID;IntAct	LT
ACACA	SPHK1	pubmed:25216046	MatrixDB;IntAct	LT
ACACA	SSBP2	pubmed:19759019	BioGRID	LT
ACACA	UBE2N	pubmed:18678647	BioGRID	LT
ACACB	CD247	pubmed:24502978	MatrixDB;IntAct;MINT	LT
ACACB	HLCS	pubmed:20085763	IntAct;MINT;BioGRID	LT
ACACB	PPM1H	pubmed:31663853	IntAct	LT
ACACB	PTEN	pubmed:21532586	BioGRID	LT
ACACB	ZC3H7A	pubmed:30995489	BioGRID	LT
ACAD11	PEX5	pubmed:22002062;pubmed:30378028	BioGRID	LT
ACAD8	PPP1CC	pubmed:23080069	BioGRID	LT
ACAD9	CTDP1	pubmed:31240132	BioGRID	LT
ACAD9	ECSIT	pubmed:24344204;pubmed:20816094;pubmed:23260140;pubmed:26186194;pubmed:28514442	BioGRID;IntAct;MINT	HT;LT
ACAD9	FOXRED1	pubmed:23260140	IntAct	LT
ACAD9	NDUFAF1	pubmed:24344204;pubmed:20816094;pubmed:28514442	BioGRID;IntAct;MINT	HT;LT
ACAD9	NFATC1	pubmed:27637333	BioGRID	LT
ACAD9	PDK1	pubmed:28514442;pubmed:29568061	BioGRID;MatrixDB;IntAct	HT
ACAD9	SIRT4	pubmed:25525879	MatrixDB;IntAct	LT
ACAD9	VDAC1	pubmed:23260140	IntAct	LT
ACAD9	VDAC2	pubmed:23260140	IntAct	LT
ACAD9	VDAC3	pubmed:23260140	IntAct	LT
ACAD9	YAP1	pubmed:30472188	BioGRID	LT
ACADM	CALM1	pubmed:15840729	BioGRID	LT
ACADM	CLPP	pubmed:26058080	MatrixDB;IntAct	LT
ACADM	ETFB	pubmed:15159392	BioGRID	LT
ACADSB	CLPP	pubmed:26058080	MatrixDB;IntAct	LT
ACADVL	ALB	pubmed:18337751	IntAct;MINT	LT
ACADVL	CD177	pubmed:21193407	IntAct	LT
ACADVL	CDK1	pubmed:18337751	IntAct;MINT	LT
ACADVL	DCUN1D5	pubmed:26906416	BioGRID	LT
ACADVL	DENR	pubmed:18337751	IntAct;MINT	LT
ACADVL	EEF2K	pubmed:18337751	IntAct;MINT;BioGRID	LT
ACADVL	EIF4A3	pubmed:18337751	IntAct;MINT	LT
ACADVL	FASTKD3	pubmed:20869947	MatrixDB;IntAct	LT
ACADVL	METAP2	pubmed:18337751	IntAct;MINT	LT
ACADVL	MRM1	pubmed:26186194;pubmed:29568061	BioGRID	HT
ACADVL	PA2G4	pubmed:18337751	IntAct;MINT	LT
ACADVL	SIRT3	pubmed:25811481	BioGRID	LT
ACADVL	SIRT4	pubmed:25525879	MatrixDB;IntAct	LT
ACADVL	SOCS3	pubmed:22093833	BioGRID	LT
ACAP1	AKT1	pubmed:16256741	BioGRID	LT
ACAP1	ARF6	pubmed:16527809	BioGRID	LT
ACAP1	BOP1	pubmed:25825154	BioGRID	LT
ACAP1	GRB2	pubmed:25814554;pubmed:17474147	IntAct;BioGRID	HT
ACAP1	ITGB1	pubmed:16256741	BioGRID	LT
ACAP1	RAB11FIP3	pubmed:18685082	BioGRID	LT
ACAP2	PTEN	pubmed:30631154	BioGRID	LT
ACAP2	RAB11FIP3	pubmed:18685082	BioGRID	LT
ACAP2	RAB8A	pubmed:29125462	IntAct	LT
ACAT1	AGR2	pubmed:30575818	BioGRID	HT
ACAT1	CDC37	pubmed:16611982	BioGRID	LT
ACAT1	DLST	pubmed:29128334	MatrixDB;BioGRID;IntAct	HT
ACAT1	FASTKD3	pubmed:20869947	MatrixDB;IntAct	LT
ACAT1	HSD17B10	pubmed:29128334	MatrixDB;BioGRID;IntAct	HT
ACAT1	HSPA8	pubmed:25864199	BioGRID	LT
ACAT1	PDHA1	pubmed:24486017;pubmed:29128334	BioGRID;MatrixDB;IntAct	LT;HT
ACAT1	PDP1	pubmed:24486017	BioGRID	LT
ACAT1	PEX7	pubmed:22057399	BioGRID	LT
ACAT1	PTPRF	pubmed:25458010	BioGRID	LT
ACAT1	SIRT4	pubmed:25525879	MatrixDB;IntAct	LT
ACAT1	SOD1	pubmed:29128334	MatrixDB;BioGRID;IntAct	HT
ACAT1	STUB1	pubmed:29511337	BioGRID	LT
ACAT1	VCAM1	pubmed:22623428;pubmed:19738201	MatrixDB;BioGRID;IntAct	HT
ACAT2	TERF1	pubmed:21044950	IntAct;BioGRID	HT
ACBD3	ALG6	pubmed:23572552	IntAct	LT
ACBD3	BCKDHA	pubmed:23572552	IntAct	LT
ACBD3	BCKDHB	pubmed:23572552	IntAct	LT
ACBD3	BLZF1	pubmed:23572552	IntAct	LT
ACBD3	CPVL	pubmed:23572552	IntAct	LT
ACBD3	DARS2	pubmed:23572552	IntAct	LT
ACBD3	DLD	pubmed:29128334	MatrixDB;BioGRID;IntAct	HT
ACBD3	DLST	pubmed:23572552	IntAct	LT
ACBD3	ERRFI1	pubmed:20351267	BioGRID	LT
ACBD3	GOLGA3	pubmed:17711851	IntAct	LT
ACBD3	HSCB	pubmed:24606901	IntAct	LT
ACBD3	KIDINS220	pubmed:23572552	IntAct	LT
ACBD3	PA2G4	pubmed:23572552	IntAct	LT
ACBD3	PDCD6	pubmed:23572552	IntAct	LT
ACBD3	PEF1	pubmed:23572552	IntAct	LT
ACBD3	PI4KB	pubmed:22124328;pubmed:23572552	IntAct;MINT	LT
ACBD3	POC5	pubmed:30845169	IntAct	LT
ACBD3	PPM1H	pubmed:23572552	IntAct	LT
ACBD3	SOCS2	pubmed:28883622	BioGRID	HT
ACBD3	SRI	pubmed:23572552	IntAct	LT
ACBD3	STEAP3	pubmed:23572552	IntAct	LT
ACBD3	TBC1D22A	pubmed:23572552;pubmed:26186194;pubmed:28514442	IntAct;BioGRID	LT;HT
ACBD3	TBC1D22B	pubmed:28514442;pubmed:23572552	BioGRID;IntAct	HT;LT
ACBD3	TGOLN2	pubmed:29568061	MatrixDB;BioGRID;IntAct	HT
ACBD3	XPNPEP3	pubmed:23572552	IntAct	LT
ACBD6	CAMK2D	pubmed:26621918	IntAct	LT
ACBD6	IKBKG	pubmed:20098747	BioGRID;IntAct	HT
ACBD6	NMT1	pubmed:26621918	IntAct	LT
ACBD6	NMT2	pubmed:26621918	IntAct	LT
ACBD6	UGGT1	pubmed:26621918	IntAct	LT
ACD	ACTB	pubmed:21044950	BioGRID;MatrixDB;IntAct	HT
ACD	ADPRH	pubmed:21044950	BioGRID;IntAct	HT
ACD	AFAP1L2	pubmed:21044950	BioGRID;IntAct	HT
ACD	AIPL1	pubmed:21044950	BioGRID;IntAct	HT
ACD	ANKMY2	pubmed:21044950	BioGRID;IntAct	HT
ACD	APOBEC3F	pubmed:21044950	BioGRID;IntAct	HT
ACD	BAG3	pubmed:21044950	BioGRID;IntAct	HT
ACD	CKB	pubmed:21044950	MatrixDB;BioGRID;IntAct	HT
ACD	CTTN	pubmed:21044950	BioGRID;IntAct	HT
ACD	DBN1	pubmed:21044950	BioGRID;IntAct	HT
ACD	DBNL	pubmed:21044950	MatrixDB;BioGRID;IntAct	HT
ACD	DCX	pubmed:21044950	BioGRID;IntAct	HT
ACD	DPYSL3	pubmed:21044950	MatrixDB;BioGRID;IntAct	HT
ACD	EIF3G	pubmed:21044950	BioGRID;IntAct	HT
ACD	EIF4B	pubmed:21044950	BioGRID;IntAct	HT
ACD	ENO2	pubmed:21044950	MatrixDB;BioGRID;IntAct	HT
ACD	ENSA	pubmed:21044950	BioGRID;IntAct	HT
ACD	FAM131B	pubmed:21044950	BioGRID;IntAct	HT
ACD	FKBP6	pubmed:21044950	BioGRID;IntAct	HT
ACD	GAPDH	pubmed:21044950	BioGRID;IntAct	HT
ACD	HSP90AB1	pubmed:21044950	BioGRID;MatrixDB;IntAct	HT
ACD	IPO5	pubmed:21044950	BioGRID;IntAct	HT
ACD	IVL	pubmed:21044950	BioGRID;IntAct	HT
ACD	LASP1	pubmed:21044950	BioGRID;IntAct	HT
ACD	LDHA	pubmed:21044950	BioGRID;IntAct	HT
ACD	LGALSL	pubmed:21044950	BioGRID;MatrixDB;IntAct	HT
ACD	LRRC25	pubmed:21044950	BioGRID;IntAct	HT
ACD	NCDN	pubmed:21044950	BioGRID;IntAct	HT
ACD	NUDC	pubmed:21044950	BioGRID;IntAct	HT
ACD	NUDCD2	pubmed:21044950	BioGRID;IntAct	HT
ACD	PAGE2	pubmed:21044950	BioGRID;IntAct	HT
ACD	PDLIM2	pubmed:21044950	BioGRID;IntAct	HT
ACD	PEX5	pubmed:21044950	BioGRID;IntAct	HT
ACD	PFKP	pubmed:21044950	BioGRID;IntAct	HT
ACD	PGM2	pubmed:21044950	BioGRID;MatrixDB;IntAct	HT
ACD	POT1	pubmed:15181449;pubmed:15383534;pubmed:21044950;pubmed:26365187;pubmed:28514442;pubmed:16189514;pubmed:15231715;pubmed:16880378;pubmed:17632522;pubmed:31515488;pubmed:26496610;pubmed:16880378S;pubmed:17632522S	BioGRID;IntAct;DIP	LT;HT
ACD	RBKS	pubmed:21044950	BioGRID;IntAct	HT
ACD	RECQL4	pubmed:21044950	BioGRID;IntAct	HT
ACD	RGS3	pubmed:21044950	BioGRID;IntAct	HT
ACD	RPSA	pubmed:21044950	BioGRID;IntAct	HT
ACD	SBDS	pubmed:21044950	BioGRID;IntAct	HT
ACD	STIP1	pubmed:21044950	BioGRID;IntAct	HT
ACD	STN1	pubmed:19648609	IntAct	LT
ACD	STUB1	pubmed:21044950	BioGRID;IntAct	HT
ACD	SULT1C2	pubmed:21044950	BioGRID;IntAct	HT
ACD	TAGLN	pubmed:21044950	BioGRID;IntAct	HT
ACD	TBC1D10A	pubmed:21044950	BioGRID;IntAct	HT
ACD	TBCD	pubmed:21044950	BioGRID;IntAct	HT
ACD	TERF1	pubmed:15231715;pubmed:15383534;pubmed:16880378;pubmed:26186194;pubmed:26496610;pubmed:28514442	BioGRID;IntAct	LT;HT
ACD	TERF2	pubmed:15383534;pubmed:15231715;pubmed:16880378;pubmed:16880378S	BioGRID;IntAct;DIP	LT
ACD	TERF2IP	pubmed:28514442;pubmed:15383534;pubmed:16880378;pubmed:15316005;pubmed:26496610	BioGRID;IntAct	HT;LT
ACD	TERT	pubmed:23103865	IntAct	LT
ACD	TINF2	pubmed:15231715;pubmed:15181449;pubmed:15383534;pubmed:21044950;pubmed:25416956;pubmed:25910212;pubmed:16880378;pubmed:31515488;pubmed:26496610;pubmed:28514442;pubmed:16880378S	BioGRID;IntAct;DIP	LT;HT
ACD	TOMM34	pubmed:21044950	BioGRID;IntAct	HT
ACD	TRIM15	pubmed:21044950	BioGRID;IntAct	HT
ACD	TRIM16	pubmed:21044950	BioGRID;IntAct	HT
ACD	TUBB2A	pubmed:21044950	BioGRID;IntAct	HT
ACD	TUBB4B	pubmed:21044950	MatrixDB;BioGRID;IntAct	HT
ACD	UPF1	pubmed:21829167	IntAct;MINT	LT
ACD	USP7	pubmed:28514442;pubmed:16713569	BioGRID;IntAct	HT
ACD	YWHAE	pubmed:21044950	BioGRID;IntAct	HT
ACD	ZFP36L1	pubmed:21044950	BioGRID;IntAct	HT
ACD	ZNF790	pubmed:21044950	BioGRID;IntAct	HT
ACE2	AGT	pubmed:10969042;pubmed:15283675	BioGRID	LT
ACE2	CALM1	pubmed:18070603	BioGRID	LT
ACE2	CALM3	pubmed:18070603	MatrixDB	LT
ACER3	MLH1	pubmed:20706999	IntAct;MatrixDB;BioGRID	LT
ACIN1	ALYREF	pubmed:15998806	BioGRID	LT
ACIN1	API5	pubmed:19387494;pubmed:27684187	IntAct;MINT;BioGRID	LT;HT
ACIN1	BANF1	pubmed:19759913	BioGRID	LT
ACIN1	COX15	pubmed:29128334	MatrixDB;BioGRID;IntAct	HT
ACIN1	DLD	pubmed:29128334	MatrixDB;BioGRID;IntAct	HT
ACIN1	DLST	pubmed:29128334	MatrixDB;BioGRID;IntAct	HT
ACIN1	DNM1L	pubmed:29128334	MatrixDB;BioGRID;IntAct	HT
ACIN1	HNRNPA1	pubmed:22446626	MatrixDB;BioGRID;IntAct	LT
ACIN1	LMNA	pubmed:25948554	BioGRID	LT
ACIN1	LRRK2	pubmed:23075850;pubmed:31046837	MatrixDB;IntAct	LT;HT
ACIN1	LUZP4	pubmed:25662211	BioGRID	LT
ACIN1	PCBD1	pubmed:20195357	BioGRID;IntAct	HT
ACIN1	PDHA1	pubmed:29128334	MatrixDB;BioGRID;IntAct	HT
ACIN1	PNN	pubmed:30021884;pubmed:28514442	IntAct;BioGRID	HT
ACIN1	RBM39	pubmed:16051665	BioGRID	LT
ACIN1	RNPS1	pubmed:22388736;pubmed:22365833	BioGRID;IntAct;MINT	LT;HT
ACIN1	SAP18	pubmed:22388736;pubmed:16537548;pubmed:12665594	BioGRID;IntAct	LT
ACIN1	SENP3	pubmed:26511642	BioGRID	LT
ACIN1	SF1	pubmed:26420826	MatrixDB;IntAct	LT
ACIN1	SRPK2	pubmed:22365833;pubmed:23602568;pubmed:19592491	BioGRID;IntAct;MINT;MatrixDB	HT;LT
ACIN1	SRRM1	pubmed:16159877	BioGRID	LT
ACIN1	YAP1	pubmed:30472188	BioGRID	LT
ACKR1	CCL2	pubmed:13679391	BioGRID	LT
ACKR1	CCR5	pubmed:18230715	IntAct	LT
ACKR1	CXCL1	pubmed:13679391	BioGRID	LT
ACKR2	CCL13	pubmed:9405404	BioGRID	LT
ACKR2	CCL14	pubmed:9405404	BioGRID	LT
ACKR2	CCL5	pubmed:9405404	BioGRID	LT
ACKR2	CCL7	pubmed:9405404	BioGRID	LT
ACKR2	CCL8	pubmed:9405404	BioGRID	LT
ACKR3	ADRA1A	pubmed:28862946	IntAct	LT
ACKR3	ADRA2B	pubmed:28862946	IntAct	LT
ACKR3	ARRB1	pubmed:21730065	IntAct	LT
ACKR3	ATP13A2	pubmed:22645275	IntAct;BioGRID	LT
ACKR3	AVPR1A	pubmed:29386406	IntAct	LT
ACKR3	CD164	pubmed:24094005	MatrixDB;IntAct	LT
ACKR3	CXCR4	pubmed:28862946;pubmed:25775528;pubmed:19380869;pubmed:27331810;pubmed:21730065;pubmed:29386406	IntAct	LT
ACKR3	GNAI1	pubmed:19380869	IntAct	LT
ACKR3	PECAM1	pubmed:24497640	MatrixDB;IntAct	LT
ACKR4	CCL19	pubmed:10706668	BioGRID	LT
ACKR4	CCL21	pubmed:10706668	BioGRID	LT
ACKR4	CCL25	pubmed:10706668	BioGRID	LT
ACKR4	CXCL13	pubmed:10706668	BioGRID	LT
ACLY	AHSA1	pubmed:26693507	BioGRID	LT
ACLY	ATXN3	pubmed:29111377;pubmed:30455355	BioGRID	LT;HT
ACLY	BRF1	pubmed:30413534	BioGRID	LT
ACLY	CDKN2A	pubmed:17955473	MatrixDB;BioGRID;IntAct	LT
ACLY	CIC	pubmed:25277207	BioGRID	LT
ACLY	CUL3	pubmed:27664236;pubmed:21145461	BioGRID;IntAct	LT;HT
ACLY	DDIAS	pubmed:28079882	BioGRID	LT
ACLY	DERL1	pubmed:28137758	BioGRID	LT
ACLY	DNM1L	pubmed:29128334	MatrixDB;BioGRID;IntAct	HT
ACLY	EIF4A1	pubmed:27664236	BioGRID	LT
ACLY	FBXW7	pubmed:25720964;pubmed:29346117	BioGRID	LT
ACLY	FN1	pubmed:19738201	MatrixDB;BioGRID;IntAct	HT
ACLY	HGS	pubmed:19019082	BioGRID	LT
ACLY	HNRNPH1	pubmed:27664236	BioGRID	LT
ACLY	HSPA8	pubmed:27664236	BioGRID	LT
ACLY	KAT2B	pubmed:23932781	BioGRID	LT
ACLY	KLHL25	pubmed:27664236	BioGRID	LT
ACLY	MCM7	pubmed:27664236	BioGRID	LT
ACLY	NME2	pubmed:17353931;pubmed:27664236	MatrixDB;BioGRID;IntAct	HT;LT
ACLY	PPP2R1A	pubmed:28330616	MatrixDB;BioGRID;IntAct	HT
ACLY	PPP2R2A	pubmed:28330616	MatrixDB;BioGRID;IntAct	HT
ACLY	PPP2R2B	pubmed:28330616	MatrixDB;BioGRID;IntAct	HT
ACLY	PPP2R2C	pubmed:28330616	MatrixDB;BioGRID;IntAct	HT
ACLY	PPP2R2D	pubmed:28330616	MatrixDB;BioGRID;IntAct	HT
ACLY	RPS3	pubmed:27664236	BioGRID	LT
ACLY	SIRT2	pubmed:23932781	BioGRID	LT
ACLY	SIRT6	pubmed:24169447	BioGRID	LT
ACLY	TRIM25	pubmed:24399297	BioGRID	LT
ACLY	TUBB	pubmed:27664236	BioGRID	LT
ACLY	TUBB3	pubmed:27664236	BioGRID	LT
ACLY	UBC	pubmed:23314748;pubmed:17550899	BioGRID	HT;LT
ACLY	USP13	pubmed:27892457	BioGRID	LT
ACO1	DDR1	pubmed:22057045	IntAct;MINT	LT
ACO1	FBXL5	pubmed:19762596;pubmed:24778179	BioGRID	LT
ACO1	SGCG	pubmed:23414517	IntAct	HT
ACO1	YBX1	pubmed:25497084	MatrixDB;IntAct	LT
ACO2	CLPP	pubmed:26058080	MatrixDB;IntAct	LT
ACO2	MLH1	pubmed:20706999	MatrixDB;IntAct	LT
ACO2	PIK3R1	pubmed:26839216	BioGRID	LT
ACO2	PSMD4	pubmed:27684187;pubmed:12601813	BioGRID	HT;LT
ACO2	SOD1	pubmed:29128334	MatrixDB;BioGRID;IntAct	HT
ACO2	VCAM1	pubmed:22623428;pubmed:19738201	MatrixDB;BioGRID;IntAct	HT
ACOT13	FN1	pubmed:19738201	MatrixDB;BioGRID;IntAct	HT
ACOT13	PCTP	pubmed:17704541	BioGRID	LT
ACOT2	NLGN3	pubmed:25464930	IntAct;BioGRID	LT
ACOT7	CD247	pubmed:24502978	MatrixDB;IntAct;MINT	LT
ACOT7	HSD17B10	pubmed:29128334	MatrixDB;BioGRID;IntAct	HT
ACOT7	POT1	pubmed:21044950	BioGRID;IntAct	HT
ACOT7	SOD1	pubmed:29128334	MatrixDB;BioGRID;IntAct	HT
ACOT7	TERF1	pubmed:21044950	IntAct;BioGRID	HT
ACOT7	TINF2	pubmed:21044950	BioGRID;IntAct	HT
ACOT8	PDHA1	pubmed:29128334	MatrixDB;BioGRID;IntAct	HT
ACOT8	PEX5	pubmed:25416956;pubmed:22002062;pubmed:30378028	IntAct;BioGRID	HT;LT
ACOT9	ATXN3	pubmed:29111377;pubmed:30455355	BioGRID	LT;HT
ACOT9	DAB2	pubmed:22323290	BioGRID	LT
ACOT9	DLST	pubmed:29128334	MatrixDB;BioGRID;IntAct	HT
ACOT9	KCMF1	pubmed:25582440	BioGRID	LT
ACOT9	MYO16	pubmed:21946561	BioGRID;IntAct;MINT	LT
ACOT9	SIRT4	pubmed:25525879	MatrixDB;IntAct	LT
ACOT9	UBE2A	pubmed:25582440	BioGRID	LT
ACOT9	UBE2B	pubmed:25582440	BioGRID	LT
ACOX1	ATOH1	pubmed:27542412	BioGRID	LT
ACOX1	CAT	pubmed:29568061	MatrixDB;BioGRID;IntAct	HT
ACOX1	PEX5	pubmed:28724525;pubmed:22002062;pubmed:30378028	BioGRID	LT
ACOX1	SLC2A4	pubmed:16396496	BioGRID	LT
ACOX1	TYSND1	pubmed:22002062	BioGRID;IntAct	LT
ACP1	DLD	pubmed:29128334	MatrixDB;BioGRID;IntAct	HT
ACP1	EPHA2	pubmed:12167657	BioGRID	LT
ACP1	EPHB1	pubmed:9499402	BioGRID	LT
ACP1	EPHB2	pubmed:9499402	BioGRID	LT
ACP1	INSR	pubmed:9299573	BioGRID	LT
ACP1	KDR	pubmed:10608891	BioGRID	LT
ACP1	PTEN	pubmed:29117568;pubmed:28675297	BioGRID	LT;HT
ACP1	VCAM1	pubmed:22623428;pubmed:19738201	MatrixDB;BioGRID;IntAct	HT
ACP1	ZAP70	pubmed:11976341	BioGRID	LT
ACP2	CBX1	pubmed:21888893	MatrixDB;IntAct	LT
ACR	TP53BP1	pubmed:22990118	BioGRID	HT
ACR	ZP2	pubmed:15950651	IntAct	LT
ACR	ZP3	pubmed:15950651	IntAct	LT
ACSBG2	PRKD2	pubmed:30652415	BioGRID	LT
ACSF2	SIRT4	pubmed:25525879	MatrixDB;IntAct	LT
ACSF3	AUP1	pubmed:21857022	BioGRID	LT
ACSF3	FBXL18	pubmed:24035498	BioGRID	LT
ACSF3	GLP1R	pubmed:23864651	BioGRID	LT
ACSF3	HSPD1	pubmed:29568061;pubmed:28514442	MatrixDB;BioGRID;IntAct	HT
ACSF3	SIRT4	pubmed:25525879	MatrixDB;IntAct	LT
ACSL1	ATP4A	pubmed:17255364	BioGRID	LT
ACSL1	CTDP1	pubmed:31240132	BioGRID	LT
ACSL1	PRKN	pubmed:23503661	BioGRID	LT
ACSL3	LYN	pubmed:20605918	BioGRID	LT
ACSL3	MAD2L2	pubmed:30022168	BioGRID	LT
ACSL3	NDRG1	pubmed:17220478	BioGRID;IntAct	LT
ACSL3	SPART	pubmed:19765186	MatrixDB;BioGRID;IntAct	LT
ACSL3	STX17	pubmed:29549094	IntAct	LT
ACSL3	UCHL3	pubmed:30559450	BioGRID	LT
ACSL3	YES1	pubmed:20605918	BioGRID	LT
ACSL4	HTATIP2	pubmed:21252234	BioGRID	LT
ACSL4	PRKN	pubmed:23503661	BioGRID	LT
ACSL4	RAB5A	pubmed:21252234	BioGRID	LT
ACSL4	SH3GLB1	pubmed:21252234	BioGRID	LT
ACSL4	SPART	pubmed:19765186	MatrixDB;BioGRID;IntAct	LT
ACSL6	ZNF16	pubmed:21874239	IntAct	LT
ACSM3	EHMT2	pubmed:20084102	BioGRID	LT
ACSS1	CLPP	pubmed:26058080	MatrixDB;IntAct	LT
ACSS1	SIRT3	pubmed:16788062	IntAct	LT
ACTA1	ACTN4	pubmed:19920151	BioGRID	LT
ACTA1	AKT1	pubmed:23353701;pubmed:16568092	BioGRID	LT
ACTA1	AMOT	pubmed:24106267	BioGRID	LT
ACTA1	ANXA1	pubmed:22773844	BioGRID	LT
ACTA1	ANXA2	pubmed:21963895	BioGRID	LT
ACTA1	BIN1	pubmed:26506308	BioGRID	LT
ACTA1	BTK	pubmed:21080425	MatrixDB;BioGRID;IntAct	LT
ACTA1	CCT2	pubmed:23190606	BioGRID	LT
ACTA1	CCT4	pubmed:11580270	BioGRID	LT
ACTA1	CCT5	pubmed:11580270	BioGRID	LT
ACTA1	CD247	pubmed:24502978	MatrixDB;IntAct;MINT	LT
ACTA1	CDH2	pubmed:12438242	BioGRID	LT
ACTA1	CFL1	pubmed:21723825;pubmed:11950878	BioGRID	LT
ACTA1	CNN1	pubmed:2161834	BioGRID	LT
ACTA1	COTL1	pubmed:11297527	BioGRID	LT
ACTA1	CSNK1A1	pubmed:12062430	BioGRID	LT
ACTA1	CTNNBL1	pubmed:21385873	BioGRID	LT
ACTA1	DMAP1	pubmed:14966270	BioGRID	LT
ACTA1	DMD	pubmed:1544421	BioGRID	LT
ACTA1	DNASE1	pubmed:2395459	BioGRID	LT
ACTA1	DNMBP	pubmed:14506234	BioGRID	LT
ACTA1	EGFR	pubmed:26320552	BioGRID	LT
ACTA1	EP300	pubmed:16051665	BioGRID	LT
ACTA1	FGFR1	pubmed:19261810;pubmed:18022941	BioGRID	LT
ACTA1	FSCN1	pubmed:8999969	BioGRID	LT
ACTA1	GC	pubmed:12048248;pubmed:12554937	MatrixDB;BioGRID;IntAct;MINT	LT
ACTA1	GSN	pubmed:10854330;pubmed:10583954;pubmed:8395021	MatrixDB;IntAct;MINT;BioGRID	LT
ACTA1	HDAC1	pubmed:11102443	BioGRID	LT
ACTA1	HDAC4	pubmed:21464227	BioGRID	LT
ACTA1	HDAC8	pubmed:15772115	BioGRID	LT
ACTA1	HSPB2	pubmed:26465331	MatrixDB;IntAct;BioGRID	LT
ACTA1	HTRA2	pubmed:17266347	BioGRID	LT
ACTA1	IL2RB	pubmed:20816854	BioGRID	LT
ACTA1	KAT5	pubmed:14966270	BioGRID	LT
ACTA1	KLHL20	pubmed:14668487	BioGRID	LT
ACTA1	LGALS3	pubmed:18662664	BioGRID	LT
ACTA1	MAPK14	pubmed:14676314	BioGRID	LT
ACTA1	MAPT	pubmed:19895707	BioGRID	LT
ACTA1	MARK4	pubmed:14594945	BioGRID	LT
ACTA1	MIB2	pubmed:14507647	BioGRID	LT
ACTA1	MLPH	pubmed:15059972	BioGRID	LT
ACTA1	MORF4L1	pubmed:17573780	BioGRID	LT
ACTA1	MORF4L2	pubmed:17573780	BioGRID	LT
ACTA1	MRGBP	pubmed:17573780	BioGRID	LT
ACTA1	MYO1C	pubmed:15558034	BioGRID	LT
ACTA1	NCOA3	pubmed:16051665	BioGRID	LT
ACTA1	NRAP	pubmed:10320340	BioGRID	LT
ACTA1	PCYT1B	pubmed:11580270	BioGRID	LT
ACTA1	PFDN1	pubmed:14634002	BioGRID	LT
ACTA1	PHACTR1	pubmed:15107502	BioGRID	LT
ACTA1	PIK3R1	pubmed:23353701	BioGRID	LT
ACTA1	POLR1B	pubmed:15558034	BioGRID	LT
ACTA1	POU5F1	pubmed:21151833	BioGRID	LT
ACTA1	PPP1CA	pubmed:15107502	BioGRID	LT
ACTA1	PPP1R9B	pubmed:12417592	BioGRID	LT
ACTA1	PRKCE	pubmed:11897493	BioGRID	LT
ACTA1	PTPN22	pubmed:16461343	BioGRID	LT
ACTA1	RELA	pubmed:14690596	BioGRID	LT
ACTA1	RPS6KB1	pubmed:15149849	BioGRID	LT
ACTA1	RRN3	pubmed:15558034	BioGRID	LT
ACTA1	SCIN	pubmed:12438125	BioGRID	LT
ACTA1	SFN	pubmed:17361185	BioGRID	LT
ACTA1	SMARCA4	pubmed:29374058	BioGRID	LT
ACTA1	SMARCB1	pubmed:16568092	BioGRID	LT
ACTA1	SMARCD1	pubmed:20305087	BioGRID	LT
ACTA1	SMURF2	pubmed:18157088	MatrixDB;IntAct;MINT	LT
ACTA1	SNCA	pubmed:19553474	BioGRID	LT
ACTA1	SPTA1	pubmed:16889989	BioGRID	LT
ACTA1	SRC	pubmed:23353701	BioGRID	LT
ACTA1	SSH1	pubmed:15660133	MatrixDB;IntAct;MINT	LT
ACTA1	SSH3	pubmed:15660133	MatrixDB;IntAct;MINT	LT
ACTA1	TES	pubmed:12695497	BioGRID	LT
ACTA1	TMSB4X	pubmed:9153421;pubmed:11812134	BioGRID	LT
ACTA1	TMSB4Y	pubmed:8416954	BioGRID	LT
ACTA1	TNNI3K	pubmed:12721663	MatrixDB;IntAct;BioGRID	LT
ACTA1	TPM2	pubmed:17194691	BioGRID	LT
ACTA1	TPT1	pubmed:27607350	IntAct;MINT	LT
ACTA1	TRAF3IP1	pubmed:20391533	MatrixDB;BioGRID;IntAct	LT
ACTA1	TRIM55	pubmed:18157088	BioGRID	LT
ACTA1	TRIM63	pubmed:18157088;pubmed:21764995	MatrixDB;BioGRID;IntAct;MINT	LT
ACTA1	UBE3A	pubmed:16051665	BioGRID	LT
ACTA1	USP25	pubmed:16501887	BioGRID	LT
ACTA1	VIM	pubmed:11441066	BioGRID	LT
ACTA1	XPO6	pubmed:14592989	BioGRID	LT
ACTA1	ZNF16	pubmed:21874239	MatrixDB;IntAct	LT
ACTA2	ACTN2	pubmed:9501083	IntAct	LT
ACTA2	CCT4	pubmed:11580270	BioGRID	LT
ACTA2	CCT5	pubmed:11580270	BioGRID	LT
ACTA2	EGFR	pubmed:19531499	BioGRID	LT
ACTA2	EP300	pubmed:16051665	BioGRID	LT
ACTA2	KCNMA1	pubmed:15703204	BioGRID	LT
ACTA2	LGALS3	pubmed:24755837	BioGRID	LT
ACTA2	LRRK2	pubmed:20876399	BioGRID	LT
ACTA2	MYL12B	pubmed:19328794	MatrixDB;IntAct	LT
ACTA2	MYOC	pubmed:16289162	BioGRID	LT
ACTA2	NCF1	pubmed:15618548	BioGRID	LT
ACTA2	NOP56	pubmed:12777385	BioGRID	LT
ACTA2	PCYT1B	pubmed:11580270	BioGRID	LT
ACTA2	SELE	pubmed:8609175	BioGRID	LT
ACTA2	SHBG	pubmed:15862967	BioGRID	LT
ACTA2	SMURF2	pubmed:23973329	BioGRID	LT
ACTA2	TRIM14	pubmed:29053956	BioGRID	HT
ACTA2	TRIM9	pubmed:25190485	BioGRID	LT
ACTA2	TSC1	pubmed:17355907	MatrixDB;IntAct	LT
ACTA2	UBE3A	pubmed:26506232	BioGRID	LT
ACTA2	UCHL3	pubmed:30559450	BioGRID	LT
ACTA2	URI1	pubmed:15923622	MatrixDB;IntAct	LT
ACTA2	USE1	pubmed:19369418	MatrixDB;IntAct	LT
ACTA2	YWHAQ	pubmed:20618440	BioGRID	LT
ACTA2	YWHAZ	pubmed:20618440	MatrixDB;IntAct;MINT	LT
ACTB	ACTC1	pubmed:30890647	BioGRID	HT
ACTB	ACTG1	pubmed:16189514;pubmed:21516116;pubmed:25416956;pubmed:25910212;pubmed:31515488;pubmed:29892012;pubmed:30886144	MatrixDB;BioGRID;IntAct;MINT	HT
ACTB	ACTN2	pubmed:20383143	MatrixDB;IntAct	LT
ACTB	ACTR1B	pubmed:12857853	IntAct	LT
ACTB	ACTR2	pubmed:20308691	BioGRID	LT
ACTB	ACTR3	pubmed:20308691	BioGRID	LT
ACTB	AGR2	pubmed:30575818	BioGRID	HT
ACTB	AKT1	pubmed:20856200	MatrixDB;BioGRID;IntAct	LT
ACTB	AKTIP	pubmed:27512140	BioGRID	LT
ACTB	ALK	pubmed:16105984	BioGRID	LT
ACTB	AMOT	pubmed:24225952	BioGRID	LT
ACTB	ANGPTL4	pubmed:22573825	BioGRID	LT
ACTB	APP	pubmed:16049941	MatrixDB;IntAct	LT
ACTB	AQP2	pubmed:28931009	BioGRID	LT
ACTB	AR	pubmed:17353003	MatrixDB;IntAct;BioGRID	LT
ACTB	ATF3	pubmed:21300803	BioGRID	LT
ACTB	ATP13A2	pubmed:22645275	MatrixDB;IntAct	LT
ACTB	BAIAP2	pubmed:19171758	MatrixDB;IntAct	LT
ACTB	BBS1	pubmed:18000879	MatrixDB;IntAct	LT
ACTB	BBS4	pubmed:18000879	MatrixDB;BioGRID;IntAct	LT
ACTB	BCL7C	pubmed:18809673;pubmed:28514442	BioGRID;IntAct	LT;HT
ACTB	CAP2	pubmed:25416956;pubmed:25910212;pubmed:28514442	BioGRID;MatrixDB;IntAct	HT
ACTB	CARM1	pubmed:14729568	BioGRID	LT
ACTB	CAV1	pubmed:17502619	BioGRID;MatrixDB;IntAct	LT
ACTB	CBX5	pubmed:19498464	MatrixDB;IntAct;MINT	LT
ACTB	CCND2	pubmed:27371349	BioGRID	LT
ACTB	CCR10	pubmed:26941067	MatrixDB;IntAct	LT
ACTB	CCT2	pubmed:11580269	BioGRID	LT
ACTB	CCT5	pubmed:11580269	BioGRID	LT
ACTB	CDKN2A	pubmed:17955473	MatrixDB;BioGRID;IntAct	LT
ACTB	CENPA	pubmed:15009096	BioGRID	LT
ACTB	CFL2	pubmed:16189514;pubmed:21516116;pubmed:25416956;pubmed:25910212;pubmed:31515488	MatrixDB;BioGRID;IntAct;MINT	HT
ACTB	CFTR	pubmed:25712891;pubmed:22038833	IntAct;MatrixDB	LT
ACTB	CORO7	pubmed:24768539	BioGRID	LT
ACTB	COTL1	pubmed:11583571	BioGRID	LT
ACTB	CTNNB1	pubmed:22720799	BioGRID	LT
ACTB	CYBB	pubmed:16179592	BioGRID	LT
ACTB	DAB2	pubmed:22323290	BioGRID	LT
ACTB	DGCR6L	pubmed:19778628	BioGRID	LT
ACTB	DMAP1	pubmed:20946988	BioGRID	LT
ACTB	DPF3	pubmed:18765789	MatrixDB;IntAct	LT
ACTB	DTNA	pubmed:15834686	BioGRID	LT
ACTB	EGFR	pubmed:22366308;pubmed:31980649	BioGRID;IntAct	LT;HT
ACTB	EMD	pubmed:15328537;pubmed:17620012;pubmed:15328537S	MatrixDB;BioGRID;IntAct;DIP	LT
ACTB	ENC1	pubmed:15208678	BioGRID	LT
ACTB	EPC1	pubmed:27153538	BioGRID;IntAct	LT
ACTB	ERBB2	pubmed:21555369	MatrixDB;IntAct;BioGRID	LT
ACTB	ERG	pubmed:21575865;pubmed:24591637	BioGRID	LT
ACTB	ESR1	pubmed:20308691;pubmed:21182205;pubmed:21182203;pubmed:20348541;pubmed:31527615	BioGRID;MatrixDB;IntAct	LT;HT
ACTB	ESR2	pubmed:21182203;pubmed:21951318	MatrixDB;BioGRID;IntAct	HT;LT
ACTB	FAM107A	pubmed:28604741	BioGRID	LT
ACTB	FASTKD3	pubmed:20869947	MatrixDB;IntAct	LT
ACTB	FBXO25	pubmed:20473970	MatrixDB;IntAct;BioGRID	HT
ACTB	FHOD1	pubmed:12665555	BioGRID	LT
ACTB	GSN	pubmed:15215896	BioGRID	LT
ACTB	HCK	pubmed:17868192	BioGRID	LT
ACTB	HDAC6	pubmed:25342804;pubmed:30009671	BioGRID	LT
ACTB	HEY1	pubmed:27129302	BioGRID	LT
ACTB	HIP1R	pubmed:11889126;pubmed:16415883	BioGRID	LT
ACTB	HNF1A	pubmed:18160415	BioGRID	LT
ACTB	HNRNPA1	pubmed:15047060;pubmed:25324306	IntAct;BioGRID	HT
ACTB	HNRNPD	pubmed:15047060;pubmed:15231747	IntAct;BioGRID	HT
ACTB	HNRNPU	pubmed:15711563;pubmed:18710935	BioGRID	LT
ACTB	HSPA8	pubmed:15047060;pubmed:19338310	IntAct;MatrixDB	HT;LT
ACTB	HSPB2	pubmed:26465331	MatrixDB;IntAct;BioGRID	LT
ACTB	HTR7	pubmed:19486527	IntAct	LT
ACTB	INO80	pubmed:20197409	BioGRID	LT
ACTB	INSR	pubmed:25687571;pubmed:30300385	MatrixDB;IntAct	LT
ACTB	IQGAP1	pubmed:26496610;pubmed:16179592	MatrixDB;BioGRID;IntAct	HT;LT
ACTB	KAT2B	pubmed:18710935	BioGRID	LT
ACTB	KAT5	pubmed:10966108;pubmed:20946988;pubmed:27153538	MatrixDB;BioGRID;IntAct	LT
ACTB	LILRB3	pubmed:26769854	MatrixDB;IntAct	LT
ACTB	LIMS1	pubmed:30367047	BioGRID	LT
ACTB	LRRK2	pubmed:20876399	BioGRID	LT
ACTB	MAP1A	pubmed:7820861	BioGRID	LT
ACTB	MAP2	pubmed:7820861	BioGRID	LT
ACTB	MAPK7	pubmed:23428871	BioGRID	LT
ACTB	MAPT	pubmed:19895707;pubmed:26269332;pubmed:21339331	BioGRID;IntAct	LT;HT
ACTB	MBTD1	pubmed:27153538	BioGRID;IntAct	LT
ACTB	MCL1	pubmed:19683529	MatrixDB;IntAct;MINT	LT
ACTB	MDM2	pubmed:24798327	BioGRID	LT
ACTB	MGMT	pubmed:16226712	BioGRID	LT
ACTB	MORF4L1	pubmed:17573780	BioGRID	LT
ACTB	MORF4L2	pubmed:17573780	BioGRID	LT
ACTB	MRGBP	pubmed:17573780	BioGRID	LT
ACTB	MYC	pubmed:11839798;pubmed:29467282	BioGRID	LT;HT
ACTB	MYL12B	pubmed:19328794	MatrixDB;IntAct	LT
ACTB	MYOC	pubmed:16289162	BioGRID	LT
ACTB	NCF1	pubmed:16375898;pubmed:11027608	MatrixDB;BioGRID;IntAct;MINT	LT
ACTB	NOM1	pubmed:21576267	MatrixDB;IntAct	LT
ACTB	NOS3	pubmed:17502619	BioGRID;MatrixDB;IntAct	LT
ACTB	NR5A1	pubmed:24635384	MatrixDB;IntAct	LT
ACTB	NSMAF	pubmed:17599063	BioGRID;MatrixDB;IntAct;MINT	LT
ACTB	OSTF1	pubmed:15135048	BioGRID	LT
ACTB	OTUB1	pubmed:16364312	BioGRID	LT
ACTB	PA2G4	pubmed:19037095	BioGRID	LT
ACTB	PAK4	pubmed:19778628	BioGRID	LT
ACTB	PARVA	pubmed:30367047	BioGRID	LT
ACTB	PCK1	pubmed:21726808	BioGRID	LT
ACTB	PCYT1B	pubmed:11580269	BioGRID	LT
ACTB	PFN1	pubmed:19338310;pubmed:19000816S;pubmed:19000816;pubmed:10411937	MatrixDB;BioGRID;IntAct;DIP	LT
ACTB	PHB	pubmed:15047060;pubmed:19725029;pubmed:27025967	IntAct;BioGRID	HT;LT
ACTB	PLG	pubmed:15746964	BioGRID	LT
ACTB	PODXL	pubmed:30407695	BioGRID	LT
ACTB	POLR2A	pubmed:15502823;pubmed:18710935;pubmed:15711563	BioGRID	LT
ACTB	POT1	pubmed:21044950	MatrixDB;IntAct;BioGRID	HT
ACTB	PPID	pubmed:21146485	MatrixDB;IntAct	LT
ACTB	PPP1CA	pubmed:17683050	BioGRID	LT
ACTB	PPP1CC	pubmed:21382349;pubmed:17683050;pubmed:30344098	MatrixDB;BioGRID;IntAct	LT;HT
ACTB	PPP5C	pubmed:29141220	BioGRID	LT
ACTB	PRKN	pubmed:24244333;pubmed:14532270	BioGRID	HT;LT
ACTB	PROM1	pubmed:18654668	MatrixDB;IntAct;BioGRID	LT
ACTB	PSMA3	pubmed:22079093;pubmed:30009671	BioGRID	LT
ACTB	PSTPIP1	pubmed:19041431	BioGRID	LT
ACTB	PTMA	pubmed:30719818	BioGRID	LT
ACTB	PTPRF	pubmed:25458010	BioGRID	LT
ACTB	RAB8B	pubmed:12639940	BioGRID	LT
ACTB	RAC1	pubmed:11027608	BioGRID	LT
ACTB	RAC2	pubmed:11027608	BioGRID	LT
ACTB	RAD51	pubmed:19338310	MatrixDB;IntAct	LT
ACTB	RAD52	pubmed:19338310	MatrixDB;BioGRID;IntAct	LT
ACTB	RNLS	pubmed:30456273	IntAct	LT
ACTB	RPA1	pubmed:19338310;pubmed:24332808	MatrixDB;BioGRID;IntAct	LT;HT
ACTB	RPA2	pubmed:19338310;pubmed:24332808	MatrixDB;BioGRID;IntAct	LT;HT
ACTB	RPA3	pubmed:19338310;pubmed:24332808	MatrixDB;BioGRID;IntAct	LT;HT
ACTB	RUSC1	pubmed:22404429	MatrixDB;IntAct	LT
ACTB	SAMHD1	pubmed:25423367	BioGRID	LT
ACTB	SENP2	pubmed:29969578	BioGRID	LT
ACTB	SHBG	pubmed:15862967	BioGRID	LT
ACTB	SKI	pubmed:25670202	BioGRID	LT
ACTB	SLC6A2	pubmed:18331289	BioGRID	LT
ACTB	SMAD3	pubmed:15527767	MatrixDB;IntAct;MINT;BioGRID	LT
ACTB	SMARCA4	pubmed:15985610;pubmed:9845365;pubmed:21300803;pubmed:22573825	MatrixDB;BioGRID;IntAct	LT
ACTB	SMARCC2	pubmed:9845365	BioGRID	LT
ACTB	SMARCD3	pubmed:18765789	MatrixDB;IntAct	LT
ACTB	SMARCE1	pubmed:9845365;pubmed:18809673	BioGRID	LT
ACTB	SNCA	pubmed:18331289	BioGRID	LT
ACTB	SPHK1	pubmed:25216046	MatrixDB;IntAct	LT
ACTB	SPTBN2	pubmed:11357136;pubmed:11461920	BioGRID	LT
ACTB	SS18	pubmed:23540691	MatrixDB;IntAct	LT
ACTB	SSH1	pubmed:11832213;pubmed:28514442	BioGRID;IntAct	LT;HT
ACTB	SSH2	pubmed:11832213	BioGRID	LT
ACTB	STAU1	pubmed:15121898;pubmed:23125841	MatrixDB;BioGRID;IntAct	LT;HT
ACTB	STUB1	pubmed:29511337	BioGRID	LT
ACTB	SVIL	pubmed:12202484	BioGRID	LT
ACTB	TAF11	pubmed:15502823	BioGRID	LT
ACTB	TAGLN2	pubmed:21577206	MatrixDB;IntAct	LT
ACTB	TARDBP	pubmed:29715546	BioGRID	LT
ACTB	TCP1	pubmed:14532270	BioGRID	LT
ACTB	TINF2	pubmed:21044950	MatrixDB;IntAct;BioGRID	HT
ACTB	TJP1	pubmed:16944923	MatrixDB;BioGRID;IntAct	LT
ACTB	TPT1	pubmed:27607350	IntAct;MINT	LT
ACTB	TRAF3IP1	pubmed:20391533	BioGRID;MatrixDB;IntAct	LT
ACTB	TRIM15	pubmed:25450970	BioGRID	LT
ACTB	TSC1	pubmed:17355907	MatrixDB;IntAct	LT
ACTB	UBE3A	pubmed:26506232	BioGRID	LT
ACTB	UCHL5	pubmed:21800051	BioGRID	LT
ACTB	VHL	pubmed:21942715;pubmed:22234250	BioGRID	LT
ACTB	WFDC2	pubmed:25362534	IntAct	LT
ACTB	YWHAQ	pubmed:20618440	BioGRID	LT
ACTB	YWHAZ	pubmed:20618440;pubmed:15161933	MatrixDB;IntAct;MINT	LT;HT
ACTB	YY1	pubmed:18026119	MatrixDB;IntAct	LT
ACTB	ZBTB1	pubmed:24657165	BioGRID	LT
ACTBL2	AGR2	pubmed:30575818	BioGRID	HT
ACTBL2	CCND2	pubmed:27371349	BioGRID	LT
ACTBL2	CUL4B	pubmed:21145461;pubmed:28225217	BioGRID;IntAct	HT
ACTBL2	HTR7	pubmed:19486527	IntAct	LT
ACTBL2	KCTD15	pubmed:29665387	BioGRID	LT
ACTBL2	LRRK2	pubmed:20876399	BioGRID	LT
ACTBL2	NEK2	pubmed:29863498	BioGRID	LT
ACTBL2	PXK	pubmed:20086096	BioGRID	LT
ACTBL2	SKI	pubmed:25670202	BioGRID	LT
ACTBL2	SP1	pubmed:22266860	BioGRID	LT
ACTBL2	STYX	pubmed:28007894	BioGRID;IntAct	LT
ACTBL2	TARDBP	pubmed:29715546	BioGRID	LT
ACTBL2	UBE3A	pubmed:29426014;pubmed:26506232	MatrixDB;BioGRID;IntAct	HT;LT
ACTC1	ACTL6A	pubmed:30890647	BioGRID	HT
ACTC1	ACTR1A	pubmed:30890647	BioGRID	HT
ACTC1	ACTR3	pubmed:30890647	BioGRID	HT
ACTC1	ADD1	pubmed:30890647	BioGRID	HT
ACTC1	ADD3	pubmed:30890647	BioGRID	HT
ACTC1	AFAP1	pubmed:12134071	BioGRID	LT
ACTC1	ATP8B2	pubmed:30890647	BioGRID	HT
ACTC1	CAP1	pubmed:30890647	BioGRID	HT
ACTC1	CAP2	pubmed:30890647	BioGRID	HT
ACTC1	CAPN1	pubmed:12358155	BioGRID	LT
ACTC1	CAPZA2	pubmed:30890647;pubmed:26496610	BioGRID;MatrixDB;IntAct	HT
ACTC1	CDK5RAP2	pubmed:29162697	BioGRID	LT
ACTC1	CDK9	pubmed:30890647;pubmed:26209609	BioGRID	HT
ACTC1	CFL1	pubmed:30890647;pubmed:30021884	BioGRID;MatrixDB;IntAct	HT
ACTC1	CFL2	pubmed:30890647	BioGRID	HT
ACTC1	CHD4	pubmed:30890647;pubmed:28977666	BioGRID	HT
ACTC1	CORO1C	pubmed:30890647	BioGRID	HT
ACTC1	DBN1	pubmed:30021884;pubmed:30890647	MatrixDB;BioGRID;IntAct	HT
ACTC1	DCTN1	pubmed:30890647	BioGRID	HT
ACTC1	DCTN2	pubmed:30890647	BioGRID	HT
ACTC1	DCTN4	pubmed:30890647	BioGRID	HT
ACTC1	DMAP1	pubmed:30890647	BioGRID	HT
ACTC1	EEF1G	pubmed:30890647	BioGRID	HT
ACTC1	ENAH	pubmed:30890647	BioGRID	HT
ACTC1	EP400	pubmed:30890647	BioGRID	HT
ACTC1	ESR1	pubmed:21182205;pubmed:20308691	MatrixDB;BioGRID;IntAct	HT;LT
ACTC1	FBXO30	pubmed:30890647	BioGRID	HT
ACTC1	FLII	pubmed:30890647	BioGRID	HT
ACTC1	GAPDH	pubmed:21900206;pubmed:30890647	MatrixDB;BioGRID;IntAct;MINT	HT
ACTC1	HNRNPF	pubmed:30890647	BioGRID	HT
ACTC1	HSPB2	pubmed:26465331	MatrixDB;IntAct;BioGRID	LT
ACTC1	HTR7	pubmed:19486527	IntAct	LT
ACTC1	KAT14	pubmed:30890647	BioGRID	HT
ACTC1	KHSRP	pubmed:30890647	BioGRID	HT
ACTC1	KLHL2	pubmed:10397770	BioGRID	LT
ACTC1	LARP7	pubmed:30890647;pubmed:29845934	BioGRID	HT
ACTC1	LIMA1	pubmed:30890647;pubmed:26496610	BioGRID;MatrixDB;IntAct	HT
ACTC1	LRRFIP1	pubmed:30890647	BioGRID	HT
ACTC1	MBIP	pubmed:30890647	BioGRID	HT
ACTC1	MEPCE	pubmed:30890647;pubmed:29845934	BioGRID	HT
ACTC1	MYH10	pubmed:30890647	BioGRID	HT
ACTC1	MYO6	pubmed:30890647	BioGRID	HT
ACTC1	PDCD6IP	pubmed:12771190	BioGRID	LT
ACTC1	PDCL3	pubmed:30890647	BioGRID	HT
ACTC1	PFN1	pubmed:30890647	BioGRID	HT
ACTC1	PFN2	pubmed:30890647	BioGRID	HT
ACTC1	PHACTR2	pubmed:30890647;pubmed:28514442	BioGRID;IntAct	HT
ACTC1	PHACTR4	pubmed:30890647	BioGRID	HT
ACTC1	SH3KBP1	pubmed:17606992	BioGRID	LT
ACTC1	SMARCA4	pubmed:30890647;pubmed:22573825	BioGRID	HT;LT
ACTC1	SMARCB1	pubmed:30890647	BioGRID	HT
ACTC1	SMARCC2	pubmed:30890647	BioGRID	HT
ACTC1	SMARCD1	pubmed:30890647	BioGRID	HT
ACTC1	SNRNP70	pubmed:30890647;pubmed:29802200	BioGRID	HT
ACTC1	SP1	pubmed:22266860	BioGRID	LT
ACTC1	SSB	pubmed:30890647	BioGRID	HT
ACTC1	SUN2	pubmed:22555292	MatrixDB;IntAct	LT
ACTC1	SYNE2	pubmed:12118075	BioGRID	LT
ACTC1	TADA2A	pubmed:30890647;pubmed:20508642	BioGRID	HT;LT
ACTC1	TFIP11	pubmed:30890647	BioGRID	HT
ACTC1	TMOD3	pubmed:30890647;pubmed:28514442	BioGRID;IntAct	HT
ACTC1	TMPO	pubmed:30890647	BioGRID	HT
ACTC1	TNNI3K	pubmed:12721663	MatrixDB;BioGRID;IntAct	LT
ACTC1	TRAF3IP1	pubmed:20391533	MatrixDB;BioGRID;IntAct	LT
ACTC1	TRIM63	pubmed:18157088	MatrixDB;IntAct;MINT	LT
ACTC1	TWF1	pubmed:30890647	BioGRID	HT
ACTC1	TXN	pubmed:30890647	BioGRID	HT
ACTC1	UCHL5	pubmed:21800051	BioGRID	LT
ACTC1	VASP	pubmed:30890647	BioGRID	HT
ACTC1	WASL	pubmed:30890647	BioGRID	HT
ACTC1	WIPF2	pubmed:30890647	BioGRID	HT
ACTC1	WTAP	pubmed:30890647;pubmed:29507755	BioGRID;MatrixDB;IntAct	HT
ACTC1	YEATS2	pubmed:30890647	BioGRID	HT
ACTC1	YEATS4	pubmed:30890647	BioGRID	HT
ACTG1	AICDA	pubmed:23277564	BioGRID	LT
ACTG1	ANXA1	pubmed:23754495	MatrixDB;IntAct	LT
ACTG1	APOE	pubmed:21163940;pubmed:27684187	BioGRID	HT
ACTG1	BCAP31	pubmed:10958671;pubmed:12605685	BioGRID	LT
ACTG1	BIN1	pubmed:28893863	BioGRID	LT
ACTG1	CAP1	pubmed:8761950	BioGRID	LT
ACTG1	CAP2	pubmed:25416956;pubmed:25910212;pubmed:8761950	MatrixDB;BioGRID;IntAct	HT;LT
ACTG1	CDKN2A	pubmed:17955473	MatrixDB;BioGRID;IntAct	LT
ACTG1	CERS1	pubmed:23160995	BioGRID	LT
ACTG1	CFL2	pubmed:16189514;pubmed:25416956;pubmed:25910212	MatrixDB;BioGRID;IntAct	HT
ACTG1	COTL1	pubmed:11297527	BioGRID	LT
ACTG1	CTNND1	pubmed:12835311	BioGRID	LT
ACTG1	CTTN	pubmed:11231575	BioGRID	LT
ACTG1	DMAP1	pubmed:20946988	BioGRID	LT
ACTG1	DSTN	pubmed:25416956;pubmed:16189514;pubmed:31515488	MatrixDB;BioGRID;IntAct	HT
ACTG1	EPS8L1	pubmed:14565974	BioGRID	LT
ACTG1	EPS8L2	pubmed:14565974	BioGRID	LT
ACTG1	FADD	pubmed:30561431	BioGRID;IntAct	HT
ACTG1	FEZ1	pubmed:12874605	BioGRID	LT
ACTG1	FGFR1	pubmed:18022941	BioGRID	LT
ACTG1	FHOD1	pubmed:14576350	BioGRID	LT
ACTG1	FN1	pubmed:23750785	BioGRID	LT
ACTG1	GPD1	pubmed:23160995	BioGRID	LT
ACTG1	GZMA	pubmed:19059912	BioGRID	LT
ACTG1	GZMK	pubmed:19059912	BioGRID	LT
ACTG1	HDAC6	pubmed:26643866	BioGRID	LT
ACTG1	HRAS	pubmed:30655611	BioGRID	LT
ACTG1	HSP90AA1	pubmed:16263121	BioGRID	LT
ACTG1	HSP90AB1	pubmed:16263121	MatrixDB;BioGRID;IntAct;MINT	LT
ACTG1	HSPB2	pubmed:26465331	MatrixDB;IntAct;BioGRID	LT
ACTG1	IKBKG	pubmed:14743216;pubmed:30561431	MatrixDB;IntAct;BioGRID	HT
ACTG1	ILF3	pubmed:22751105	BioGRID	LT
ACTG1	KAT5	pubmed:20946988	BioGRID	LT
ACTG1	LRRK2	pubmed:24725412;pubmed:20876399;pubmed:31046837	MatrixDB;BioGRID;IntAct	HT;LT
ACTG1	MAPT	pubmed:19895707;pubmed:26269332	BioGRID;IntAct	LT;HT
ACTG1	MCPH1	pubmed:29150431	BioGRID	LT
ACTG1	MDK	pubmed:10772929	BioGRID	LT
ACTG1	MLH1	pubmed:20706999	MatrixDB;BioGRID;IntAct	LT
ACTG1	MORF4L1	pubmed:17573780	BioGRID	LT
ACTG1	MORF4L2	pubmed:17573780	BioGRID	LT
ACTG1	MRGBP	pubmed:17573780	BioGRID	LT
ACTG1	MYOC	pubmed:16289162	BioGRID	LT
ACTG1	NDRG1	pubmed:17220478	MatrixDB;BioGRID;IntAct	LT
ACTG1	NDUFAF8	pubmed:28162770	BioGRID	LT
ACTG1	PLD1	pubmed:12388543	BioGRID	LT
ACTG1	POU5F1	pubmed:21151833	BioGRID	LT
ACTG1	PPP1CC	pubmed:26496610;pubmed:21382349	MatrixDB;BioGRID;IntAct	HT;LT
ACTG1	PPP5C	pubmed:29141220	BioGRID	LT
ACTG1	PSMA3	pubmed:30009671	BioGRID	LT
ACTG1	RBX1	pubmed:12481031	BioGRID	LT
ACTG1	SFN	pubmed:17361185	BioGRID	LT
ACTG1	SGF29	pubmed:20850016	BioGRID	LT
ACTG1	SP1	pubmed:22266860	BioGRID	LT
ACTG1	SPHK1	pubmed:25216046	MatrixDB;IntAct	LT
ACTG1	STAT1	pubmed:26966684	MatrixDB;IntAct;MINT	LT
ACTG1	TANK	pubmed:30561431	BioGRID;IntAct	HT
ACTG1	TLR9	pubmed:30277474	BioGRID	LT
ACTG1	TMSB4X	pubmed:15163409;pubmed:8617195	BioGRID	LT
ACTG1	TOPBP1	pubmed:24239288	BioGRID	LT
ACTG1	TRAF2	pubmed:14743216;pubmed:25241761;pubmed:30561431	MatrixDB;IntAct;BioGRID	HT
ACTG1	TRAF3IP1	pubmed:20391533	MatrixDB;BioGRID;IntAct	LT
ACTG1	TSGA10	pubmed:20797700	BioGRID	LT
ACTG1	UBE2Q2	pubmed:16300736	BioGRID	LT
ACTG1	UCHL3	pubmed:30559450	BioGRID	LT
ACTG1	UCHL5	pubmed:21800051	BioGRID	LT
ACTG1	VIM	pubmed:23160995	BioGRID	LT
ACTG1	WASL	pubmed:22847007	BioGRID	LT
ACTG1	WIPF1	pubmed:11331876	BioGRID	LT
ACTG1	YWHAQ	pubmed:20618440	BioGRID	LT
ACTG1	YWHAZ	pubmed:20618440	MatrixDB;IntAct;MINT	LT
ACTG2	EMD	pubmed:12670476	BioGRID	LT
ACTG2	KAT5	pubmed:20946988	BioGRID	LT
ACTG2	KCNMA1	pubmed:15703204	BioGRID	LT
ACTG2	LRRK2	pubmed:20876399	BioGRID	LT
ACTG2	MLH1	pubmed:20706999	MatrixDB;BioGRID;IntAct	LT
ACTG2	NOP56	pubmed:12777385	BioGRID	LT
ACTG2	SHBG	pubmed:15862967	BioGRID	LT
ACTL6A	ACTR5	pubmed:16230350;pubmed:26496610;pubmed:17721549	IntAct;MatrixDB;BioGRID	LT;HT
ACTL6A	ACTR6	pubmed:15647280	IntAct	LT
ACTL6A	ACTR8	pubmed:16230350;pubmed:17721549	IntAct;BioGRID	LT
ACTL6A	ANP32E	pubmed:24463511	IntAct	LT
ACTL6A	BANF1	pubmed:19759913	BioGRID	LT
ACTL6A	BCL7C	pubmed:18809673;pubmed:28514442	BioGRID;IntAct	LT;HT
ACTL6A	BICRA	pubmed:29374058	BioGRID	LT
ACTL6A	BICRAL	pubmed:29374058	BioGRID	LT
ACTL6A	BRD8	pubmed:12963728;pubmed:15647280	IntAct	LT
ACTL6A	CBX5	pubmed:20562864	MatrixDB;BioGRID;IntAct	LT
ACTL6A	CDK2	pubmed:21699904	BioGRID	LT
ACTL6A	CDK9	pubmed:21699904	BioGRID	LT
ACTL6A	DDIT3	pubmed:30962207	BioGRID	LT
ACTL6A	DLST	pubmed:29128334	MatrixDB;BioGRID;IntAct	HT
ACTL6A	DMAP1	pubmed:29028833;pubmed:12963728;pubmed:15647280;pubmed:14966270	BioGRID;IntAct	LT
ACTL6A	DPF2	pubmed:26186194;pubmed:28514442;pubmed:28533407;pubmed:29374058	BioGRID;IntAct	HT;LT
ACTL6A	DPF3	pubmed:18765789;pubmed:26186194;pubmed:28514442	MatrixDB;BioGRID;IntAct	LT;HT
ACTL6A	EP400	pubmed:29028833;pubmed:12963728;pubmed:15647280;pubmed:11509179	BioGRID;IntAct	LT
ACTL6A	EPC1	pubmed:15647280;pubmed:27153538	IntAct;BioGRID	LT
ACTL6A	EPC2	pubmed:15647280	IntAct	LT
ACTL6A	FLI1	pubmed:30962207	BioGRID	LT
ACTL6A	FLII	pubmed:19720835	BioGRID	LT
ACTL6A	ING1	pubmed:11784859	BioGRID	LT
ACTL6A	ING2	pubmed:16387653	BioGRID	LT
ACTL6A	ING3	pubmed:15647280;pubmed:16387653;pubmed:14966270	IntAct;BioGRID	LT
ACTL6A	INO80	pubmed:16230350;pubmed:18026119;pubmed:21303910	IntAct;BioGRID	LT
ACTL6A	INO80B	pubmed:16230350;pubmed:17721549	IntAct;BioGRID	LT
ACTL6A	INO80C	pubmed:16230350;pubmed:17721549	IntAct;BioGRID	LT
ACTL6A	INO80E	pubmed:16230350;pubmed:17721549;pubmed:18922472;pubmed:21303910	IntAct;BioGRID	LT
ACTL6A	KAT5	pubmed:29028833;pubmed:15647280;pubmed:10966108;pubmed:14966270;pubmed:27153538	BioGRID;IntAct;MatrixDB	LT
ACTL6A	MAX	pubmed:29028833	BioGRID	LT
ACTL6A	MBTD1	pubmed:27153538	BioGRID;IntAct	LT
ACTL6A	MCRS1	pubmed:16230350;pubmed:17721549	IntAct;BioGRID	LT
ACTL6A	MEAF6	pubmed:15647280	IntAct	LT
ACTL6A	MORF4L1	pubmed:12963728;pubmed:15647280;pubmed:17573780;pubmed:14966270	IntAct;BioGRID	LT
ACTL6A	MORF4L2	pubmed:12963728;pubmed:15647280;pubmed:17573780	IntAct;BioGRID	LT
ACTL6A	MRGBP	pubmed:12963728;pubmed:15647280;pubmed:17573780;pubmed:16230350	IntAct;BioGRID	LT
ACTL6A	MYC	pubmed:17314511;pubmed:11839798;pubmed:25609649;pubmed:29467282;pubmed:30415952	MatrixDB;BioGRID;IntAct;MINT	HT;LT
ACTL6A	MYCL	pubmed:29028833	BioGRID	LT
ACTL6A	NFATC1	pubmed:27637333	BioGRID	LT
ACTL6A	NFRKB	pubmed:16230350;pubmed:17721549	IntAct;BioGRID	LT
ACTL6A	PBRM1	pubmed:11780067;pubmed:15985610	IntAct;BioGRID	LT
ACTL6A	RUVBL1	pubmed:28514442;pubmed:12963728;pubmed:16230350;pubmed:15647280;pubmed:11839798;pubmed:17721549;pubmed:28561026	BioGRID;IntAct	HT;LT
ACTL6A	RUVBL2	pubmed:29028833;pubmed:12963728;pubmed:16230350;pubmed:15647280;pubmed:18026119;pubmed:17643375;pubmed:17721549;pubmed:28561026	BioGRID;IntAct	LT;HT
ACTL6A	SMARCA2	pubmed:8895581;pubmed:12437990;pubmed:14559996;pubmed:20460684	BioGRID	LT
ACTL6A	SMARCA4	pubmed:21699904;pubmed:11780067;pubmed:15985610;pubmed:8895581;pubmed:9845365;pubmed:14559996;pubmed:20460684;pubmed:30962207;pubmed:29374058	BioGRID;IntAct;MatrixDB	LT
ACTL6A	SMARCB1	pubmed:11780067;pubmed:30108113;pubmed:8895581	IntAct;MatrixDB;BioGRID	LT;HT
ACTL6A	SMARCC1	pubmed:21699904;pubmed:11780067;pubmed:24421395	BioGRID;IntAct;MINT	LT
ACTL6A	SMARCC2	pubmed:28514442;pubmed:11780067;pubmed:20305087	BioGRID;IntAct	HT;LT
ACTL6A	SMARCD1	pubmed:11780067;pubmed:20305087	IntAct;BioGRID	LT
ACTL6A	SMARCD2	pubmed:11780067	IntAct	LT
ACTL6A	SMARCD3	pubmed:18765789	MatrixDB;IntAct	LT
ACTL6A	SMARCE1	pubmed:11780067;pubmed:9845365;pubmed:18809673;pubmed:20305087;pubmed:29374058	IntAct;BioGRID	LT
ACTL6A	SOX2	pubmed:21532573	BioGRID	LT
ACTL6A	TFPT	pubmed:16230350;pubmed:17721549	IntAct;BioGRID	LT
ACTL6A	TRIM29	pubmed:26095369	BioGRID	LT
ACTL6A	TRIM33	pubmed:20603019	MatrixDB;IntAct	LT
ACTL6A	UCHL5	pubmed:18922472	MatrixDB;BioGRID;IntAct	LT
ACTL6A	VPS72	pubmed:29028833;pubmed:15647280	BioGRID;IntAct	LT
ACTL6A	YAP1	pubmed:29725063;pubmed:25796446	BioGRID	LT;HT
ACTL6A	YEATS4	pubmed:15647280;pubmed:26496610	IntAct;MatrixDB;BioGRID	LT;HT
ACTL6A	YY1	pubmed:18026119;pubmed:17721549;pubmed:27705803	BioGRID;IntAct;MatrixDB	LT;HT
ACTL6A	ZBTB7A	pubmed:26446488	BioGRID	LT
ACTL6A	ZNHIT1	pubmed:15647280;pubmed:28561026;pubmed:16230350	IntAct;BioGRID	LT;HT
ACTL6B	CTBP1	pubmed:12565893	BioGRID	LT
ACTL6B	EP400	pubmed:29028833	BioGRID	LT
ACTL6B	MAX	pubmed:29028833	BioGRID	LT
ACTL6B	SMARCA2	pubmed:12437990	BioGRID;IntAct	LT
ACTL7A	ENAH	pubmed:21278383	IntAct	LT
ACTL7A	TES	pubmed:21278383	BioGRID;IntAct	LT
ACTN1	AGR2	pubmed:30575818	BioGRID	HT
ACTN1	AMBRA1	pubmed:25499913	BioGRID	LT
ACTN1	ATXN7	pubmed:21078624	MatrixDB;IntAct;BioGRID	LT
ACTN1	BTK	pubmed:21080425	MatrixDB;BioGRID;IntAct	LT
ACTN1	CAMK2A	pubmed:12223541;pubmed:25241761	MatrixDB;IntAct;MINT	LT;HT
ACTN1	CDK5R1	pubmed:12223541	BioGRID	LT
ACTN1	CDK5R2	pubmed:12223541	BioGRID	LT
ACTN1	CEBPA	pubmed:17082780	BioGRID	LT
ACTN1	CLU	pubmed:17974975	BioGRID	LT
ACTN1	COL17A1	pubmed:11739652	BioGRID	LT
ACTN1	COX15	pubmed:29128334	MatrixDB;BioGRID;IntAct	HT
ACTN1	CSRP1	pubmed:10926853	BioGRID	LT
ACTN1	CTNNA1	pubmed:25241761;pubmed:7790378	MatrixDB;BioGRID;IntAct	HT;LT
ACTN1	DAG1	pubmed:18341635	BioGRID	LT
ACTN1	DDIAS	pubmed:28079882	BioGRID	LT
ACTN1	DDN	pubmed:16464232	BioGRID	LT
ACTN1	DLD	pubmed:29128334	MatrixDB;BioGRID;IntAct	HT
ACTN1	DNM1L	pubmed:29128334	MatrixDB;BioGRID;IntAct	HT
ACTN1	GIPC1	pubmed:10198040	BioGRID	LT
ACTN1	GNE	pubmed:18560563	IntAct	LT
ACTN1	HSP90AA1	pubmed:16263121	BioGRID	LT
ACTN1	HSP90AB1	pubmed:16263121	MatrixDB;BioGRID;IntAct;MINT	LT
ACTN1	ITGB1	pubmed:2116421	BioGRID	LT
ACTN1	LDB3	pubmed:24647531	BioGRID	LT
ACTN1	LUZP4	pubmed:25662211	BioGRID	LT
ACTN1	MAP2	pubmed:2777757	BioGRID	LT
ACTN1	MAP3K1	pubmed:14581471	BioGRID	LT
ACTN1	MAPT	pubmed:21339331	IntAct	LT
ACTN1	MYOT	pubmed:12499399;pubmed:26871637	BioGRID	LT;HT
ACTN1	PALLD	pubmed:16125169	BioGRID	LT
ACTN1	PDLIM1	pubmed:11110697;pubmed:10753915;pubmed:26186194;pubmed:28514442	BioGRID;IntAct	LT;HT
ACTN1	PHB	pubmed:12628297	BioGRID	LT
ACTN1	PKN1	pubmed:11802708	BioGRID	LT
ACTN1	PLEK	pubmed:19722192	MatrixDB;IntAct	LT
ACTN1	PYGB	pubmed:12211109	BioGRID	LT
ACTN1	SCRIB	pubmed:24550280	MatrixDB;IntAct;MINT	LT
ACTN1	SIRPA	pubmed:19299420	BioGRID	LT
ACTN1	SIRT6	pubmed:24169447	BioGRID	LT
ACTN1	SLC2A4	pubmed:16396496	BioGRID	LT
ACTN1	SORBS2	pubmed:16125169	BioGRID	LT
ACTN1	SRC	pubmed:16291744	MatrixDB;IntAct	LT
ACTN1	SSX2IP	pubmed:12446711	BioGRID	LT
ACTN1	SUN2	pubmed:22555292	MatrixDB;IntAct	LT
ACTN1	SVIL	pubmed:12202484	BioGRID	LT
ACTN1	SYNPO	pubmed:26496610;pubmed:30021884	MatrixDB;BioGRID;IntAct	HT
ACTN1	TJP1	pubmed:16944923	BioGRID	LT
ACTN1	TRAF3IP1	pubmed:20391533	MatrixDB;BioGRID;IntAct	LT
ACTN1	TUBA1A	pubmed:18341635	BioGRID	LT
ACTN1	UBE3C	pubmed:30503554	BioGRID	LT
ACTN1	VASP	pubmed:16376568	BioGRID	LT
ACTN1	WFDC2	pubmed:25362534	IntAct	LT
ACTN1	ZYX	pubmed:11423549;pubmed:10224105	MatrixDB;BioGRID;IntAct	LT
ACTN2	ACTN3	pubmed:9675099	BioGRID	LT
ACTN2	ADAM12	pubmed:10788519	BioGRID	LT
ACTN2	ANG	pubmed:15737636	MatrixDB;IntAct	LT
ACTN2	APPL1	pubmed:23414517	MatrixDB;IntAct	HT
ACTN2	ATXN7	pubmed:21078624	MatrixDB;BioGRID;IntAct	LT
ACTN2	CAPN1	pubmed:12358155	BioGRID	LT
ACTN2	CSRP3	pubmed:15205937;pubmed:24860983	MatrixDB;IntAct;MINT	LT
ACTN2	DISC1	pubmed:12812986;pubmed:31413325	MatrixDB;IntAct;BioGRID	LT;HT
ACTN2	DLG4	pubmed:12435606	BioGRID	LT
ACTN2	DYSF	pubmed:23414517	MatrixDB;IntAct	HT
ACTN2	FBXL22	pubmed:22972877	BioGRID	LT
ACTN2	GRIN1	pubmed:16510730	BioGRID	LT
ACTN2	GRIN2B	pubmed:9009191	BioGRID	LT
ACTN2	KCNA4	pubmed:11389904	MatrixDB;IntAct;MINT	LT
ACTN2	KCNA5	pubmed:10812072;pubmed:11389904;pubmed:12860415	BioGRID;MatrixDB;IntAct;MINT	LT
ACTN2	KCNN2	pubmed:19815520;pubmed:19815520S	MatrixDB;IntAct;DIP;BioGRID	LT
ACTN2	LDB3	pubmed:10427098	BioGRID	LT
ACTN2	LRP12	pubmed:12809483	MatrixDB;IntAct	LT
ACTN2	MYOM2	pubmed:23414517	MatrixDB;IntAct	HT
ACTN2	MYOZ1	pubmed:10984498	MatrixDB;BioGRID;IntAct;MINT	LT
ACTN2	MYPN	pubmed:11309420	BioGRID	LT
ACTN2	NRAP	pubmed:15205937	MatrixDB;IntAct	LT
ACTN2	PDLIM1	pubmed:10861853;pubmed:26186194;pubmed:28514442	BioGRID;IntAct	LT;HT
ACTN2	PSMA3	pubmed:22079093	BioGRID	LT
ACTN2	RGS9	pubmed:16510730	BioGRID	LT
ACTN2	SCRIB	pubmed:24550280	MatrixDB;IntAct;MINT	LT
ACTN2	ST7	pubmed:12809483	BioGRID	LT
ACTN2	SYNPO2	pubmed:20554076	BioGRID	LT
ACTN2	YWHAQ	pubmed:20618440	BioGRID	LT
ACTN2	YWHAZ	pubmed:20618440	MatrixDB;IntAct;MINT	LT
ACTN2	ZYX	pubmed:11423549	MatrixDB;IntAct	LT
ACTN3	FBP1	pubmed:12507293	IntAct;MINT	LT
ACTN3	MYPN	pubmed:11309420	BioGRID	LT
ACTN3	SCRIB	pubmed:24550280	IntAct;MINT	LT
ACTN3	YWHAZ	pubmed:20618440	MatrixDB;IntAct;MINT	LT
ACTN4	AGR2	pubmed:30575818	BioGRID	HT
ACTN4	ALK	pubmed:16105984	BioGRID	LT
ACTN4	ATXN7	pubmed:21078624	MatrixDB;IntAct;BioGRID	LT
ACTN4	BRF1	pubmed:30413534	BioGRID	LT
ACTN4	CAMK2A	pubmed:11160423	BioGRID	LT
ACTN4	CAMK2B	pubmed:11160423	BioGRID	LT
ACTN4	CDKN2A	pubmed:17955473	MatrixDB;BioGRID;IntAct	LT
ACTN4	COL17A1	pubmed:11739652	BioGRID	LT
ACTN4	CTNNB1	pubmed:25241761;pubmed:16204054	MatrixDB;IntAct	HT;LT
ACTN4	DDIAS	pubmed:28079882	BioGRID	LT
ACTN4	DLD	pubmed:29128334	MatrixDB;BioGRID;IntAct	HT
ACTN4	DNM1L	pubmed:29128334	MatrixDB;BioGRID;IntAct	HT
ACTN4	EGFR	pubmed:24658140;pubmed:25402006;pubmed:26320552;pubmed:31980649	MatrixDB;IntAct;BioGRID	HT;LT
ACTN4	ESR1	pubmed:21078666;pubmed:25604459	BioGRID;MatrixDB;IntAct	LT;HT
ACTN4	FMNL1	pubmed:23182705	BioGRID	LT
ACTN4	FN1	pubmed:19738201	MatrixDB;BioGRID;IntAct	HT
ACTN4	GNB2	pubmed:23326349	BioGRID	LT
ACTN4	GRIN1	pubmed:16510730	BioGRID	LT
ACTN4	GSN	pubmed:11733011	BioGRID	LT
ACTN4	HDAC7	pubmed:16980305	BioGRID	LT
ACTN4	HGS	pubmed:15772161	BioGRID	LT
ACTN4	INO80	pubmed:20197409	BioGRID	LT
ACTN4	IQGAP1	pubmed:22662192;pubmed:26496610	MatrixDB;IntAct;BioGRID	LT;HT
ACTN4	LUZP4	pubmed:25662211	BioGRID	LT
ACTN4	MAGI1	pubmed:12042308	BioGRID	LT
ACTN4	MEF2A	pubmed:16980305	BioGRID	LT
ACTN4	MYOZ2	pubmed:19447967;pubmed:25416956;pubmed:25910212;pubmed:16189514;pubmed:26871637	MatrixDB;BioGRID;IntAct	LT;HT
ACTN4	NFYA	pubmed:15364540	BioGRID	LT
ACTN4	PDHA1	pubmed:29128334	MatrixDB;BioGRID;IntAct	HT
ACTN4	PDLIM1	pubmed:16189514;pubmed:10753915;pubmed:26186194;pubmed:28514442;pubmed:29892012	BioGRID;MatrixDB;IntAct	HT;LT
ACTN4	PPARG	pubmed:22351778	MatrixDB;IntAct	LT
ACTN4	PRMT5	pubmed:30542119	BioGRID	LT
ACTN4	PSMA3	pubmed:22079093	BioGRID	LT
ACTN4	RARA	pubmed:22351778	MatrixDB;BioGRID;IntAct	LT
ACTN4	RELA	pubmed:30542119	BioGRID	LT
ACTN4	RGS9	pubmed:16510730	BioGRID	LT
ACTN4	SCRIB	pubmed:24550280	MatrixDB;IntAct;MINT	LT
ACTN4	SLC2A4	pubmed:16396496	BioGRID	LT
ACTN4	SLC9A3R2	pubmed:27173435;pubmed:11948184	MatrixDB;BioGRID;IntAct	HT;LT
ACTN4	SOD1	pubmed:29128334	MatrixDB;BioGRID;IntAct	HT
ACTN4	SORBS2	pubmed:25910212	BioGRID;MatrixDB;IntAct	HT
ACTN4	SUN2	pubmed:22555292	MatrixDB;IntAct	LT
ACTN4	SVIL	pubmed:12202484	BioGRID	LT
ACTN4	TJP1	pubmed:16944923	MatrixDB;IntAct;BioGRID	LT
ACTN4	TRAF3IP1	pubmed:20391533	MatrixDB;BioGRID;IntAct	LT
ACTN4	TRIM3	pubmed:10673389;pubmed:15772161;pubmed:30542119	BioGRID	LT
ACTN4	UCHL5	pubmed:21800051	BioGRID	LT
ACTN4	USP6NL	pubmed:15152255	BioGRID	LT
ACTN4	VCAM1	pubmed:22623428;pubmed:19738201	MatrixDB;BioGRID;IntAct	HT
ACTN4	VDR	pubmed:21078666	BioGRID	LT
ACTN4	YBX1	pubmed:25497084	MatrixDB;IntAct	LT
ACTR10	ACTR1A	pubmed:12857853	BioGRID	LT
ACTR10	DCTN1	pubmed:27173435;pubmed:26638075;pubmed:28514442	BioGRID;MatrixDB;IntAct	HT
ACTR1A	BICD2	pubmed:11483508;pubmed:30021884	BioGRID;IntAct	LT;HT
ACTR1A	DCTN1	pubmed:27173435;pubmed:26638075;pubmed:28514442	BioGRID;MatrixDB;IntAct	HT
ACTR1A	DCTN4	pubmed:10671518;pubmed:28718761	BioGRID	LT;HT
ACTR1A	DLD	pubmed:29128334	MatrixDB;BioGRID;IntAct	HT
ACTR1A	DNM1L	pubmed:29128334	MatrixDB;BioGRID;IntAct	HT
ACTR1A	HDAC6	pubmed:19737819	BioGRID	LT
ACTR1A	NUMA1	pubmed:10504299	BioGRID	LT
ACTR1A	SPTBN2	pubmed:11357136;pubmed:11461920	BioGRID	LT
ACTR1B	DCTN1	pubmed:26186194;pubmed:26638075;pubmed:12857853;pubmed:28514442	BioGRID;MatrixDB;IntAct	HT;LT
ACTR1B	DCTN4	pubmed:26186194;pubmed:28514442;pubmed:28718761	BioGRID;IntAct	HT
ACTR1B	SMAD6	pubmed:9436979	BioGRID	LT
ACTR2	ACTR3	pubmed:26496610;pubmed:29568061;pubmed:11741539;pubmed:28514442	MatrixDB;BioGRID;IntAct	HT;LT
ACTR2	ACTR3B	pubmed:17353931;pubmed:28514442;pubmed:29568061	MatrixDB;IntAct;BioGRID	HT
ACTR2	ARPC1A	pubmed:26496610;pubmed:26655834;pubmed:26186194;pubmed:28514442	MatrixDB;BioGRID;IntAct	HT;LT
ACTR2	ARPC1B	pubmed:26496610;pubmed:29568061;pubmed:20404198;pubmed:26655834;pubmed:26186194;pubmed:28514442	MatrixDB;BioGRID;IntAct	HT;LT
ACTR2	ARPC3	pubmed:26496610;pubmed:29568061;pubmed:26186194;pubmed:28514442	MatrixDB;BioGRID;IntAct	HT
ACTR2	ARPC4	pubmed:26496610;pubmed:29568061	MatrixDB;BioGRID;IntAct	HT
ACTR2	ARPC5	pubmed:26496610;pubmed:29568061;pubmed:26655834	MatrixDB;BioGRID;IntAct	HT;LT
ACTR2	ARPC5L	pubmed:26496610;pubmed:26655834	MatrixDB;BioGRID;IntAct	HT;LT
ACTR2	BMP2	pubmed:10880444	BioGRID	LT
ACTR2	CD44	pubmed:17092940	MatrixDB;IntAct	LT
ACTR2	CTTN	pubmed:26496610;pubmed:11018051;pubmed:12732638	MatrixDB;BioGRID;IntAct	HT;LT
ACTR2	ESR1	pubmed:21182205;pubmed:20308691	MatrixDB;BioGRID;IntAct	HT;LT
ACTR2	FBXW7	pubmed:25720964;pubmed:29346117	BioGRID	LT
ACTR2	HSD17B10	pubmed:29128334	MatrixDB;BioGRID;IntAct	HT
ACTR2	LRRK2	pubmed:20876399;pubmed:31046837	BioGRID;IntAct	LT;HT
ACTR2	SHARPIN	pubmed:28775156	BioGRID	LT
ACTR2	VCAM1	pubmed:22623428;pubmed:19738201	MatrixDB;BioGRID;IntAct	HT
ACTR2	WAS	pubmed:12769847	MatrixDB;IntAct	LT
ACTR2	WASL	pubmed:15834156	MatrixDB;IntAct;MINT	LT
ACTR3	ARPC1A	pubmed:26655834;pubmed:26186194;pubmed:28514442	MatrixDB;BioGRID;IntAct	LT;HT
ACTR3	ARPC1B	pubmed:11741539;pubmed:20404198;pubmed:26655834;pubmed:20603326;pubmed:26186194;pubmed:28514442;pubmed:29568061	BioGRID;MatrixDB;IntAct	LT;HT
ACTR3	ARPC3	pubmed:11741539;pubmed:26186194;pubmed:28514442	BioGRID;IntAct	LT;HT
ACTR3	ARPC4	pubmed:11741539;pubmed:28514442	BioGRID;IntAct	LT;HT
ACTR3	ARPC5	pubmed:26655834;pubmed:28514442	MatrixDB;BioGRID;IntAct	LT;HT
ACTR3	ARPC5L	pubmed:28514442;pubmed:26655834	BioGRID;IntAct;MatrixDB	HT;LT
ACTR3	CCP110	pubmed:22261722	BioGRID	LT
ACTR3	CD44	pubmed:17092940	MatrixDB;IntAct	LT
ACTR3	CEP97	pubmed:22261722	BioGRID	LT
ACTR3	CTTN	pubmed:12176742;pubmed:11018051;pubmed:11231575;pubmed:12732638	BioGRID	LT
ACTR3	ESR1	pubmed:21182205;pubmed:20308691	MatrixDB;BioGRID;IntAct	HT;LT
ACTR3	FN1	pubmed:19738201	MatrixDB;BioGRID;IntAct	HT
ACTR3	HCLS1	pubmed:12534372	BioGRID	LT
ACTR3	JUND	pubmed:20195357	IntAct;BioGRID	HT
ACTR3	LASP1	pubmed:25982273	BioGRID	LT
ACTR3	LRRK2	pubmed:20876399	BioGRID	LT
ACTR3	SHARPIN	pubmed:28775156	BioGRID	LT
ACTR3	SOCS6	pubmed:28883622	BioGRID	HT
ACTR3	UBE3A	pubmed:26506232	BioGRID	LT
ACTR3	WAS	pubmed:12769847	MatrixDB;IntAct	LT
ACTR3	WASF1	pubmed:12829704	BioGRID	LT
ACTR3	WASF3	pubmed:10381382	BioGRID	LT
ACTR3	WASL	pubmed:17028176	IntAct	LT
ACTR3B	ARPC1B	pubmed:17353931;pubmed:29568061;pubmed:26186194;pubmed:28514442	BioGRID;IntAct	HT
ACTR3B	ARPC3	pubmed:17353931;pubmed:29568061;pubmed:26186194;pubmed:28514442	BioGRID;IntAct	HT
ACTR3B	ARPC4	pubmed:17353931;pubmed:28514442;pubmed:29568061	BioGRID;IntAct	HT
ACTR3B	ARPC5	pubmed:17353931;pubmed:29568061;pubmed:28514442	BioGRID;MatrixDB;IntAct	HT
ACTR5	ACTR8	pubmed:26496610;pubmed:17721549;pubmed:18163988;pubmed:16230350	MatrixDB;BioGRID;IntAct	HT;LT
ACTR5	DDB1	pubmed:20855601	MatrixDB;BioGRID;IntAct	LT
ACTR5	INO80	pubmed:26496610;pubmed:20855601;pubmed:17721549;pubmed:29643506;pubmed:19014934;pubmed:20197409;pubmed:21303910	MatrixDB;BioGRID;IntAct	HT;LT
ACTR5	INO80B	pubmed:26496610;pubmed:17721549;pubmed:29643506;pubmed:28561026;pubmed:16230350	MatrixDB;BioGRID;IntAct	HT;LT
ACTR5	INO80C	pubmed:26496610;pubmed:17721549	MatrixDB;BioGRID;IntAct	HT;LT
ACTR5	INO80E	pubmed:26496610;pubmed:17721549;pubmed:18922472;pubmed:16230350;pubmed:21303910	MatrixDB;BioGRID;IntAct	HT;LT
ACTR5	MCRS1	pubmed:26496610;pubmed:17721549;pubmed:16230350	MatrixDB;BioGRID;IntAct	HT;LT
ACTR5	NFRKB	pubmed:26496610;pubmed:17721549	MatrixDB;BioGRID;IntAct	HT;LT
ACTR5	RUVBL1	pubmed:26496610;pubmed:17721549;pubmed:29643506;pubmed:28514442;pubmed:16230350	MatrixDB;BioGRID;IntAct	HT;LT
ACTR5	RUVBL2	pubmed:26496610;pubmed:17721549;pubmed:29643506;pubmed:17643375;pubmed:28514442;pubmed:16230350	MatrixDB;BioGRID;IntAct	HT;LT
ACTR5	TFPT	pubmed:26496610;pubmed:17721549	MatrixDB;BioGRID;IntAct	HT;LT
ACTR5	UCHL5	pubmed:17721549;pubmed:26496610;pubmed:18922472;pubmed:26186194;pubmed:28514442	BioGRID;MatrixDB;IntAct	LT;HT
ACTR5	YY1	pubmed:26496610;pubmed:17721549;pubmed:18026119;pubmed:27705803	MatrixDB;BioGRID;IntAct	HT;LT
ACTR6	ANP32E	pubmed:24463511	IntAct	LT
ACTR6	RUVBL1	pubmed:28514442;pubmed:16230350	BioGRID;IntAct	HT;LT
ACTR6	RUVBL2	pubmed:28514442;pubmed:17643375;pubmed:16230350	BioGRID;IntAct	HT;LT
ACTR6	VPS72	pubmed:15647280	IntAct	LT
ACTR6	ZNHIT1	pubmed:26186194;pubmed:28514442;pubmed:20473270;pubmed:28561026;pubmed:16230350;pubmed:15647280	BioGRID;IntAct;MINT	HT;LT
ACTR8	INO80	pubmed:17721549;pubmed:16230350;pubmed:21303910	BioGRID;IntAct	LT
ACTR8	INO80B	pubmed:17721549;pubmed:16230350;pubmed:18922472;pubmed:28561026	BioGRID;IntAct	LT;HT
ACTR8	INO80C	pubmed:17721549;pubmed:16230350	BioGRID;IntAct	LT
ACTR8	INO80E	pubmed:17721549;pubmed:16230350;pubmed:18922472;pubmed:21303910	BioGRID;IntAct	LT
ACTR8	MCRS1	pubmed:17721549;pubmed:16230350	BioGRID;IntAct	LT
ACTR8	NFRKB	pubmed:17721549;pubmed:16230350	BioGRID;IntAct	LT
ACTR8	RUVBL1	pubmed:17721549;pubmed:28514442;pubmed:16230350	BioGRID;IntAct	LT;HT
ACTR8	RUVBL2	pubmed:17721549;pubmed:28514442;pubmed:16230350;pubmed:17643375	BioGRID;IntAct	LT;HT
ACTR8	TFPT	pubmed:17721549;pubmed:16230350	BioGRID;IntAct	LT
ACTR8	UCHL5	pubmed:17721549;pubmed:18922472;pubmed:26186194;pubmed:28514442	BioGRID;IntAct;MatrixDB	LT;HT
ACTR8	YY1	pubmed:17721549;pubmed:18026119;pubmed:22210892;pubmed:27705803	BioGRID;MatrixDB;IntAct	LT;HT
ACVR1	ACVR1B	pubmed:26186194;pubmed:8612709	BioGRID	HT;LT
ACVR1	ACVR2A	pubmed:8242742	BioGRID	LT
ACVR1	BAMBI	pubmed:19758997	BioGRID	LT
ACVR1	BMP6	pubmed:18070108	BioGRID	LT
ACVR1	BMP7	pubmed:8006002;pubmed:18070108	BioGRID	LT
ACVR1	BMPR1A	pubmed:18436533;pubmed:26186194;pubmed:28514442	BioGRID;IntAct	LT;HT
ACVR1	BMPR2	pubmed:7791754;pubmed:28514442;pubmed:7890683	BioGRID;IntAct	LT;HT
ACVR1	ENG	pubmed:9872992	BioGRID	LT
ACVR1	FKBP1A	pubmed:22977237	BioGRID	LT
ACVR1	FNTA	pubmed:8599089	BioGRID	LT
ACVR1	GDF2	pubmed:17311849	BioGRID	LT
ACVR1	GDF5	pubmed:8702914	BioGRID	LT
ACVR1	IGSF1	pubmed:11266516	BioGRID	LT
ACVR1	INHBA	pubmed:8242742	BioGRID	LT
ACVR1	OTUB1	pubmed:25872870	BioGRID	LT
ACVR1	PEG10	pubmed:15611116	BioGRID	LT
ACVR1	RGMB	pubmed:15671031	BioGRID	LT
ACVR1	SMAD1	pubmed:10652350;pubmed:9748228;pubmed:28847510	BioGRID	LT
ACVR1	SMAD5	pubmed:10652350;pubmed:9748228	BioGRID	LT
ACVR1	SMAD6	pubmed:20663871;pubmed:23455153	BioGRID	LT
ACVR1	SMAD7	pubmed:20663871	BioGRID	LT
ACVR1	STIP1	pubmed:22884369	BioGRID	LT
ACVR1	TDGF1	pubmed:28126904	BioGRID	LT
ACVR1	TGFBR2	pubmed:7890683	BioGRID	LT
ACVR1	TSC22D1	pubmed:21791611	BioGRID	LT
ACVR1	USP15	pubmed:24850914	BioGRID	LT
ACVR1B	ACVR2A	pubmed:9892009;pubmed:8612709;pubmed:11927552	BioGRID	LT
ACVR1B	ACVR2B	pubmed:8622651;pubmed:8612709	BioGRID	LT
ACVR1B	BAMBI	pubmed:19758997	BioGRID	LT
ACVR1B	BMPR2	pubmed:7791754	BioGRID	LT
ACVR1B	FKBP1A	pubmed:16720724;pubmed:15908921	BioGRID;IntAct	LT
ACVR1B	HAVCR1	pubmed:29742433	BioGRID	LT
ACVR1B	HSP90AB1	pubmed:22939624	MatrixDB;IntAct	HT
ACVR1B	IGSF1	pubmed:11266516	BioGRID	LT
ACVR1B	INHBA	pubmed:9202237	BioGRID	LT
ACVR1B	INHBB	pubmed:9202237	BioGRID	LT
ACVR1B	NEDD4L	pubmed:19953087	BioGRID	HT
ACVR1B	NODAL	pubmed:28126904	BioGRID	LT
ACVR1B	OTUB1	pubmed:25872870	BioGRID	LT
ACVR1B	PEG10	pubmed:15611116	BioGRID	LT
ACVR1B	SMAD2	pubmed:9892009	BioGRID	LT
ACVR1B	SMAD3	pubmed:9892009	BioGRID	LT
ACVR1B	SMAD6	pubmed:20663871	BioGRID	LT
ACVR1B	SMAD7	pubmed:12023024;pubmed:16720724;pubmed:20663871	BioGRID;IntAct	LT
ACVR1B	SNX1	pubmed:11279102	BioGRID	LT
ACVR1B	SNX2	pubmed:11279102	BioGRID	LT
ACVR1B	TDGF1	pubmed:28126904;pubmed:11909953	BioGRID	LT
ACVR1B	TSC22D1	pubmed:21791611	BioGRID	LT
ACVR2A	ACVRL1	pubmed:8612709S	DIP	LT
ACVR2A	BMP10	pubmed:22718755	BioGRID	LT
ACVR2A	BMP2	pubmed:25938661;pubmed:18070108;pubmed:10880444S;pubmed:25938661S	MatrixDB;IntAct;BioGRID;DIP	LT
ACVR2A	BMP4	pubmed:28126904	BioGRID	LT
ACVR2A	BMP6	pubmed:10504300;pubmed:18070108	BioGRID	LT
ACVR2A	BMP7	pubmed:9748228;pubmed:18070108	BioGRID	LT
ACVR2A	BMPR1A	pubmed:15940369	BioGRID	LT
ACVR2A	BMPR2	pubmed:23967299	BioGRID	LT
ACVR2A	DAXX	pubmed:11483955	BioGRID;IntAct;MINT	LT
ACVR2A	ENG	pubmed:9872992;pubmed:23967299	BioGRID	LT
ACVR2A	GDF2	pubmed:22718755;pubmed:17311849	BioGRID	LT
ACVR2A	GDF5	pubmed:8702914	BioGRID	LT
ACVR2A	IGSF1	pubmed:11266516	BioGRID	LT
ACVR2A	INHA	pubmed:10746731	BioGRID	LT
ACVR2A	INHBA	pubmed:10746731;pubmed:8242742;pubmed:8389764;pubmed:9202237	BioGRID	LT
ACVR2A	INHBB	pubmed:28126904;pubmed:9202237	BioGRID	LT
ACVR2A	MAGI2	pubmed:15451561	BioGRID	LT
ACVR2A	NODAL	pubmed:28126904	BioGRID	LT
ACVR2A	PEG10	pubmed:15611116	BioGRID	LT
ACVR2A	PRSS50	pubmed:28650473	BioGRID	LT
ACVR2A	RGMB	pubmed:15671031	BioGRID	LT
ACVR2A	SYNJ2BP	pubmed:15451561;pubmed:11882656	BioGRID	LT
ACVR2A	TDGF1	pubmed:28126904	BioGRID	LT
ACVR2B	BMP10	pubmed:22718755	BioGRID	LT
ACVR2B	BMP6	pubmed:10504300	BioGRID	LT
ACVR2B	BMP7	pubmed:9748228	BioGRID	LT
ACVR2B	ENG	pubmed:9872992	BioGRID	LT
ACVR2B	FSTL1	pubmed:20860622	MatrixDB;IntAct;MINT	LT
ACVR2B	GDF11	pubmed:21054789	MatrixDB;IntAct;MINT	LT
ACVR2B	GDF2	pubmed:22718755	BioGRID	LT
ACVR2B	GDF5	pubmed:8702914	BioGRID	LT
ACVR2B	IGSF1	pubmed:11266516	BioGRID	LT
ACVR2B	INHBA	pubmed:8242742;pubmed:9202237	BioGRID	LT
ACVR2B	INHBB	pubmed:9202237	BioGRID	LT
ACVR2B	MSTN	pubmed:11459935;pubmed:23829672	BioGRID;MatrixDB;IntAct;MINT	LT
ACVR2B	NODAL	pubmed:28126904	BioGRID	LT
ACVR2B	PEG10	pubmed:15611116	BioGRID	LT
ACVR2B	RGMB	pubmed:15671031	BioGRID	LT
ACVR2B	SMAD2	pubmed:11094085	BioGRID	LT
ACVR2B	SMAD6	pubmed:20663871	BioGRID	LT
ACVR2B	SMAD7	pubmed:20663871	BioGRID	LT
ACVR2B	SNX1	pubmed:11279102	BioGRID	LT
ACVR2B	SNX2	pubmed:11279102	BioGRID	LT
ACVR2B	SNX6	pubmed:11279102	BioGRID	LT
ACVR2B	SYNJ2BP	pubmed:11882656	BioGRID	LT
ACVR2B	TDGF1	pubmed:28126904	BioGRID	LT
ACVRL1	BAMBI	pubmed:19758997	BioGRID	LT
ACVRL1	CSNK2B	pubmed:19592636	BioGRID	LT
ACVRL1	ENG	pubmed:23868260;pubmed:28564608;pubmed:15702480;pubmed:23868260S	MatrixDB;BioGRID;IntAct;DIP	LT
ACVRL1	FKBP1A	pubmed:19592636	BioGRID	LT
ACVRL1	GDF2	pubmed:25237187;pubmed:17311849;pubmed:28564608	BioGRID;IntAct	LT
ACVRL1	HSP90AA1	pubmed:21465483	BioGRID	LT
ACVRL1	IGSF1	pubmed:11266516	BioGRID	LT
ACVRL1	INHBA	pubmed:8242742	BioGRID	LT
ACVRL1	ITGA5	pubmed:22940691	IntAct;MINT	LT
ACVRL1	LRG1	pubmed:23868260	MatrixDB;IntAct	LT
ACVRL1	NR1H2	pubmed:12393874	BioGRID	LT
ACVRL1	PEG10	pubmed:15611116	BioGRID	LT
ACVRL1	SMAD1	pubmed:19592636	BioGRID	LT
ACVRL1	SNX6	pubmed:11279102	BioGRID	LT
ACVRL1	TGFB1	pubmed:10716993;pubmed:8242742	BioGRID	LT
ACVRL1	TGFBR1	pubmed:8242742	BioGRID	LT
ACVRL1	TGFBR2	pubmed:23868260;pubmed:23868260S	MatrixDB;IntAct;DIP	LT
ACVRL1	TSC22D1	pubmed:21791611	BioGRID	LT
ACY1	BBS2	pubmed:18000879	IntAct	LT
ACY1	BBS4	pubmed:18000879	IntAct	LT
ACY1	BBS7	pubmed:18000879	IntAct	LT
ACY1	NUDT1	pubmed:25416956;pubmed:31515488;pubmed:28514442	BioGRID;IntAct	HT
ACY1	POT1	pubmed:21044950	BioGRID;IntAct	HT
ACY1	TERF1	pubmed:21044950	IntAct;BioGRID	HT
ACY3	ASPA	pubmed:25416956;pubmed:25910212	IntAct;BioGRID	HT
ACY3	NEDD4L	pubmed:19664597	BioGRID	LT
ACYP2	WFDC2	pubmed:25362534	IntAct	LT
ADA	ADORA2A	pubmed:11125033	BioGRID	LT
ADA	DPP4	pubmed:26209915	BioGRID	LT
ADA	FAP	pubmed:26209915	BioGRID	LT
ADA	NR3C1	pubmed:9154805	BioGRID	LT
ADA	TERF2IP	pubmed:21044950	MatrixDB;IntAct;BioGRID	HT
ADA	TINF2	pubmed:21044950	MatrixDB;BioGRID;IntAct	HT
ADAM10	APH1A	pubmed:30538620	IntAct	LT
ADAM10	APP	pubmed:30538620	IntAct	LT
ADAM10	AR	pubmed:17727679	MatrixDB;IntAct	LT
ADAM10	ARHGAP32	pubmed:25036101	IntAct	LT
ADAM10	ARHGAP33	pubmed:25036101	IntAct	LT
ADAM10	ARHGEF16	pubmed:25036101	IntAct	LT
ADAM10	ARHGEF19	pubmed:25036101	IntAct	LT
ADAM10	ARHGEF38	pubmed:25036101	IntAct	LT
ADAM10	ARHGEF4	pubmed:25036101	IntAct	LT
ADAM10	BACE1	pubmed:30538620	IntAct	LT
ADAM10	CASK	pubmed:25036101	IntAct	LT
ADAM10	CD151	pubmed:26686862;pubmed:23091066	IntAct	HT;LT
ADAM10	CD81	pubmed:26686862;pubmed:23091066;pubmed:19587294	IntAct	HT;LT
ADAM10	CD9	pubmed:26686862;pubmed:23091066;pubmed:23289620	IntAct;MatrixDB;MINT	HT;LT
ADAM10	CRK	pubmed:25036101	IntAct	LT
ADAM10	DBNL	pubmed:25036101	IntAct	LT
ADAM10	DOCK2	pubmed:25036101	IntAct	LT
ADAM10	DOCK4	pubmed:25036101	IntAct	LT
ADAM10	EFNA2	pubmed:10958785	BioGRID	LT
ADAM10	EPHA3	pubmed:19823572;pubmed:19823572S	MatrixDB;IntAct;DIP	LT
ADAM10	FYN	pubmed:25036101	IntAct	LT
ADAM10	GAS7	pubmed:25036101	IntAct	LT
ADAM10	GRAP	pubmed:25036101	IntAct	LT
ADAM10	GRAP2	pubmed:25036101	IntAct	LT
ADAM10	GRB2	pubmed:11741929;pubmed:25036101	BioGRID;IntAct	LT
ADAM10	HCK	pubmed:25036101	IntAct	LT
ADAM10	HCLS1	pubmed:25036101	IntAct	LT
ADAM10	ITK	pubmed:25036101	IntAct	LT
ADAM10	LASP1	pubmed:25036101	IntAct	LT
ADAM10	LCK	pubmed:11741929;pubmed:25036101	BioGRID;IntAct	LT
ADAM10	MAD2L1	pubmed:11741929	BioGRID	LT
ADAM10	MYO1E	pubmed:25036101	IntAct	LT
ADAM10	MYO7A	pubmed:25036101	IntAct	LT
ADAM10	NCF1	pubmed:25036101	IntAct	LT
ADAM10	NCK1	pubmed:25036101	IntAct	LT
ADAM10	NCSTN	pubmed:30538620	IntAct	LT
ADAM10	NGEF	pubmed:25036101	IntAct	LT
ADAM10	OTOR	pubmed:25036101	IntAct	LT
ADAM10	PACSIN1	pubmed:25036101	IntAct	LT
ADAM10	PACSIN2	pubmed:25036101	IntAct	LT
ADAM10	PACSIN3	pubmed:25036101	IntAct	LT
ADAM10	PDIA3	pubmed:17170699	BioGRID	LT
ADAM10	PEX13	pubmed:25036101	IntAct	LT
ADAM10	PSEN1	pubmed:30538620	IntAct	LT
ADAM10	PSENEN	pubmed:30538620	IntAct	LT
ADAM10	PSTPIP1	pubmed:25036101	IntAct	LT
ADAM10	PTGFRN	pubmed:26686862;pubmed:23091066	IntAct	HT;LT
ADAM10	PXN	pubmed:23317503	BioGRID	LT
ADAM10	RIMBP2	pubmed:25036101	IntAct	LT
ADAM10	RUSC1	pubmed:25036101	IntAct	LT
ADAM10	SH3D19	pubmed:25036101	IntAct	LT
ADAM10	SH3GL1	pubmed:25036101	IntAct	LT
ADAM10	SNX18	pubmed:25036101	IntAct	LT
ADAM10	SNX33	pubmed:25036101	IntAct	LT
ADAM10	SNX9	pubmed:25036101	IntAct	LT
ADAM10	SORBS3	pubmed:25036101	IntAct	LT
ADAM10	SPTA1	pubmed:25036101	IntAct	LT
ADAM10	SRC	pubmed:25036101	IntAct	LT
ADAM10	TSPAN10	pubmed:23091066	BioGRID	LT
ADAM10	TSPAN12	pubmed:19587294	IntAct	LT
ADAM10	TSPAN14	pubmed:26686862;pubmed:23091066	IntAct;BioGRID	HT;LT
ADAM10	TSPAN15	pubmed:26686862;pubmed:23091066	IntAct;BioGRID	HT;LT
ADAM10	TSPAN17	pubmed:23091066	BioGRID;IntAct	LT
ADAM10	TSPAN33	pubmed:26686862;pubmed:23091066	IntAct;BioGRID	HT;LT
ADAM10	TSPAN5	pubmed:23091066;pubmed:26686862	BioGRID;IntAct	LT;HT
ADAM10	YES1	pubmed:25036101	IntAct	LT
ADAM10	ZDHHC6	pubmed:25036101	IntAct	LT
ADAM12	AHI1	pubmed:25825872	IntAct	LT
ADAM12	FST	pubmed:15574124	MatrixDB;IntAct	LT
ADAM12	FYN	pubmed:25825872	IntAct	LT
ADAM12	GRB2	pubmed:25825872	IntAct	LT
ADAM12	HCK	pubmed:25825872	IntAct	LT
ADAM12	IGFBP3	pubmed:11095942;pubmed:10849447	BioGRID	LT
ADAM12	IGFBP5	pubmed:11095942	BioGRID	LT
ADAM12	ILK	pubmed:22767580	BioGRID	LT
ADAM12	ITSN1	pubmed:25825872	IntAct	LT
ADAM12	ITSN2	pubmed:25825872	IntAct	LT
ADAM12	LYN	pubmed:25825872	IntAct	LT
ADAM12	NPHP1	pubmed:25825872	IntAct	LT
ADAM12	PACSIN3	pubmed:12952982	BioGRID	LT
ADAM12	PIK3R1	pubmed:11313349;pubmed:25825872	BioGRID;IntAct	LT
ADAM12	RIMBP2	pubmed:25825872	IntAct	LT
ADAM12	SH3D19	pubmed:15280379	MatrixDB;IntAct;MINT	LT
ADAM12	SH3PXD2A	pubmed:25825872	IntAct	LT
ADAM12	SNX33	pubmed:25825872	IntAct	LT
ADAM12	SNX9	pubmed:25825872	IntAct	LT
ADAM12	SRC	pubmed:25825872	IntAct	LT
ADAM15	ARHGEF6	pubmed:16374509	BioGRID;MatrixDB;IntAct;MINT	LT
ADAM15	ARHGEF7	pubmed:16374509	BioGRID;MatrixDB;IntAct;MINT	LT
ADAM15	BTK	pubmed:25825872	IntAct	LT
ADAM15	CX3CL1	pubmed:24789099	MatrixDB;IntAct	LT
ADAM15	FYN	pubmed:11741929;pubmed:16374509	MatrixDB;BioGRID;IntAct;MINT	LT
ADAM15	GRB2	pubmed:11741929;pubmed:16374509;pubmed:18296648;pubmed:25825872	MatrixDB;BioGRID;IntAct;MINT	LT
ADAM15	HCK	pubmed:11741929;pubmed:16374509;pubmed:25825872	BioGRID;MatrixDB;IntAct;MINT	LT
ADAM15	ITGA5	pubmed:24789099	MatrixDB;IntAct	LT
ADAM15	ITGB3	pubmed:24789099	MatrixDB;IntAct	LT
ADAM15	ITK	pubmed:25825872	IntAct	LT
ADAM15	ITSN1	pubmed:25825872	IntAct	LT
ADAM15	LCK	pubmed:11741929;pubmed:16374509;pubmed:25825872	MatrixDB;BioGRID;IntAct;MINT	LT
ADAM15	LYN	pubmed:16374509;pubmed:25825872	BioGRID;MatrixDB;IntAct;MINT	LT
ADAM15	MAD2L1	pubmed:11741929	BioGRID	LT
ADAM15	MAD2L2	pubmed:10531379;pubmed:10527948	MatrixDB;IntAct;BioGRID	LT
ADAM15	MAPK1	pubmed:18296648	BioGRID	LT
ADAM15	MAPK3	pubmed:18296648	BioGRID	LT
ADAM15	NCF1	pubmed:25825872	IntAct	LT
ADAM15	NCK1	pubmed:16374509;pubmed:18296648	BioGRID;MatrixDB;IntAct;MINT	LT
ADAM15	NPHP1	pubmed:16374509;pubmed:25825872	MatrixDB;BioGRID;IntAct;MINT	LT
ADAM15	OSTF1	pubmed:25825872	IntAct	LT
ADAM15	PACSIN3	pubmed:10531379;pubmed:16374509	MatrixDB;BioGRID;IntAct;MINT	LT
ADAM15	PIK3R1	pubmed:25825872	IntAct	LT
ADAM15	PTK6	pubmed:18296648	BioGRID	LT
ADAM15	SH3GL2	pubmed:10531379	MatrixDB;BioGRID;IntAct	LT
ADAM15	SH3GLB1	pubmed:16374509	MatrixDB;BioGRID;IntAct;MINT	LT
ADAM15	SH3PXD2A	pubmed:16374509;pubmed:18296648;pubmed:25825872	MatrixDB;BioGRID;IntAct;MINT	LT
ADAM15	SH3RF1	pubmed:16374509	MatrixDB;IntAct;MINT	LT
ADAM15	SNX33	pubmed:16374509;pubmed:25825872	MatrixDB;IntAct;MINT	LT
ADAM15	SNX9	pubmed:16374509;pubmed:10531379;pubmed:25825872	MatrixDB;BioGRID;IntAct;MINT	LT
ADAM15	SORBS1	pubmed:16374509	MatrixDB;IntAct;MINT	LT
ADAM15	SORBS2	pubmed:16374509	MatrixDB;BioGRID;IntAct;MINT	LT
ADAM15	SPAG5	pubmed:10531379	MatrixDB;IntAct	LT
ADAM15	SRC	pubmed:16374509;pubmed:18296648;pubmed:11741929;pubmed:25825872	MatrixDB;BioGRID;IntAct;MINT	LT
ADAM15	TEC	pubmed:25825872	IntAct	LT
ADAM15	TIMP3	pubmed:19666115	MatrixDB	LT
ADAM15	YES1	pubmed:16374509	BioGRID;MatrixDB;IntAct;MINT	LT
ADAM17	CD9	pubmed:26686862;pubmed:30455686	IntAct	HT;LT
ADAM17	EED	pubmed:23317503	BioGRID	LT
ADAM17	ITGAV	pubmed:30455686	IntAct	LT
ADAM17	ITGB1	pubmed:30455686;pubmed:22413019	IntAct;MatrixDB	LT
ADAM17	JAG1	pubmed:23375636	MatrixDB;IntAct	LT
ADAM17	MAD2L1	pubmed:10527948;pubmed:11741929	MatrixDB;BioGRID;IntAct	LT
ADAM17	MAPK1	pubmed:12058067	BioGRID	LT
ADAM17	PACSIN1	pubmed:25036101	IntAct	LT
ADAM17	PACSIN2	pubmed:25036101	IntAct	LT
ADAM17	PACSIN3	pubmed:25036101	IntAct	LT
ADAM17	PDIA3	pubmed:17170699	BioGRID	LT
ADAM17	PTPN3	pubmed:12207026	MatrixDB;IntAct;MINT	LT
ADAM17	PXN	pubmed:23317503	BioGRID	LT
ADAM17	SNX18	pubmed:25036101	IntAct	LT
ADAM17	SNX33	pubmed:25036101	IntAct	LT
ADAM17	SNX9	pubmed:25036101	IntAct	LT
ADAM17	SRC	pubmed:16641105	MatrixDB;IntAct	LT
ADAM17	TGFA	pubmed:25241761;pubmed:18930083	MatrixDB;BioGRID;IntAct	HT;LT
ADAM17	TIMP3	pubmed:19666115;pubmed:12044879	MatrixDB;BioGRID	LT
ADAM17	TNFRSF1A	pubmed:17010968	BioGRID	LT
ADAM17	TNFRSF1B	pubmed:17010968	BioGRID	LT
ADAM17	TSPAN12	pubmed:19587294	IntAct	LT
ADAM19	COPB1	pubmed:12463424	BioGRID	LT
ADAM19	EPS8L1	pubmed:25825872	IntAct	LT
ADAM19	ESF1	pubmed:12463424	MatrixDB;IntAct;MINT	LT
ADAM19	HCK	pubmed:25825872	IntAct	LT
ADAM19	LYN	pubmed:25825872	IntAct	LT
ADAM19	NCF1	pubmed:25825872	IntAct	LT
ADAM19	NCK1	pubmed:25825872	IntAct	LT
ADAM19	NPHP1	pubmed:25825872	IntAct	LT
ADAM19	PIK3R1	pubmed:25825872	IntAct	LT
ADAM19	SH3GL2	pubmed:10531379	BioGRID	LT
ADAM19	SH3PXD2A	pubmed:25825872	IntAct	LT
ADAM19	SNX33	pubmed:25825872	IntAct	LT
ADAM19	SNX9	pubmed:25825872	IntAct	LT
ADAM19	SRC	pubmed:25825872	IntAct	LT
ADAM19	TEC	pubmed:25825872	IntAct	LT
ADAM19	TSPOAP1	pubmed:25825872	IntAct	LT
ADAM19	UBC	pubmed:12463424	MatrixDB;IntAct;MINT	LT
ADAM2	CLGN	pubmed:11784061	BioGRID	LT
ADAM2	CRYAB	pubmed:16049941	BioGRID	LT
ADAM2	DNM1	pubmed:16049941	BioGRID	LT
ADAM22	DLG4	pubmed:16990550	BioGRID	LT
ADAM22	HCK	pubmed:17141806	MatrixDB;IntAct;MINT	LT
ADAM22	LGI1	pubmed:16990550	BioGRID	LT
ADAM22	LYN	pubmed:23503679	BioGRID	LT
ADAM22	SCRIB	pubmed:24550280;pubmed:30126976	MatrixDB;IntAct;MINT	LT
ADAM22	YWHAB	pubmed:16868027	MatrixDB;IntAct	LT
ADAM22	YWHAE	pubmed:16868027	MatrixDB;IntAct	LT
ADAM22	YWHAH	pubmed:16868027	MatrixDB;IntAct	LT
ADAM22	YWHAQ	pubmed:16868027	MatrixDB;IntAct	LT
ADAM22	YWHAZ	pubmed:12589811;pubmed:16868027	MatrixDB;IntAct;MINT	LT
ADAM23	YWHAZ	pubmed:12589811	MatrixDB;IntAct;MINT	LT
ADAM28	SENP2	pubmed:29969578	BioGRID	LT
ADAM30	CTSD	pubmed:27333034	IntAct	LT
ADAM33	ATXN7	pubmed:21078624	MatrixDB;BioGRID;IntAct	LT
ADAM8	FST	pubmed:15574124	MatrixDB;IntAct	LT
ADAM8	NCF1	pubmed:25825872	IntAct	LT
ADAM8	OSTF1	pubmed:25825872	IntAct	LT
ADAM8	SNX18	pubmed:25825872	IntAct	LT
ADAM8	SNX33	pubmed:25825872	IntAct	LT
ADAM8	SNX9	pubmed:25825872	IntAct	LT
ADAM8	SRC	pubmed:25825872	IntAct	LT
ADAM8	TEC	pubmed:25825872	IntAct	LT
ADAM8	TRIP10	pubmed:25825872	IntAct	LT
ADAM9	CRY1	pubmed:23133559	IntAct	LT
ADAM9	ITGAV	pubmed:16373656	BioGRID	LT
ADAM9	ITGB5	pubmed:16373656	BioGRID	LT
ADAM9	LYN	pubmed:25825872	IntAct	LT
ADAM9	MAD2L2	pubmed:10527948;pubmed:10531379	MatrixDB;BioGRID;IntAct	LT
ADAM9	NCF1	pubmed:25825872	IntAct	LT
ADAM9	PACSIN3	pubmed:10531379	MatrixDB;IntAct	LT
ADAM9	PRKCD	pubmed:9857183	BioGRID	LT
ADAM9	SH3GL2	pubmed:10531379	MatrixDB;BioGRID;IntAct	LT
ADAM9	SNX18	pubmed:25825872	IntAct	LT
ADAM9	SNX33	pubmed:25825872	IntAct	LT
ADAM9	SNX9	pubmed:10531379;pubmed:25825872	BioGRID;IntAct	LT
ADAM9	SORBS2	pubmed:25825872	IntAct	LT
ADAM9	TEC	pubmed:25825872	IntAct	LT
ADAMTS1	VEGFA	pubmed:12716911	BioGRID	LT
ADAMTS12	COMP	pubmed:16611630	MatrixDB;IntAct	LT
ADAMTS13	F8	pubmed:18492805;pubmed:18492805S	MatrixDB;IntAct;DIP	LT
ADAMTS13	VWF	pubmed:18492805;pubmed:18492805S;pubmed:25512528;pubmed:16221672	MatrixDB;IntAct;DIP	LT
ADAMTS4	TIMP3	pubmed:19643179	MatrixDB	LT
ADAMTS5	TIMP3	pubmed:19643179	MatrixDB	LT
ADAMTS7	PRKD2	pubmed:30652415	BioGRID	LT
ADAMTSL4	CTSB	pubmed:16364318	MatrixDB;IntAct;MINT	LT
ADAMTSL4	LOX	pubmed:29758265	IntAct	LT
ADAP1	ANP32A	pubmed:12565890	BioGRID	LT
ADAP1	ARF6	pubmed:15923660	BioGRID	LT
ADAP1	CSNK1A1	pubmed:11278595;pubmed:12062430	BioGRID;IntAct;MINT	LT
ADAP1	KIF13A	pubmed:21057110	IntAct	LT
ADAP1	KIF13B	pubmed:21057110	IntAct	LT
ADAP1	NCL	pubmed:12565890;pubmed:18298663	BioGRID	LT
ADAP1	PIK3CA	pubmed:12893243	BioGRID	LT
ADAP1	PRKCE	pubmed:12893243	BioGRID	LT
ADAP1	PRKCI	pubmed:12893243	BioGRID	LT
ADAP1	PRKCZ	pubmed:12893243	BioGRID	LT
ADAP1	PRKD1	pubmed:12893243	BioGRID	LT
ADAP1	RANBP9	pubmed:18298663	BioGRID	LT
ADAP2	IKBKG	pubmed:20098747	IntAct;BioGRID	HT
ADAP2	NCL	pubmed:18298663	BioGRID	LT
ADAP2	NEDD4L	pubmed:19953087	BioGRID	HT
[truncated: 76,262 more rows]
