# Supplementary material for: A network view of human immune system and virus-human interaction
Source: Front Immunol. 2022 Oct 26;13:997851. doi: 10.3389/fimmu.2022.997851 (PMC9643829; doi:10.3389/fimmu.2022.997851)
Supplement: Supplementary file 3 [file Table_2.xlsx]

## Sheet: Legend
Immune-related processes	Process	Immune-related processes
	Gene	Gene symbol

## Sheet: Immune-related processes
Process	Gene
4-1BB Pathway	AKT1
4-1BB Pathway	ARAF
4-1BB Pathway	ATF2
4-1BB Pathway	ATF4
4-1BB Pathway	BIRC2
4-1BB Pathway	BIRC3
4-1BB Pathway	BRAF
4-1BB Pathway	CASP3
4-1BB Pathway	CCR5
4-1BB Pathway	CD27
4-1BB Pathway	CD40
4-1BB Pathway	CD40LG
4-1BB Pathway	CD4
4-1BB Pathway	CD70
4-1BB Pathway	CHUK
4-1BB Pathway	CR2
4-1BB Pathway	CREB1
4-1BB Pathway	CREB3
4-1BB Pathway	CREB3L4
4-1BB Pathway	CREBBP
4-1BB Pathway	CXCR4
4-1BB Pathway	DAXX
4-1BB Pathway	EGF
4-1BB Pathway	EGFR
4-1BB Pathway	EIF2AK2
4-1BB Pathway	EIF2S1
4-1BB Pathway	FAS
4-1BB Pathway	FASLG
4-1BB Pathway	FOS
4-1BB Pathway	HRAS
4-1BB Pathway	IFNG
4-1BB Pathway	IFNGR1
4-1BB Pathway	IKBKB
4-1BB Pathway	IKBKE
4-1BB Pathway	IKBKG
4-1BB Pathway	IL1A
4-1BB Pathway	IL1B
4-1BB Pathway	IL1R1
4-1BB Pathway	JAK3
4-1BB Pathway	JUN
4-1BB Pathway	KRAS
4-1BB Pathway	LCK
4-1BB Pathway	LTA
4-1BB Pathway	MAP2K1
4-1BB Pathway	MAP2K2
4-1BB Pathway	MAP2K3
4-1BB Pathway	MAP2K4
4-1BB Pathway	MAP2K5
4-1BB Pathway	MAP2K6
4-1BB Pathway	MAP2K7
4-1BB Pathway	MAP3K10
4-1BB Pathway	MAP3K11
4-1BB Pathway	MAP3K12
4-1BB Pathway	MAP3K13
4-1BB Pathway	MAP3K1
4-1BB Pathway	MAP3K14
4-1BB Pathway	MAP3K2
4-1BB Pathway	MAP3K3
4-1BB Pathway	MAP3K4
4-1BB Pathway	MAP3K5
4-1BB Pathway	MAP3K6
4-1BB Pathway	MAP3K7
4-1BB Pathway	MAP3K8
4-1BB Pathway	MAP3K9
4-1BB Pathway	MAPK10
4-1BB Pathway	MAPK11
4-1BB Pathway	MAPK12
4-1BB Pathway	MAPK13
4-1BB Pathway	MAPK1
4-1BB Pathway	MAPK14
4-1BB Pathway	MAPK3
4-1BB Pathway	MAPK4
4-1BB Pathway	MAPK6
4-1BB Pathway	MAPK7
4-1BB Pathway	MAPK8
4-1BB Pathway	MAPK9
4-1BB Pathway	MRAS
4-1BB Pathway	NFKB1
4-1BB Pathway	NFKBIA
4-1BB Pathway	NFKBIB
4-1BB Pathway	NFKBIE
4-1BB Pathway	NRAS
4-1BB Pathway	PDGFA
4-1BB Pathway	PDGFB
4-1BB Pathway	PDGFC
4-1BB Pathway	PDGFD
4-1BB Pathway	PDGFRA
4-1BB Pathway	PDGFRB
4-1BB Pathway	PIAS1
4-1BB Pathway	PIAS4
4-1BB Pathway	PIK3R1
4-1BB Pathway	PIK3R2
4-1BB Pathway	PIK3R3
4-1BB Pathway	PIK3R4
4-1BB Pathway	PIK3R5
4-1BB Pathway	PML
4-1BB Pathway	POLR2A
4-1BB Pathway	POLR2B
4-1BB Pathway	POLR2C
4-1BB Pathway	PPP2CA
4-1BB Pathway	PPP2CB
4-1BB Pathway	PPP2R1A
4-1BB Pathway	PPP2R1B
4-1BB Pathway	PPP2R2A
4-1BB Pathway	PPP2R2B
4-1BB Pathway	PPP2R2C
4-1BB Pathway	PPP2R3A
4-1BB Pathway	PPP2R3B
4-1BB Pathway	PPP2R5A
4-1BB Pathway	PPP2R5B
4-1BB Pathway	PPP2R5C
4-1BB Pathway	PPP2R5E
4-1BB Pathway	PRKCA
4-1BB Pathway	PRKCB
4-1BB Pathway	PRKCD
4-1BB Pathway	PRKCE
4-1BB Pathway	PRKCG
4-1BB Pathway	PRKCH
4-1BB Pathway	PRKCI
4-1BB Pathway	PRKCQ
4-1BB Pathway	PRKCZ
4-1BB Pathway	PRKD1
4-1BB Pathway	PRKD3
4-1BB Pathway	PRKRA
4-1BB Pathway	PTPA
4-1BB Pathway	RAF1
4-1BB Pathway	RAN
4-1BB Pathway	RANBP1
4-1BB Pathway	RANBP2
4-1BB Pathway	RANGAP1
4-1BB Pathway	RB1
4-1BB Pathway	RCC1
4-1BB Pathway	REL
4-1BB Pathway	RELA
4-1BB Pathway	RIPK1
4-1BB Pathway	RPS6KB1
4-1BB Pathway	RRAS2
4-1BB Pathway	RRAS
4-1BB Pathway	SAE1
4-1BB Pathway	SIRT1
4-1BB Pathway	SIRT2
4-1BB Pathway	SIRT3
4-1BB Pathway	SIRT4
4-1BB Pathway	SIRT5
4-1BB Pathway	SIRT6
4-1BB Pathway	SIRT7
4-1BB Pathway	SIVA1
4-1BB Pathway	SP100
4-1BB Pathway	SP1
4-1BB Pathway	STAT1
4-1BB Pathway	STAT3
4-1BB Pathway	SUMO1
4-1BB Pathway	SUMO2
4-1BB Pathway	SUMO3
4-1BB Pathway	TANK
4-1BB Pathway	TBK1
4-1BB Pathway	TBP
4-1BB Pathway	TNF
4-1BB Pathway	TNFAIP3
4-1BB Pathway	TNFRSF1A
4-1BB Pathway	TNFRSF1B
4-1BB Pathway	TNFRSF9
4-1BB Pathway	TNFSF9
4-1BB Pathway	TP53
4-1BB Pathway	TRADD
4-1BB Pathway	TRAF1
4-1BB Pathway	TRAF2
4-1BB Pathway	TRAF3
4-1BB Pathway	TRAF3IP2
4-1BB Pathway	TRAF5
4-1BB Pathway	TRAF6
4-1BB Pathway	UBA2
4-1BB Pathway	UBE2I
Activated TLR4 signalling	AGER
Activated TLR4 signalling	APOB
Activated TLR4 signalling	APP
Activated TLR4 signalling	ATF1
Activated TLR4 signalling	ATF2
Activated TLR4 signalling	BIRC2
Activated TLR4 signalling	BIRC3
Activated TLR4 signalling	BPI
Activated TLR4 signalling	BTK
Activated TLR4 signalling	BTRC
Activated TLR4 signalling	CASP8
Activated TLR4 signalling	CD14
Activated TLR4 signalling	CD180
Activated TLR4 signalling	CD36
Activated TLR4 signalling	CHUK
Activated TLR4 signalling	CNPY3
Activated TLR4 signalling	CREB1
Activated TLR4 signalling	CTSB
Activated TLR4 signalling	CTSK
Activated TLR4 signalling	CTSL
Activated TLR4 signalling	CTSS
Activated TLR4 signalling	CTSV
Activated TLR4 signalling	CUL1
Activated TLR4 signalling	DHX36
Activated TLR4 signalling	DHX9
Activated TLR4 signalling	DNM1
Activated TLR4 signalling	DNM2
Activated TLR4 signalling	DNM3
Activated TLR4 signalling	DUSP3
Activated TLR4 signalling	DUSP4
Activated TLR4 signalling	DUSP6
Activated TLR4 signalling	DUSP7
Activated TLR4 signalling	ECSIT
Activated TLR4 signalling	EEA1
Activated TLR4 signalling	ELK1
Activated TLR4 signalling	FADD
Activated TLR4 signalling	FBXW11
Activated TLR4 signalling	FGA
Activated TLR4 signalling	FGB
Activated TLR4 signalling	FGG
Activated TLR4 signalling	FOS
Activated TLR4 signalling	HMGB1
Activated TLR4 signalling	HSP90B1
Activated TLR4 signalling	IKBKB
Activated TLR4 signalling	IKBKE
Activated TLR4 signalling	IKBKG
Activated TLR4 signalling	IRAK1
Activated TLR4 signalling	IRAK2
Activated TLR4 signalling	IRAK3
Activated TLR4 signalling	IRAK4
Activated TLR4 signalling	IRF3
Activated TLR4 signalling	IRF7
Activated TLR4 signalling	ITGAM
Activated TLR4 signalling	ITGB2
Activated TLR4 signalling	JUN
Activated TLR4 signalling	LBP
Activated TLR4 signalling	LGMN
Activated TLR4 signalling	LY86
Activated TLR4 signalling	LY96
Activated TLR4 signalling	MAP2K1
Activated TLR4 signalling	MAP2K3
Activated TLR4 signalling	MAP2K4
Activated TLR4 signalling	MAP2K6
Activated TLR4 signalling	MAP2K7
Activated TLR4 signalling	MAP3K1
Activated TLR4 signalling	MAP3K7
Activated TLR4 signalling	MAP3K8
Activated TLR4 signalling	MAPK10
Activated TLR4 signalling	MAPK11
Activated TLR4 signalling	MAPK14
Activated TLR4 signalling	MAPK1
Activated TLR4 signalling	MAPK3
Activated TLR4 signalling	MAPK7
Activated TLR4 signalling	MAPK8
Activated TLR4 signalling	MAPK9
Activated TLR4 signalling	MAPKAPK2
Activated TLR4 signalling	MAPKAPK3
Activated TLR4 signalling	MEF2A
Activated TLR4 signalling	MEF2C
Activated TLR4 signalling	MIR3652
Activated TLR4 signalling	MIR6502
Activated TLR4 signalling	MIR718
Activated TLR4 signalling	MYD88
Activated TLR4 signalling	NFKB1
Activated TLR4 signalling	NFKB2
Activated TLR4 signalling	NFKBIA
Activated TLR4 signalling	NFKBIB
Activated TLR4 signalling	NOD1
Activated TLR4 signalling	NOD2
Activated TLR4 signalling	PELI1
Activated TLR4 signalling	PELI2
Activated TLR4 signalling	PELI3
Activated TLR4 signalling	PIK3C3
Activated TLR4 signalling	PIK3R4
Activated TLR4 signalling	PLCG2
Activated TLR4 signalling	PPP2CA
Activated TLR4 signalling	PPP2CB
Activated TLR4 signalling	PPP2R1A
Activated TLR4 signalling	PPP2R1B
Activated TLR4 signalling	PPP2R5D
Activated TLR4 signalling	PTPN11
Activated TLR4 signalling	PTPN4
Activated TLR4 signalling	RBSN
Activated TLR4 signalling	RELA
Activated TLR4 signalling	RIPK1
Activated TLR4 signalling	RIPK2
Activated TLR4 signalling	RIPK3
Activated TLR4 signalling	RPS27A
Activated TLR4 signalling	RPS6KA1
Activated TLR4 signalling	RPS6KA2
Activated TLR4 signalling	RPS6KA3
Activated TLR4 signalling	RPS6KA5
Activated TLR4 signalling	S100A12
Activated TLR4 signalling	S100A1
Activated TLR4 signalling	S100A8
Activated TLR4 signalling	S100A9
Activated TLR4 signalling	S100B
Activated TLR4 signalling	SAA1
Activated TLR4 signalling	SARM1
Activated TLR4 signalling	SIGIRR
Activated TLR4 signalling	SKP1
Activated TLR4 signalling	SOCS1
Activated TLR4 signalling	TAB1
Activated TLR4 signalling	TAB2
Activated TLR4 signalling	TAB3
Activated TLR4 signalling	TANK
Activated TLR4 signalling	TBK1
Activated TLR4 signalling	TICAM1
Activated TLR4 signalling	TICAM2
Activated TLR4 signalling	TIRAP
Activated TLR4 signalling	TLR10
Activated TLR4 signalling	TLR1
Activated TLR4 signalling	TLR2
Activated TLR4 signalling	TLR3
Activated TLR4 signalling	TLR4
Activated TLR4 signalling	TLR5
Activated TLR4 signalling	TLR6
Activated TLR4 signalling	TLR7
Activated TLR4 signalling	TLR8
Activated TLR4 signalling	TLR9
Activated TLR4 signalling	TNIP2
Activated TLR4 signalling	TRAF3
Activated TLR4 signalling	TRAF6
Activated TLR4 signalling	UBA52
Activated TLR4 signalling	UBB
Activated TLR4 signalling	UBC
Activated TLR4 signalling	UBE2D1
Activated TLR4 signalling	UBE2D2
Activated TLR4 signalling	UBE2D3
Activated TLR4 signalling	UBE2N
Activated TLR4 signalling	UBE2V1
Activated TLR4 signalling	UNC93B1
Activated TLR4 signalling	VRK3
Adipocytokine signaling pathway	ACACB
Adipocytokine signaling pathway	ACSBG1
Adipocytokine signaling pathway	ACSBG2
Adipocytokine signaling pathway	ACSL1
Adipocytokine signaling pathway	ACSL3
Adipocytokine signaling pathway	ACSL4
Adipocytokine signaling pathway	ACSL5
Adipocytokine signaling pathway	ACSL6
Adipocytokine signaling pathway	ADIPOQ
Adipocytokine signaling pathway	ADIPOR1
Adipocytokine signaling pathway	ADIPOR2
Adipocytokine signaling pathway	AGRP
Adipocytokine signaling pathway	AKT1
Adipocytokine signaling pathway	AKT2
Adipocytokine signaling pathway	AKT3
Adipocytokine signaling pathway	CAMKK2
Adipocytokine signaling pathway	CD36
Adipocytokine signaling pathway	CHUK
Adipocytokine signaling pathway	CPT1A
Adipocytokine signaling pathway	CPT1B
Adipocytokine signaling pathway	CPT1C
Adipocytokine signaling pathway	G6PC2
Adipocytokine signaling pathway	G6PC3
Adipocytokine signaling pathway	G6PC
Adipocytokine signaling pathway	IKBKB
Adipocytokine signaling pathway	IKBKG
Adipocytokine signaling pathway	IRS1
Adipocytokine signaling pathway	IRS2
Adipocytokine signaling pathway	IRS4
Adipocytokine signaling pathway	JAK2
Adipocytokine signaling pathway	LEP
Adipocytokine signaling pathway	LEPR
Adipocytokine signaling pathway	MAPK10
Adipocytokine signaling pathway	MAPK8
Adipocytokine signaling pathway	MAPK9
Adipocytokine signaling pathway	MTOR
Adipocytokine signaling pathway	NFKB1
Adipocytokine signaling pathway	NFKBIA
Adipocytokine signaling pathway	NFKBIB
Adipocytokine signaling pathway	NFKBIE
Adipocytokine signaling pathway	NPY
Adipocytokine signaling pathway	PCK1
Adipocytokine signaling pathway	PCK2
Adipocytokine signaling pathway	POMC
Adipocytokine signaling pathway	PPARA
Adipocytokine signaling pathway	PPARGC1A
Adipocytokine signaling pathway	PRKAA1
Adipocytokine signaling pathway	PRKAA2
Adipocytokine signaling pathway	PRKAB1
Adipocytokine signaling pathway	PRKAB2
Adipocytokine signaling pathway	PRKAG1
Adipocytokine signaling pathway	PRKAG2
Adipocytokine signaling pathway	PRKAG3
Adipocytokine signaling pathway	PRKCQ
Adipocytokine signaling pathway	PTPN11
Adipocytokine signaling pathway	RELA
Adipocytokine signaling pathway	RXRA
Adipocytokine signaling pathway	RXRB
Adipocytokine signaling pathway	RXRG
Adipocytokine signaling pathway	SLC2A1
Adipocytokine signaling pathway	SLC2A4
Adipocytokine signaling pathway	SOCS3
Adipocytokine signaling pathway	STAT3
Adipocytokine signaling pathway	STK11
Adipocytokine signaling pathway	TNF
Adipocytokine signaling pathway	TNFRSF1A
Adipocytokine signaling pathway	TNFRSF1B
Adipocytokine signaling pathway	TRADD
Adipocytokine signaling pathway	TRAF2
Allograft Rejection	ABCB1
Allograft Rejection	ABL1
Allograft Rejection	ABL2
Allograft Rejection	ACTB
Allograft Rejection	ACTG1
Allograft Rejection	AGTR1
Allograft Rejection	AICDA
Allograft Rejection	APAF1
Allograft Rejection	ARPC1B
Allograft Rejection	B2M
Allograft Rejection	BHMT2
Allograft Rejection	BID
Allograft Rejection	C3
Allograft Rejection	C4A
Allograft Rejection	C5
Allograft Rejection	CALR
Allograft Rejection	CANX
Allograft Rejection	CASP3
Allograft Rejection	CASP6
Allograft Rejection	CASP7
Allograft Rejection	CASP8
Allograft Rejection	CASP9
Allograft Rejection	CAV1
Allograft Rejection	CCL11
Allograft Rejection	CCL19
Allograft Rejection	CCL21
Allograft Rejection	CCL25
Allograft Rejection	CCL28
Allograft Rejection	CCND1
Allograft Rejection	CCR10
Allograft Rejection	CCR9
Allograft Rejection	CD247
Allograft Rejection	CD28
Allograft Rejection	CD3D
Allograft Rejection	CD3E
Allograft Rejection	CD3G
Allograft Rejection	CD40
Allograft Rejection	CD40LG
Allograft Rejection	CD4
Allograft Rejection	CD55
Allograft Rejection	CD74
Allograft Rejection	CD80
Allograft Rejection	CD86
Allograft Rejection	CD8A
Allograft Rejection	CD8B2
Allograft Rejection	CD8B
Allograft Rejection	CDK5R1
Allograft Rejection	CGA
Allograft Rejection	CIITA
Allograft Rejection	COL5A1
Allograft Rejection	CPE
Allograft Rejection	CREB1
Allograft Rejection	CSNK2A2
Allograft Rejection	CTLA4
Allograft Rejection	CTSB
Allograft Rejection	CTSL
Allograft Rejection	CTSS
Allograft Rejection	CXADR
Allograft Rejection	CXCL11
Allograft Rejection	CXCL12
Allograft Rejection	CXCL13
Allograft Rejection	CXCL8
Allograft Rejection	CXCL9
Allograft Rejection	CXCR4
Allograft Rejection	CXCR5
Allograft Rejection	CYCS
Allograft Rejection	DAG1
Allograft Rejection	DFFA
Allograft Rejection	DMD
Allograft Rejection	EIF4G1
Allograft Rejection	EIF4G2
Allograft Rejection	EIF4G3
Allograft Rejection	EPX
Allograft Rejection	FADD
Allograft Rejection	FAS
Allograft Rejection	FASLG
Allograft Rejection	FCER1A
Allograft Rejection	FCER1G
Allograft Rejection	FOXP3
Allograft Rejection	FYN
Allograft Rejection	GABPA
Allograft Rejection	GAD1
Allograft Rejection	GAD2
Allograft Rejection	GDNF
Allograft Rejection	GNLY
Allograft Rejection	GZMB
Allograft Rejection	HARS1
Allograft Rejection	HLA-A
Allograft Rejection	HLA-B
Allograft Rejection	HLA-C
Allograft Rejection	HLA-DMA
Allograft Rejection	HLA-DMB
Allograft Rejection	HLA-DOA
Allograft Rejection	HLA-DOB
Allograft Rejection	HLA-DPA1
Allograft Rejection	HLA-DPB1
Allograft Rejection	HLA-DQA1
Allograft Rejection	HLA-DQA2
Allograft Rejection	HLA-DQB1
Allograft Rejection	HLA-DRA
Allograft Rejection	HLA-DRB1
Allograft Rejection	HLA-DRB3
Allograft Rejection	HLA-DRB4
Allograft Rejection	HLA-DRB5
Allograft Rejection	HLA-E
Allograft Rejection	HLA-F
Allograft Rejection	HLA-G
Allograft Rejection	HSP90AA1
Allograft Rejection	HSP90AB1
Allograft Rejection	HSPA1A
Allograft Rejection	HSPA1B
Allograft Rejection	HSPA1L
Allograft Rejection	HSPA2
Allograft Rejection	HSPA4
Allograft Rejection	HSPA5
Allograft Rejection	HSPA6
Allograft Rejection	HSPA8
Allograft Rejection	HSPD1
Allograft Rejection	ICA1
Allograft Rejection	ICAM1
Allograft Rejection	ICOS
Allograft Rejection	ICOSLG
Allograft Rejection	IFI30
Allograft Rejection	IFNA10
Allograft Rejection	IFNA13
Allograft Rejection	IFNA14
Allograft Rejection	IFNA16
Allograft Rejection	IFNA17
Allograft Rejection	IFNA1
Allograft Rejection	IFNA21
Allograft Rejection	IFNA2
Allograft Rejection	IFNA4
Allograft Rejection	IFNA5
Allograft Rejection	IFNA6
Allograft Rejection	IFNA7
Allograft Rejection	IFNA8
Allograft Rejection	IFNAR1
Allograft Rejection	IFNAR2
Allograft Rejection	IFNG
Allograft Rejection	IFNGR1
Allograft Rejection	IFNGR2
Allograft Rejection	IL10
Allograft Rejection	IL10RA
Allograft Rejection	IL10RB
Allograft Rejection	IL12A
Allograft Rejection	IL12B
Allograft Rejection	IL12RB1
Allograft Rejection	IL12RB2
Allograft Rejection	IL13
Allograft Rejection	IL15
Allograft Rejection	IL15RA
Allograft Rejection	IL17A
Allograft Rejection	IL18
Allograft Rejection	IL18R1
Allograft Rejection	IL1A
Allograft Rejection	IL1B
Allograft Rejection	IL21
Allograft Rejection	IL22
Allograft Rejection	IL2
Allograft Rejection	IL2RA
Allograft Rejection	IL3
Allograft Rejection	IL4
Allograft Rejection	IL4R
Allograft Rejection	IL5
Allograft Rejection	IL6
Allograft Rejection	IL9
Allograft Rejection	INS
Allograft Rejection	ITGA4
Allograft Rejection	ITGAL
Allograft Rejection	ITGB2
Allograft Rejection	ITGB7
Allograft Rejection	KIR2DL1
Allograft Rejection	KIR2DL2
Allograft Rejection	KIR2DL3
Allograft Rejection	KIR2DL4
Allograft Rejection	KIR2DL5A
Allograft Rejection	KIR2DS1
Allograft Rejection	KIR2DS2
Allograft Rejection	KIR2DS3
Allograft Rejection	KIR2DS4
Allograft Rejection	KIR2DS5
Allograft Rejection	KIR3DL1
Allograft Rejection	KIR3DL2
Allograft Rejection	KIR3DL3
Allograft Rejection	KLRC1
Allograft Rejection	KLRC2
Allograft Rejection	KLRC3
Allograft Rejection	KLRC4
Allograft Rejection	KLRD1
Allograft Rejection	LAMA1
Allograft Rejection	LAMA2
Allograft Rejection	LGMN
Allograft Rejection	LIPF
Allograft Rejection	LOC102723407
Allograft Rejection	LOC102723996
Allograft Rejection	LRRK2
Allograft Rejection	LTA
Allograft Rejection	LTBR
Allograft Rejection	MADCAM1
Allograft Rejection	MAP3K14
Allograft Rejection	MICA
Allograft Rejection	MS4A2
Allograft Rejection	MYH6
Allograft Rejection	MYH7
Allograft Rejection	NFYA
Allograft Rejection	NFYB
Allograft Rejection	NFYC
Allograft Rejection	PDGFRA
Allograft Rejection	PDIA3
Allograft Rejection	PECR
Allograft Rejection	PIGR
Allograft Rejection	PRF1
Allograft Rejection	PRG2
Allograft Rejection	PRKCZ
Allograft Rejection	PSME1
Allograft Rejection	PSME2
Allograft Rejection	PSME3
Allograft Rejection	PTPRN2
Allograft Rejection	PTPRN
Allograft Rejection	RAC1
Allograft Rejection	RAC2
Allograft Rejection	RAC3
Allograft Rejection	RFX5
Allograft Rejection	RFXANK
Allograft Rejection	RFXAP
Allograft Rejection	RNASE3
Allograft Rejection	SGCA
Allograft Rejection	SGCB
Allograft Rejection	SGCD
Allograft Rejection	SGCG
Allograft Rejection	STAT1
Allograft Rejection	TAP1
Allograft Rejection	TAP2
Allograft Rejection	TAPBP
Allograft Rejection	TG
Allograft Rejection	TGFB1
Allograft Rejection	TNF
Allograft Rejection	TNFRSF13B
Allograft Rejection	TNFRSF13C
Allograft Rejection	TNFRSF17
Allograft Rejection	TNFRSF1A
Allograft Rejection	TNFRSF1B
Allograft Rejection	TNFSF13
Allograft Rejection	TNFSF13B
Allograft Rejection	TPO
Allograft Rejection	TSHB
Allograft Rejection	TSHR
Allograft Rejection	TUBA1B
Allograft Rejection	VEGFA
Allograft Rejection	VIM
amb2 Integrin signaling	AGER
amb2 Integrin signaling	AKT1
amb2 Integrin signaling	APOB
amb2 Integrin signaling	BLK
amb2 Integrin signaling	CCN1
amb2 Integrin signaling	CCN2
amb2 Integrin signaling	ELANE
amb2 Integrin signaling	FGR
amb2 Integrin signaling	FN1
amb2 Integrin signaling	FYN
amb2 Integrin signaling	GP1BA
amb2 Integrin signaling	HCK
amb2 Integrin signaling	HMGB1
amb2 Integrin signaling	HP
amb2 Integrin signaling	ICAM1
amb2 Integrin signaling	ICAM2
amb2 Integrin signaling	IL6
amb2 Integrin signaling	ITGAM
amb2 Integrin signaling	ITGB2
amb2 Integrin signaling	JAM2
amb2 Integrin signaling	JAM3
amb2 Integrin signaling	KNG1
amb2 Integrin signaling	LCK
amb2 Integrin signaling	LPA
amb2 Integrin signaling	LRP1
amb2 Integrin signaling	LYN
amb2 Integrin signaling	MMP2
amb2 Integrin signaling	MMP9
amb2 Integrin signaling	MPO
amb2 Integrin signaling	MST1
amb2 Integrin signaling	MST1R
amb2 Integrin signaling	MYH2
amb2 Integrin signaling	NFKB1
amb2 Integrin signaling	PLAT
amb2 Integrin signaling	PLAU
amb2 Integrin signaling	PLAUR
amb2 Integrin signaling	PLG
amb2 Integrin signaling	PRKCZ
amb2 Integrin signaling	RHOA
amb2 Integrin signaling	ROCK1
amb2 Integrin signaling	SELP
amb2 Integrin signaling	SELPLG
amb2 Integrin signaling	SRC
amb2 Integrin signaling	THY1
amb2 Integrin signaling	TLN1
amb2 Integrin signaling	TNF
amb2 Integrin signaling	VTN
amb2 Integrin signaling	YES1
Antigen Processing and Presentation	ADRM1
Antigen activates B Cell Receptor (BCR) leading to generation of second messengers	AHCYL1
Antigen Processing and Presentation	AP3B1
Antigen Processing and Presentation	AZGP1
Antigen Processing and Presentation	B2M
Antigen processing-Cross presentation	B2M
Antigen activates B Cell Receptor (BCR) leading to generation of second messengers	BLK
Antigen activates B Cell Receptor (BCR) leading to generation of second messengers	BLNK
Antigen activates B Cell Receptor (BCR) leading to generation of second messengers	BTK
Antigen processing-Cross presentation	BTK
Antigen activates B Cell Receptor (BCR) leading to generation of second messengers	CALM1
Antigen activates B Cell Receptor (BCR) leading to generation of second messengers	CALM2
Antigen activates B Cell Receptor (BCR) leading to generation of second messengers	CALM3
Antigen Processing and Presentation	CALR
Antigen processing-Cross presentation	CALR
Antigen Processing and Presentation	CANX
Antigen processing-Cross presentation	CANX
Antigen activates B Cell Receptor (BCR) leading to generation of second messengers	CBL
Antigen activates B Cell Receptor (BCR) leading to generation of second messengers	CBLB
Antigen processing-Cross presentation	CD14
Antigen activates B Cell Receptor (BCR) leading to generation of second messengers	CD19
Antigen Processing and Presentation	CD1A
Antigen Processing and Presentation	CD1B
Antigen Processing and Presentation	CD1C
Antigen Processing and Presentation	CD1D
Antigen Processing and Presentation	CD1E
Antigen processing-Cross presentation	CD207
Antigen Processing and Presentation	CD209
Antigen activates B Cell Receptor (BCR) leading to generation of second messengers	CD22
Antigen processing-Cross presentation	CD247
Antigen processing-Cross presentation	CD36
Antigen processing-Cross presentation	CD3D
Antigen processing-Cross presentation	CD3E
Antigen processing-Cross presentation	CD3G
Antigen Processing and Presentation	CD4
Antigen Processing and Presentation	CD74
Antigen activates B Cell Receptor (BCR) leading to generation of second messengers	CD79A
Antigen activates B Cell Receptor (BCR) leading to generation of second messengers	CD79B
Antigen Processing and Presentation	CD8A
Antigen processing-Cross presentation	CD8A
Antigen Processing and Presentation	CD8B
Antigen processing-Cross presentation	CD8B
Antigen processing-Cross presentation	CHUK
Antigen Processing and Presentation	CIITA
Antigen Processing and Presentation	CLEC4M
Antigen Processing and Presentation	CREB1
Antigen Processing and Presentation	CTSB
Antigen Processing and Presentation	CTSE
Antigen Processing and Presentation	CTSL1
Antigen processing-Cross presentation	CTSL
Antigen Processing and Presentation	CTSS
Antigen processing-Cross presentation	CTSS
Antigen processing-Cross presentation	CTSV
Antigen processing-Cross presentation	CYBA
Antigen processing-Cross presentation	CYBB
Antigen activates B Cell Receptor (BCR) leading to generation of second messengers	DAPP1
Antigen Processing and Presentation	ERAP1
Antigen Processing and Presentation	ERAP2
Antigen Processing and Presentation	FCER1G
Antigen processing-Cross presentation	FCGR1A
Antigen processing-Cross presentation	FCGR1B
Antigen Processing and Presentation	FCGRT
Antigen activates B Cell Receptor (BCR) leading to generation of second messengers	FYN
Antigen activates B Cell Receptor (BCR) leading to generation of second messengers	GRAP2
Antigen activates B Cell Receptor (BCR) leading to generation of second messengers	GRB2
Antigen Processing and Presentation	HFE
Antigen Processing and Presentation	HLA-A
Antigen processing-Cross presentation	HLA-A
Antigen Processing and Presentation	HLA-B
Antigen processing-Cross presentation	HLA-B
Antigen Processing and Presentation	HLA-C
Antigen processing-Cross presentation	HLA-C
Antigen Processing and Presentation	HLA-DMA
Antigen Processing and Presentation	HLA-DMB
Antigen Processing and Presentation	HLA-DOA
Antigen Processing and Presentation	HLA-DOB
Antigen Processing and Presentation	HLA-DPA1
Antigen Processing and Presentation	HLA-DPB1
Antigen Processing and Presentation	HLA-DQA1
Antigen Processing and Presentation	HLA-DQA2
Antigen Processing and Presentation	HLA-DQB1
Antigen Processing and Presentation	HLA-DRA
Antigen Processing and Presentation	HLA-DRB1
Antigen Processing and Presentation	HLA-DRB3
Antigen Processing and Presentation	HLA-DRB4
Antigen Processing and Presentation	HLA-DRB5
Antigen Processing and Presentation	HLA-E
Antigen processing-Cross presentation	HLA-E
Antigen Processing and Presentation	HLA-F
Antigen processing-Cross presentation	HLA-F
Antigen Processing and Presentation	HLA-G
Antigen processing-Cross presentation	HLA-G
Antigen Processing and Presentation	HLA-H
Antigen processing-Cross presentation	HLA-H
Antigen Processing and Presentation	HSP90AA1
Antigen processing-Cross presentation	HSP90AA1
Antigen Processing and Presentation	HSP90AB1
Antigen processing-Cross presentation	HSP90AB1
Antigen processing-Cross presentation	HSP90B1
Antigen Processing and Presentation	HSPA1A
Antigen Processing and Presentation	HSPA1B
Antigen Processing and Presentation	HSPA1L
Antigen Processing and Presentation	HSPA2
Antigen Processing and Presentation	HSPA4
Antigen Processing and Presentation	HSPA5
Antigen Processing and Presentation	HSPA6
Antigen Processing and Presentation	HSPA8
Antigen Processing and Presentation	ICAM1
Antigen Processing and Presentation	IFI30
Antigen Processing and Presentation	IFNA10
Antigen Processing and Presentation	IFNA13
Antigen Processing and Presentation	IFNA14
Antigen Processing and Presentation	IFNA16
Antigen Processing and Presentation	IFNA17
Antigen Processing and Presentation	IFNA1
Antigen Processing and Presentation	IFNA21
Antigen Processing and Presentation	IFNA2
Antigen Processing and Presentation	IFNA4
Antigen Processing and Presentation	IFNA5
Antigen Processing and Presentation	IFNA6
Antigen Processing and Presentation	IFNA7
Antigen Processing and Presentation	IFNA8
Antigen Processing and Presentation	IFNG
Antigen activates B Cell Receptor (BCR) leading to generation of second messengers	IGHE
Antigen activates B Cell Receptor (BCR) leading to generation of second messengers	IGKV3D-11
Antigen activates B Cell Receptor (BCR) leading to generation of second messengers	IGKV4-1
Antigen activates B Cell Receptor (BCR) leading to generation of second messengers	IGKV5-2
Antigen activates B Cell Receptor (BCR) leading to generation of second messengers	IGLC1
Antigen activates B Cell Receptor (BCR) leading to generation of second messengers	IGLC6
Antigen processing-Cross presentation	IKBKB
Antigen processing-Cross presentation	IKBKG
Antigen processing-Cross presentation	ITGAV
Antigen processing-Cross presentation	ITGB5
Antigen activates B Cell Receptor (BCR) leading to generation of second messengers	ITK
Antigen activates B Cell Receptor (BCR) leading to generation of second messengers	ITPR1
Antigen activates B Cell Receptor (BCR) leading to generation of second messengers	ITPR2
Antigen activates B Cell Receptor (BCR) leading to generation of second messengers	ITPR3
Antigen Processing and Presentation	KIAA0368
Antigen Processing and Presentation	KIR2DL1
Antigen Processing and Presentation	KIR2DL2
Antigen Processing and Presentation	KIR2DL3
Antigen Processing and Presentation	KIR2DL4
Antigen Processing and Presentation	KIR2DL5A
Antigen Processing and Presentation	KIR2DS1
Antigen Processing and Presentation	KIR2DS3
Antigen Processing and Presentation	KIR2DS4
Antigen Processing and Presentation	KIR2DS5
Antigen Processing and Presentation	KIR3DL1
Antigen Processing and Presentation	KIR3DL2
Antigen Processing and Presentation	KIR3DL3
Antigen Processing and Presentation	KLRC1
Antigen Processing and Presentation	KLRC2
Antigen Processing and Presentation	KLRC3
Antigen Processing and Presentation	KLRC4
Antigen Processing and Presentation	KLRD1
Antigen activates B Cell Receptor (BCR) leading to generation of second messengers	LAT
Antigen activates B Cell Receptor (BCR) leading to generation of second messengers	LCP2
Antigen Processing and Presentation	LGMN
Antigen processing-Cross presentation	LNPEP
Antigen Processing and Presentation	LTA
Antigen processing-Cross presentation	LY96
Antigen activates B Cell Receptor (BCR) leading to generation of second messengers	LYN
Antigen Processing and Presentation	MICA
Antigen Processing and Presentation	MICB
Antigen activates B Cell Receptor (BCR) leading to generation of second messengers	MIR4687
Antigen activates B Cell Receptor (BCR) leading to generation of second messengers	MIR5196
Antigen processing-Cross presentation	MIR7703
Antigen Processing and Presentation	MR1
Antigen processing-Cross presentation	MRC1
Antigen processing-Cross presentation	MRC2
Antigen processing-Cross presentation	MYD88
Antigen processing-Cross presentation	NCF1
Antigen processing-Cross presentation	NCF2
Antigen processing-Cross presentation	NCF4
Antigen activates B Cell Receptor (BCR) leading to generation of second messengers	NCK1
Antigen activates B Cell Receptor (BCR) leading to generation of second messengers	NFATC1
Antigen activates B Cell Receptor (BCR) leading to generation of second messengers	NFATC2
Antigen activates B Cell Receptor (BCR) leading to generation of second messengers	NFATC3
Antigen Processing and Presentation	NFYA
Antigen Processing and Presentation	NFYB
Antigen Processing and Presentation	NFYC
Antigen activates B Cell Receptor (BCR) leading to generation of second messengers	ORAI1
Antigen activates B Cell Receptor (BCR) leading to generation of second messengers	ORAI2
Antigen Processing and Presentation	PDIA2
Antigen Processing and Presentation	PDIA3
Antigen processing-Cross presentation	PDIA3
Antigen activates B Cell Receptor (BCR) leading to generation of second messengers	PIK3AP1
Antigen activates B Cell Receptor (BCR) leading to generation of second messengers	PIK3CD
Antigen activates B Cell Receptor (BCR) leading to generation of second messengers	PIK3R1
Antigen activates B Cell Receptor (BCR) leading to generation of second messengers	PLCG1
Antigen activates B Cell Receptor (BCR) leading to generation of second messengers	PLCG2
Antigen activates B Cell Receptor (BCR) leading to generation of second messengers	PPP3CA
Antigen activates B Cell Receptor (BCR) leading to generation of second messengers	PPP3CB
Antigen activates B Cell Receptor (BCR) leading to generation of second messengers	PPP3R1
Antigen Processing and Presentation	PROCR
Antigen processing-Cross presentation	PSMA1
Antigen processing-Cross presentation	PSMA2
Antigen processing-Cross presentation	PSMA3
Antigen processing-Cross presentation	PSMA4
Antigen processing-Cross presentation	PSMA5
Antigen processing-Cross presentation	PSMA6
Antigen processing-Cross presentation	PSMA7
Antigen processing-Cross presentation	PSMA8
Antigen processing-Cross presentation	PSMB10
Antigen processing-Cross presentation	PSMB11
Antigen processing-Cross presentation	PSMB1
Antigen processing-Cross presentation	PSMB2
Antigen processing-Cross presentation	PSMB3
Antigen processing-Cross presentation	PSMB4
Antigen processing-Cross presentation	PSMB5
Antigen processing-Cross presentation	PSMB6
Antigen processing-Cross presentation	PSMB7
Antigen Processing and Presentation	PSMB8
Antigen processing-Cross presentation	PSMB8
Antigen processing-Cross presentation	PSMB9
Antigen Processing and Presentation	PSMC1
Antigen processing-Cross presentation	PSMC1
Antigen Processing and Presentation	PSMC2
Antigen processing-Cross presentation	PSMC2
Antigen Processing and Presentation	PSMC3
Antigen processing-Cross presentation	PSMC3
Antigen Processing and Presentation	PSMC4
Antigen processing-Cross presentation	PSMC4
Antigen Processing and Presentation	PSMC5
Antigen processing-Cross presentation	PSMC5
Antigen Processing and Presentation	PSMC6
Antigen processing-Cross presentation	PSMC6
Antigen Processing and Presentation	PSMD10
Antigen processing-Cross presentation	PSMD10
Antigen Processing and Presentation	PSMD11
Antigen processing-Cross presentation	PSMD11
Antigen processing-Cross presentation	PSMD12
Antigen Processing and Presentation	PSMD13
Antigen processing-Cross presentation	PSMD13
Antigen Processing and Presentation	PSMD14
Antigen processing-Cross presentation	PSMD14
Antigen Processing and Presentation	PSMD1
Antigen processing-Cross presentation	PSMD1
Antigen Processing and Presentation	PSMD2
Antigen processing-Cross presentation	PSMD2
Antigen Processing and Presentation	PSMD3
Antigen processing-Cross presentation	PSMD3
Antigen Processing and Presentation	PSMD4
Antigen processing-Cross presentation	PSMD4
Antigen Processing and Presentation	PSMD5
Antigen processing-Cross presentation	PSMD5
Antigen Processing and Presentation	PSMD6
Antigen processing-Cross presentation	PSMD6
Antigen Processing and Presentation	PSMD7
Antigen processing-Cross presentation	PSMD7
Antigen Processing and Presentation	PSMD8
Antigen processing-Cross presentation	PSMD8
Antigen processing-Cross presentation	PSMD9
Antigen Processing and Presentation	PSME1
Antigen processing-Cross presentation	PSME1
Antigen Processing and Presentation	PSME2
Antigen processing-Cross presentation	PSME2
Antigen Processing and Presentation	PSME3
Antigen processing-Cross presentation	PSME3
Antigen processing-Cross presentation	PSME4
Antigen processing-Cross presentation	PSMF1
Antigen activates B Cell Receptor (BCR) leading to generation of second messengers	PTPN6
Antigen Processing and Presentation	RAET1E
Antigen Processing and Presentation	RAET1G
Antigen Processing and Presentation	RAET1L
Antigen Processing and Presentation	RELB
Antigen Processing and Presentation	RFX5
Antigen Processing and Presentation	RFXANK
Antigen Processing and Presentation	RFXAP
Antigen processing-Cross presentation	RPS27A
Antigen processing-Cross presentation	SEC22B
Antigen processing-Cross presentation	SEC61A1
Antigen processing-Cross presentation	SEC61A2
Antigen processing-Cross presentation	SEC61B
Antigen processing-Cross presentation	SEC61G
Antigen processing-Cross presentation	SEM1
Antigen activates B Cell Receptor (BCR) leading to generation of second messengers	SH3KBP1
Antigen activates B Cell Receptor (BCR) leading to generation of second messengers	SHC1
Antigen Processing and Presentation	SHFM1
Antigen Processing and Presentation	SLC10A2
Antigen processing-Cross presentation	SNAP23
Antigen activates B Cell Receptor (BCR) leading to generation of second messengers	SOS1
Antigen activates B Cell Receptor (BCR) leading to generation of second messengers	SRMS
Antigen activates B Cell Receptor (BCR) leading to generation of second messengers	STIM1
Antigen processing-Cross presentation	STX4
Antigen activates B Cell Receptor (BCR) leading to generation of second messengers	SYK
Antigen Processing and Presentation	TAP1
Antigen processing-Cross presentation	TAP1
Antigen Processing and Presentation	TAP2
Antigen processing-Cross presentation	TAP2
Antigen Processing and Presentation	TAPBP
Antigen processing-Cross presentation	TAPBP
Antigen Processing and Presentation	TAPBPL
Antigen activates B Cell Receptor (BCR) leading to generation of second messengers	TEC
Antigen Processing and Presentation	THBS1
Antigen processing-Cross presentation	TIRAP
Antigen processing-Cross presentation	TLR1
Antigen processing-Cross presentation	TLR2
Antigen processing-Cross presentation	TLR4
Antigen processing-Cross presentation	TLR6
Antigen processing-Cross presentation	TRA
Antigen processing-Cross presentation	TRAC
Antigen processing-Cross presentation	TRAJ18
Antigen processing-Cross presentation	TRAP1
Antigen processing-Cross presentation	TRAV24
Antigen processing-Cross presentation	TRB
Antigen processing-Cross presentation	TRBV11-1
Antigen processing-Cross presentation	TRBV11-2
Antigen processing-Cross presentation	TRBV11-3
Antigen processing-Cross presentation	TRBV17
Antigen activates B Cell Receptor (BCR) leading to generation of second messengers	TRPC1
Antigen Processing and Presentation	TRPC4AP
Antigen activates B Cell Receptor (BCR) leading to generation of second messengers	TXK
Antigen processing-Cross presentation	UBA52
Antigen processing-Cross presentation	UBB
Antigen processing-Cross presentation	UBC
Antigen Processing and Presentation	UBR1
Antigen Processing and Presentation	UBXN1
Antigen Processing and Presentation	ULBP1
Antigen Processing and Presentation	ULBP2
Antigen Processing and Presentation	ULBP3
Antigen processing-Cross presentation	VAMP3
Antigen processing-Cross presentation	VAMP8
Antigen activates B Cell Receptor (BCR) leading to generation of second messengers	VAV1
Antigen activates B Cell Receptor (BCR) leading to generation of second messengers	VAV2
Antigen activates B Cell Receptor (BCR) leading to generation of second messengers	VAV3
Antigen Presentation- Folding, assembly and peptide loading of class I MHC	B2M
Antigen Presentation- Folding, assembly and peptide loading of class I MHC	CALR
Antigen Presentation- Folding, assembly and peptide loading of class I MHC	CANX
Antigen Presentation- Folding, assembly and peptide loading of class I MHC	ERAP1
Antigen Presentation- Folding, assembly and peptide loading of class I MHC	ERAP2
Antigen Presentation- Folding, assembly and peptide loading of class I MHC	HLA-A
Antigen Presentation- Folding, assembly and peptide loading of class I MHC	HLA-B
Antigen Presentation- Folding, assembly and peptide loading of class I MHC	HLA-C
Antigen Presentation- Folding, assembly and peptide loading of class I MHC	HLA-E
Antigen Presentation- Folding, assembly and peptide loading of class I MHC	HLA-F
Antigen Presentation- Folding, assembly and peptide loading of class I MHC	HLA-G
Antigen Presentation- Folding, assembly and peptide loading of class I MHC	HLA-H
Antigen Presentation- Folding, assembly and peptide loading of class I MHC	HSPA5
Antigen Presentation- Folding, assembly and peptide loading of class I MHC	PDIA3
Antigen Presentation- Folding, assembly and peptide loading of class I MHC	SAR1B
Antigen Presentation- Folding, assembly and peptide loading of class I MHC	SEC13
Antigen Presentation- Folding, assembly and peptide loading of class I MHC	SEC23A
Antigen Presentation- Folding, assembly and peptide loading of class I MHC	SEC24A
Antigen Presentation- Folding, assembly and peptide loading of class I MHC	SEC24B
Antigen Presentation- Folding, assembly and peptide loading of class I MHC	SEC24C
Antigen Presentation- Folding, assembly and peptide loading of class I MHC	SEC24D
Antigen Presentation- Folding, assembly and peptide loading of class I MHC	SEC31A
Antigen Presentation- Folding, assembly and peptide loading of class I MHC	TAP1
Antigen Presentation- Folding, assembly and peptide loading of class I MHC	TAP2
Antigen Presentation- Folding, assembly and peptide loading of class I MHC	TAPBP
Antimicrobials	2022-09-07
Antimicrobials	A2M
Antimicrobials	ABCC4
Antimicrobials	ACO1
Antimicrobials	ACTA1
Antimicrobials	ACTG1
Antimicrobials	ADAR
Antimicrobials	ADIPOQ
Antimicrobials	ADRBK1
Antimicrobials	AEN
Antimicrobials	AGER
Antimicrobials	AHNAK
Antimicrobials	ALB
Antimicrobials	ANXA6
Antimicrobials	APOBEC3A
Antimicrobials	APOBEC3C
Antimicrobials	APOBEC3F
Antimicrobials	APOBEC3G
Antimicrobials	APOBEC3H
Antimicrobials	APOD
Antimicrobials	APOH
Antimicrobials	APOM
Antimicrobials	AQP9
Antimicrobials	ARG2
Antimicrobials	ARRB1
Antimicrobials	AZU1
Antimicrobials	B2M
Antimicrobials	BACH2
Antimicrobials	BCL3
Antimicrobials	BECN1
Antimicrobials	BIRC5
Antimicrobials	BPHL
Antimicrobials	BPI
Antimicrobials	BPIL1
Antimicrobials	BPIL2
Antimicrobials	BPIL3
Antimicrobials	BST2
Antimicrobials	C20orf114
Antimicrobials	C20orf185
Antimicrobials	C20orf186
Antimicrobials	C20orf70
Antimicrobials	C20orf71
Antimicrobials	C8G
Antimicrobials	CACYBP
Antimicrobials	CAMP
Antimicrobials	CCBP2
Antimicrobials	CCL11
Antimicrobials	CCL13
Antimicrobials	CCL14
Antimicrobials	CCL14-CCL15
Antimicrobials	CCL15
Antimicrobials	CCL16
Antimicrobials	CCL17
Antimicrobials	CCL18
Antimicrobials	CCL19
Antimicrobials	CCL1
Antimicrobials	CCL20
Antimicrobials	CCL21
Antimicrobials	CCL22
Antimicrobials	CCL23
Antimicrobials	CCL24
Antimicrobials	CCL25
Antimicrobials	CCL26
Antimicrobials	CCL27
Antimicrobials	CCL28
Antimicrobials	CCL2
Antimicrobials	CCL3
Antimicrobials	CCL3L1
Antimicrobials	CCL3L3
Antimicrobials	CCL4
Antimicrobials	CCL4L1
Antimicrobials	CCL4L2
Antimicrobials	CCL5
Antimicrobials	CCL7
Antimicrobials	CCL8
Antimicrobials	CCR10
Antimicrobials	CCR1
Antimicrobials	CCR3
Antimicrobials	CCR4
Antimicrobials	CCR5
Antimicrobials	CCR6
Antimicrobials	CCR7
Antimicrobials	CCR8
Antimicrobials	CCRL1
Antimicrobials	CD14
Antimicrobials	CD40
Antimicrobials	CD40LG
Antimicrobials	CD4
Antimicrobials	CD81
Antimicrobials	CD86
Antimicrobials	CD8A
Antimicrobials	CDH1
Antimicrobials	CELA1
Antimicrobials	CETP
Antimicrobials	CHIT1
Antimicrobials	CLDN4
Antimicrobials	COLEC10
Antimicrobials	COLEC12
Antimicrobials	COLEC2
Antimicrobials	CRABP1
Antimicrobials	CRABP2
Antimicrobials	CREB1
Antimicrobials	CRP
Antimicrobials	CSK
Antimicrobials	CSRP1
Antimicrobials	CST4
Antimicrobials	CTSG
Antimicrobials	CTSL1
Antimicrobials	CTSS
Antimicrobials	CXCL10
Antimicrobials	CXCL11
Antimicrobials	CXCL12
Antimicrobials	CXCL13
Antimicrobials	CXCL14
Antimicrobials	CXCL16
Antimicrobials	CXCL1
Antimicrobials	CXCL2
Antimicrobials	CXCL3
Antimicrobials	CXCL5
Antimicrobials	CXCL6
Antimicrobials	CXCL9
Antimicrobials	CXCR4
Antimicrobials	CXCR6
Antimicrobials	CYBB
Antimicrobials	CYLD
Antimicrobials	DAK
Antimicrobials	DAXX
Antimicrobials	DCD
Antimicrobials	DCK
Antimicrobials	DDX17
Antimicrobials	DDX58
Antimicrobials	DEFA1A3
Antimicrobials	DEFA1
Antimicrobials	DEFA3
Antimicrobials	DEFA4
Antimicrobials	DEFA5
Antimicrobials	DEFA6
Antimicrobials	DEFB103A
Antimicrobials	DEFB103B
Antimicrobials	DEFB104A
Antimicrobials	DEFB104B
Antimicrobials	DEFB105A
Antimicrobials	DEFB105B
Antimicrobials	DEFB106A
Antimicrobials	DEFB106B
Antimicrobials	DEFB107A
Antimicrobials	DEFB107B
Antimicrobials	DEFB108B
Antimicrobials	DEFB110
Antimicrobials	DEFB111
Antimicrobials	DEFB112
Antimicrobials	DEFB113
Antimicrobials	DEFB114
Antimicrobials	DEFB115
Antimicrobials	DEFB116
Antimicrobials	DEFB117
Antimicrobials	DEFB118
Antimicrobials	DEFB119
Antimicrobials	DEFB121
Antimicrobials	DEFB123
Antimicrobials	DEFB124
Antimicrobials	DEFB125
Antimicrobials	DEFB126
Antimicrobials	DEFB127
Antimicrobials	DEFB128
Antimicrobials	DEFB129
Antimicrobials	DEFB130
Antimicrobials	DEFB131
Antimicrobials	DEFB132
Antimicrobials	DEFB133
Antimicrobials	DEFB134
Antimicrobials	DEFB136
Antimicrobials	DEFB137
Antimicrobials	DEFB1
Antimicrobials	DEFB4
Antimicrobials	DEFB4P
Antimicrobials	DES
Antimicrobials	DHX58
Antimicrobials	DLL4
Antimicrobials	DMBT1
Antimicrobials	DUOX1
Antimicrobials	DUOX2
Antimicrobials	ECD
Antimicrobials	EED
Antimicrobials	EIF2AK2
Antimicrobials	ELANE
Antimicrobials	ELAVL1
Antimicrobials	ELN
Antimicrobials	F2R
Antimicrobials	F2RL1
Antimicrobials	FABP12
Antimicrobials	FABP2
Antimicrobials	FABP3
Antimicrobials	FABP4
Antimicrobials	FABP5
Antimicrobials	FABP6
Antimicrobials	FABP7
Antimicrobials	FABP9
Antimicrobials	FAM19A1
Antimicrobials	FAM19A2
Antimicrobials	FAM19A3
Antimicrobials	FAM19A4
Antimicrobials	FAM19A5
Antimicrobials	FASLG
Antimicrobials	FCN2
Antimicrobials	FGA
Antimicrobials	FGF2
Antimicrobials	FGR
Antimicrobials	FURIN
Antimicrobials	GBP2
Antimicrobials	GDF15
Antimicrobials	GFAP
Antimicrobials	GNAI1
Antimicrobials	GNLY
Antimicrobials	GRN
Antimicrobials	HAMP
Antimicrobials	HCK
Antimicrobials	HDAC1
Antimicrobials	HFE2
Antimicrobials	HFE
Antimicrobials	HGF
Antimicrobials	HLA-B
Antimicrobials	HMGB1
Antimicrobials	HMOX1
Antimicrobials	HRG
Antimicrobials	HTN1
Antimicrobials	HTN3
Antimicrobials	HTR1A
Antimicrobials	IDO1
Antimicrobials	IFIH1
Antimicrobials	IFN1@
Antimicrobials	IFNA1
Antimicrobials	IFNAR1
Antimicrobials	IFNAR2
Antimicrobials	IFNB1
Antimicrobials	IFNG
Antimicrobials	IFNGR1
Antimicrobials	IKBKE
Antimicrobials	IL10
Antimicrobials	IL12B
Antimicrobials	IL13
Antimicrobials	IL15
Antimicrobials	IL17A
Antimicrobials	IL18
Antimicrobials	IL1A
Antimicrobials	IL1B
Antimicrobials	IL22
Antimicrobials	IL27
Antimicrobials	IL28A
Antimicrobials	IL28RA
Antimicrobials	IL29
Antimicrobials	IL2
Antimicrobials	IL4
Antimicrobials	IL6
Antimicrobials	IL7R
Antimicrobials	IL8
Antimicrobials	IL8RA
Antimicrobials	ILK
Antimicrobials	IREB2
Antimicrobials	IRF1
Antimicrobials	IRF3
Antimicrobials	IRF5
Antimicrobials	IRF7
Antimicrobials	IRF9
Antimicrobials	ISG15
Antimicrobials	ISG20
Antimicrobials	ISG20L2
Antimicrobials	ITGAV
Antimicrobials	JAK1
Antimicrobials	JAK2
Antimicrobials	JUN
Antimicrobials	JUND
Antimicrobials	KAL1
Antimicrobials	KCNH2
Antimicrobials	KLKB1
Antimicrobials	KLRK1
Antimicrobials	KNG1
Antimicrobials	LALBA
Antimicrobials	LANCL1
Antimicrobials	LBP
Antimicrobials	LCN10
Antimicrobials	LCN12
Antimicrobials	LCN15
Antimicrobials	LCN1
Antimicrobials	LCN1L1
Antimicrobials	LCN2
Antimicrobials	LCN6
Antimicrobials	LCN8
Antimicrobials	LCN9
Antimicrobials	LCNL1
Antimicrobials	LEAP2
Antimicrobials	LEP
Antimicrobials	LIMS1
Antimicrobials	LMBR1
Antimicrobials	LMBR1L
Antimicrobials	LOC100128174
Antimicrobials	LOC100129216
Antimicrobials	LOC100130154
Antimicrobials	LOC100130969
Antimicrobials	LOC100131433
Antimicrobials	LOC100133128
Antimicrobials	LOC100133267
Antimicrobials	LOC100134289
Antimicrobials	LOC100134379
Antimicrobials	LOC648637
Antimicrobials	LOC728358
Antimicrobials	LOC729523
Antimicrobials	LOC730963
Antimicrobials	LOC731414
Antimicrobials	LPA
Antimicrobials	LRP1
Antimicrobials	LTA
Antimicrobials	LTB4R
Antimicrobials	LTBP1
Antimicrobials	LTF
Antimicrobials	LYZ
Antimicrobials	MAP2K1
Antimicrobials	MAP2K2
Antimicrobials	MAPK14
Antimicrobials	MAPK1
Antimicrobials	MAPK3
Antimicrobials	MAPK8
Antimicrobials	MAPT
Antimicrobials	MARCO
Antimicrobials	MASP1
Antimicrobials	MASP2
Antimicrobials	MAVS
Antimicrobials	MBL2
Antimicrobials	MIF
Antimicrobials	MMP12
Antimicrobials	MMP9
Antimicrobials	MPO
Antimicrobials	MSR1
Antimicrobials	MUC4
Antimicrobials	MUC5AC
Antimicrobials	MX1
Antimicrobials	MX2
Antimicrobials	NDRG1
Antimicrobials	NEDD4
Antimicrobials	NEO1
Antimicrobials	NEWENTRY
Antimicrobials	NFKB1
Antimicrobials	NFKBIZ
Antimicrobials	NLRX1
Antimicrobials	NOD1
Antimicrobials	NOD2
Antimicrobials	NOS1
Antimicrobials	NOS2
Antimicrobials	NOX1
Antimicrobials	NOX3
Antimicrobials	NOX4
Antimicrobials	NOX5
Antimicrobials	OAS1
Antimicrobials	OASL
Antimicrobials	OBP2A
Antimicrobials	OBP2B
Antimicrobials	OLR1
Antimicrobials	ORM1
Antimicrobials	ORM2
Antimicrobials	PAEP
Antimicrobials	PCSK1
Antimicrobials	PCSK2
Antimicrobials	PDCD1
Antimicrobials	PDF
Antimicrobials	PDGFRA
Antimicrobials	PDGFRB
Antimicrobials	PDYN
Antimicrobials	PENK
Antimicrobials	PF4
Antimicrobials	PF4V1
Antimicrobials	PGC
Antimicrobials	PGLYRP1
Antimicrobials	PGLYRP2
Antimicrobials	PGLYRP3
Antimicrobials	PGLYRP4
Antimicrobials	PI15
Antimicrobials	PI3
Antimicrobials	PIK3CG
Antimicrobials	PLA2G2A
Antimicrobials	PLAU
Antimicrobials	PLSCR1
Antimicrobials	PLTP
Antimicrobials	PLUNC
Antimicrobials	PML
Antimicrobials	PMP2
Antimicrobials	PPARG
Antimicrobials	PPBP
Antimicrobials	PPIA
Antimicrobials	PPP4C
Antimicrobials	PRDX1
Antimicrobials	PRDX2
Antimicrobials	PROC
Antimicrobials	PRTN3
Antimicrobials	PTGDR
Antimicrobials	PTGDS
Antimicrobials	PTGS2
Antimicrobials	PTK2
Antimicrobials	PTK2B
Antimicrobials	PTX3
Antimicrobials	R3HDML
Antimicrobials	RARRES3
Antimicrobials	RBP1
Antimicrobials	RBP2
Antimicrobials	RBP4
Antimicrobials	RBP5
Antimicrobials	RBP7
Antimicrobials	REG3G
Antimicrobials	RELA
Antimicrobials	RN7SL1
Antimicrobials	RNASE2
Antimicrobials	RNASE3
Antimicrobials	RNASE7
Antimicrobials	RNASEL
Antimicrobials	ROBO3
Antimicrobials	RSAD2
Antimicrobials	S100A10
Antimicrobials	S100A11
Antimicrobials	S100A12
Antimicrobials	S100A13
Antimicrobials	S100A14
Antimicrobials	S100A16
Antimicrobials	S100A1
Antimicrobials	S100A2
Antimicrobials	S100A3
Antimicrobials	S100A5
Antimicrobials	S100A6
Antimicrobials	S100A7A
Antimicrobials	S100A7
Antimicrobials	S100A7L2
Antimicrobials	S100A8
Antimicrobials	S100A9
Antimicrobials	S100B
Antimicrobials	S100G
Antimicrobials	S100P
Antimicrobials	S100Z
Antimicrobials	SEMG1
Antimicrobials	SEMG2
Antimicrobials	SERPINA3
Antimicrobials	SERPIND1
Antimicrobials	SFTPA1
Antimicrobials	SFTPA1B
Antimicrobials	SFTPA2
Antimicrobials	SFTPA2B
Antimicrobials	SFTPD
Antimicrobials	SKIV2L
Antimicrobials	SLC11A1
Antimicrobials	SLC22A17
Antimicrobials	SLC29A3
Antimicrobials	SLC40A1
Antimicrobials	SLPI
Antimicrobials	SOCS1
Antimicrobials	SOCS3
Antimicrobials	SOD1
Antimicrobials	SP1
Antimicrobials	SPAG11A
Antimicrobials	SPAG11B
Antimicrobials	SPINK5
Antimicrobials	SPINLW1
Antimicrobials	SRC
Antimicrobials	STAB2
Antimicrobials	STAT1
Antimicrobials	STAT3
Antimicrobials	SYTL1
Antimicrobials	TANK
Antimicrobials	TBK1
Antimicrobials	TCF7L2
Antimicrobials	TCHHL1
Antimicrobials	TFR2
Antimicrobials	TFRC
Antimicrobials	TGFB1
Antimicrobials	TINAGL1
Antimicrobials	TK2
Antimicrobials	TLR1
Antimicrobials	TLR2
Antimicrobials	TLR3
Antimicrobials	TLR4
Antimicrobials	TLR7
Antimicrobials	TLR8
Antimicrobials	TMEM173
Antimicrobials	TMPRSS6
Antimicrobials	TMSB10
Antimicrobials	TMSB15A
Antimicrobials	TMSB15B
Antimicrobials	TMSB4X
Antimicrobials	TMSB4Y
Antimicrobials	TMSL3
Antimicrobials	TNFAIP3
Antimicrobials	TNF
Antimicrobials	TNFRSF10A
Antimicrobials	TNFRSF10B
Antimicrobials	TNFSF10
Antimicrobials	TNFSF11
Antimicrobials	TNFSF4
Antimicrobials	TPM2
Antimicrobials	TPT1
Antimicrobials	TRAF3
Antimicrobials	TRIM22
Antimicrobials	TRIM27
Antimicrobials	TRIM5
Antimicrobials	TXK
Antimicrobials	TYK2
Antimicrobials	UMODL1
Antimicrobials	UNC93B1
Antimicrobials	VCAM1
Antimicrobials	VDR
Antimicrobials	VEGFA
Antimicrobials	VIM
Antimicrobials	VTN
Antimicrobials	WFDC2
Antimicrobials	WFIKKN1
Antimicrobials	WNT5A
Antimicrobials	XCL1
Antimicrobials	XCL2
Antimicrobials	ZC3HAV1
Antimicrobials	ZC3HAV1L
Antimicrobials	ZYX
Apelin Signaling Pathway	ACTA2
Apelin Signaling Pathway	ADCY10
Apelin Signaling Pathway	ADCY1
Apelin Signaling Pathway	ADCY2
Apelin Signaling Pathway	ADCY3
Apelin Signaling Pathway	ADCY4
Apelin Signaling Pathway	ADCY5
Apelin Signaling Pathway	ADCY6
Apelin Signaling Pathway	ADCY7
Apelin Signaling Pathway	ADCY8
Apelin Signaling Pathway	ADCY9
Apelin Signaling Pathway	AGTR1
Apelin Signaling Pathway	AKT1
Apelin Signaling Pathway	AKT2
Apelin Signaling Pathway	AKT3
Apelin Signaling Pathway	APLN
Apelin Signaling Pathway	APLNR
Apelin Signaling Pathway	BECN1
Apelin Signaling Pathway	BECN2
Apelin Signaling Pathway	BORCS8-MEF2B
Apelin Signaling Pathway	CALM1
Apelin Signaling Pathway	CALM2
Apelin Signaling Pathway	CALM3
Apelin Signaling Pathway	CALML3
Apelin Signaling Pathway	CALML4
Apelin Signaling Pathway	CALML5
Apelin Signaling Pathway	CALML6
Apelin Signaling Pathway	CAMK4
Apelin Signaling Pathway	CCN2
Apelin Signaling Pathway	CCND1
Apelin Signaling Pathway	CDH1
Apelin Signaling Pathway	EGR1
Apelin Signaling Pathway	GABARAP
Apelin Signaling Pathway	GABARAPL1
Apelin Signaling Pathway	GABARAPL2
Apelin Signaling Pathway	GNA13
Apelin Signaling Pathway	GNAI1
Apelin Signaling Pathway	GNAI2
Apelin Signaling Pathway	GNAI3
Apelin Signaling Pathway	GNAQ
Apelin Signaling Pathway	GNB1
Apelin Signaling Pathway	GNB2
Apelin Signaling Pathway	GNB3
Apelin Signaling Pathway	GNB4
Apelin Signaling Pathway	GNB5
Apelin Signaling Pathway	GNG10
Apelin Signaling Pathway	GNG11
Apelin Signaling Pathway	GNG12
Apelin Signaling Pathway	GNG13
Apelin Signaling Pathway	GNG2
Apelin Signaling Pathway	GNG3
Apelin Signaling Pathway	GNG4
Apelin Signaling Pathway	GNG5
Apelin Signaling Pathway	GNG7
Apelin Signaling Pathway	GNG8
Apelin Signaling Pathway	GNGT1
Apelin Signaling Pathway	GNGT2
Apelin Signaling Pathway	HDAC4
Apelin Signaling Pathway	HDAC5
Apelin Signaling Pathway	HRAS
Apelin Signaling Pathway	ITPR1
Apelin Signaling Pathway	ITPR2
Apelin Signaling Pathway	ITPR3
Apelin Signaling Pathway	JAG1
Apelin Signaling Pathway	KLF2
Apelin Signaling Pathway	KRAS
Apelin Signaling Pathway	LIPE
Apelin Signaling Pathway	MAP2K1
Apelin Signaling Pathway	MAP2K2
Apelin Signaling Pathway	MAPK1
Apelin Signaling Pathway	MAPK3
Apelin Signaling Pathway	MEF2A
Apelin Signaling Pathway	MEF2B
Apelin Signaling Pathway	MEF2C
Apelin Signaling Pathway	MEF2D
Apelin Signaling Pathway	MRAS
Apelin Signaling Pathway	MTOR
Apelin Signaling Pathway	MYL2
Apelin Signaling Pathway	MYL3
Apelin Signaling Pathway	MYL4
Apelin Signaling Pathway	MYLK2
Apelin Signaling Pathway	MYLK3
Apelin Signaling Pathway	MYLK4
Apelin Signaling Pathway	MYLK
Apelin Signaling Pathway	NOS1
Apelin Signaling Pathway	NOS2
Apelin Signaling Pathway	NOS3
Apelin Signaling Pathway	NOTCH3
Apelin Signaling Pathway	NRAS
Apelin Signaling Pathway	NRF1
Apelin Signaling Pathway	PDE3B
Apelin Signaling Pathway	PIK3C3
Apelin Signaling Pathway	PIK3CG
Apelin Signaling Pathway	PIK3R4
Apelin Signaling Pathway	PIK3R5
Apelin Signaling Pathway	PIK3R6
Apelin Signaling Pathway	PLAT
Apelin Signaling Pathway	PLCB1
Apelin Signaling Pathway	PLCB2
Apelin Signaling Pathway	PLCB3
Apelin Signaling Pathway	PLCB4
Apelin Signaling Pathway	PLIN1
Apelin Signaling Pathway	PPARGC1A
Apelin Signaling Pathway	PRKAA1
Apelin Signaling Pathway	PRKAA2
Apelin Signaling Pathway	PRKAB1
Apelin Signaling Pathway	PRKAB2
Apelin Signaling Pathway	PRKACA
Apelin Signaling Pathway	PRKACB
Apelin Signaling Pathway	PRKACG
Apelin Signaling Pathway	PRKAG1
Apelin Signaling Pathway	PRKAG2
Apelin Signaling Pathway	PRKAG3
Apelin Signaling Pathway	PRKCE
Apelin Signaling Pathway	RAF1
Apelin Signaling Pathway	RPS6
Apelin Signaling Pathway	RPS6KB1
Apelin Signaling Pathway	RPS6KB2
Apelin Signaling Pathway	RRAS2
Apelin Signaling Pathway	RRAS
Apelin Signaling Pathway	RYR1
Apelin Signaling Pathway	RYR2
Apelin Signaling Pathway	RYR3
Apelin Signaling Pathway	SERPINE1
Apelin Signaling Pathway	SLC8A1
Apelin Signaling Pathway	SLC8A2
Apelin Signaling Pathway	SLC8A3
Apelin Signaling Pathway	SLC9A1
Apelin Signaling Pathway	SMAD2
Apelin Signaling Pathway	SMAD3
Apelin Signaling Pathway	SMAD4
Apelin Signaling Pathway	SPHK1
Apelin Signaling Pathway	SPHK2
Apelin Signaling Pathway	SPP1
Apelin Signaling Pathway	TFAM
Apelin Signaling Pathway	TGFBR1
Apelin Signaling Pathway	UCP1
B Cell Receptor Signaling Pathway	ACTN1
B Cell Receptor Signaling Pathway	ACTN2
B Cell Receptor Signaling Pathway	ACTN3
B Cell Receptor Signaling Pathway	ACTN4
B Cell Receptor Signaling Pathway	ADAP1
B Cell Receptor Signaling Pathway	ADAP2
B Cell Receptor Signaling Pathway	AKT1
B Cell Receptor Signaling Pathway	AKT1S1
B Cell Receptor Signaling Pathway	AKT2
B Cell Receptor Signaling Pathway	AKT3
B Cell Receptor Signaling Pathway	AKTIP
B Cell Receptor Signaling Pathway	APBB1IP
B Cell Receptor Signaling Pathway	ATF2
B Cell Receptor Signaling Pathway	ATF4
B Cell Receptor Signaling Pathway	BCAP29
B Cell Receptor Signaling Pathway	BCAP31
B Cell Receptor Signaling Pathway	BCL10
B Cell Receptor Signaling Pathway	BCL2A1
B Cell Receptor Signaling Pathway	BCL2L1
B Cell Development Pathways	BCL6
B Cell Receptor Signaling Pathway	BCL6
B Cell Receptor Signaling Pathway	BLK
B Cell Receptor Signaling Pathway	BLNK
B Cell Receptor Signaling Pathway	BRAF
B Cell Receptor Signaling Pathway	BTK
B Cell Receptor Signaling Pathway	CALM1
B Cell Receptor Signaling Pathway	CALM2
B Cell Receptor Signaling Pathway	CALM3
B Cell Receptor Signaling Pathway	CALML3
B Cell Receptor Signaling Pathway	CALML5
B Cell Receptor Signaling Pathway	CAMK1
B Cell Receptor Signaling Pathway	CAMK1D
B Cell Receptor Signaling Pathway	CAMK1G
B Cell Receptor Signaling Pathway	CAMK2A
B Cell Receptor Signaling Pathway	CAMK2B
B Cell Receptor Signaling Pathway	CAMK2G
B Cell Receptor Signaling Pathway	CAMK4
B Cell Receptor Signaling Pathway	CAMKK1
B Cell Receptor Signaling Pathway	CAMKV
B Cell Receptor Signaling Pathway	CAPN1
B Cell Receptor Signaling Pathway	CAPN2
B Cell Receptor Signaling Pathway	CAPN3
B Cell Receptor Signaling Pathway	CAPN5
B Cell Receptor Signaling Pathway	CAPN6
B Cell Receptor Signaling Pathway	CAPNS1
B Cell Receptor Signaling Pathway	CAPNS2
B Cell Receptor Signaling Pathway	CARD11
B Cell Receptor Signaling Pathway	CBL
B Cell Development Pathways	CD19
B Cell Receptor Signaling Pathway	CD19
B Cell Development Pathways	CD1C
B Cell Development Pathways	CD1D
B Cell Development Pathways	CD22
B Cell Receptor Signaling Pathway	CD22
B Cell Development Pathways	CD244
B Cell Development Pathways	CD24
B Cell Development Pathways	CD27
B Cell Receptor Signaling Pathway	CD28
B Cell Development Pathways	CD34
B Cell Development Pathways	CD38
B Cell Receptor Signaling Pathway	CD3D
B Cell Development Pathways	CD3E
B Cell Receptor Signaling Pathway	CD3E
B Cell Receptor Signaling Pathway	CD3G
B Cell Development Pathways	CD40
B Cell Receptor Signaling Pathway	CD40
B Cell Development Pathways	CD40LG
B Cell Development Pathways	CD48
B Cell Development Pathways	CD4
B Cell Receptor Signaling Pathway	CD4
B Cell Development Pathways	CD5
B Cell Development Pathways	CD69
B Cell Receptor Signaling Pathway	CD72
B Cell Receptor Signaling Pathway	CD79A
B Cell Receptor Signaling Pathway	CD79B
B Cell Development Pathways	CD80
B Cell Receptor Signaling Pathway	CD81
B Cell Development Pathways	CD83
B Cell Development Pathways	CD84
B Cell Development Pathways	CD86
B Cell Development Pathways	CD93
B Cell Receptor Signaling Pathway	CDC42
B Cell Receptor Signaling Pathway	CHP2
B Cell Receptor Signaling Pathway	CHP
B Cell Receptor Signaling Pathway	CHUK
B Cell Receptor Signaling Pathway	CLTA
B Cell Development Pathways	CR2
B Cell Receptor Signaling Pathway	CR2
B Cell Receptor Signaling Pathway	CREB1
B Cell Receptor Signaling Pathway	CREB3
B Cell Receptor Signaling Pathway	CREB3L1
B Cell Receptor Signaling Pathway	CREB3L2
B Cell Receptor Signaling Pathway	CREB3L4
B Cell Receptor Signaling Pathway	CREBZF
B Cell Receptor Signaling Pathway	CRK
B Cell Receptor Signaling Pathway	CRKL
B Cell Receptor Signaling Pathway	CSK
B Cell Receptor Signaling Pathway	CSNK2A1
B Cell Development Pathways	CXCR4
B Cell Development Pathways	CXCR5
B Cell Receptor Signaling Pathway	DAPP1
B Cell Receptor Signaling Pathway	DCLK1
B Cell Receptor Signaling Pathway	DOK1
B Cell Receptor Signaling Pathway	DOK3
B Cell Receptor Signaling Pathway	E2F3
B Cell Receptor Signaling Pathway	EGR1
B Cell Receptor Signaling Pathway	ELK1
B Cell Receptor Signaling Pathway	ETS1
B Cell Receptor Signaling Pathway	EZR
B Cell Development Pathways	FCER2
B Cell Receptor Signaling Pathway	FCGR2B
B Cell Development Pathways	FCRL3
B Cell Development Pathways	FLT3
B Cell Receptor Signaling Pathway	FOS
B Cell Receptor Signaling Pathway	FOXO1
B Cell Receptor Signaling Pathway	FYN
B Cell Receptor Signaling Pathway	GAB1
B Cell Receptor Signaling Pathway	GAB2
B Cell Receptor Signaling Pathway	GADD45A
B Cell Receptor Signaling Pathway	GNAI3
B Cell Receptor Signaling Pathway	GRB2
B Cell Receptor Signaling Pathway	GSK3A
B Cell Receptor Signaling Pathway	GSK3B
B Cell Receptor Signaling Pathway	GTF2I
B Cell Receptor Signaling Pathway	HCLS1
B Cell Receptor Signaling Pathway	HRAS
B Cell Receptor Signaling Pathway	IBTK
B Cell Development Pathways	ICOS
B Cell Receptor Signaling Pathway	IFITM1
B Cell Receptor Signaling Pathway	IGHA1
B Cell Receptor Signaling Pathway	IGHA2
B Cell Receptor Signaling Pathway	IGH@
B Cell Receptor Signaling Pathway	IGHD1-14
B Cell Receptor Signaling Pathway	IGHD1-1
B Cell Receptor Signaling Pathway	IGHD1-20
B Cell Receptor Signaling Pathway	IGHD1-26
B Cell Receptor Signaling Pathway	IGHD1-7
B Cell Receptor Signaling Pathway	IGHD2-15
B Cell Receptor Signaling Pathway	IGHD2-21
B Cell Receptor Signaling Pathway	IGHD2-2
B Cell Receptor Signaling Pathway	IGHD2-8
B Cell Receptor Signaling Pathway	IGHD3-10
B Cell Receptor Signaling Pathway	IGHD3-16
B Cell Receptor Signaling Pathway	IGHD3-22
B Cell Receptor Signaling Pathway	IGHD3-3
B Cell Receptor Signaling Pathway	IGHD3-9
B Cell Receptor Signaling Pathway	IGHD4-11
B Cell Receptor Signaling Pathway	IGHD4-17
B Cell Receptor Signaling Pathway	IGHD4-23
B Cell Receptor Signaling Pathway	IGHD4-4
B Cell Receptor Signaling Pathway	IGHD5-12
B Cell Receptor Signaling Pathway	IGHD5-18
B Cell Receptor Signaling Pathway	IGHD5-24
B Cell Receptor Signaling Pathway	IGHD5-5
B Cell Receptor Signaling Pathway	IGHD6-13
B Cell Receptor Signaling Pathway	IGHD6-19
B Cell Receptor Signaling Pathway	IGHD6-25
B Cell Receptor Signaling Pathway	IGHD6-6
B Cell Receptor Signaling Pathway	IGHD7-27
B Cell Receptor Signaling Pathway	IGHD@
B Cell Receptor Signaling Pathway	IGHD
B Cell Receptor Signaling Pathway	IGHE
B Cell Receptor Signaling Pathway	IGHG1
B Cell Receptor Signaling Pathway	IGHG2
B Cell Receptor Signaling Pathway	IGHG3
B Cell Receptor Signaling Pathway	IGHG4
B Cell Receptor Signaling Pathway	IGHJ1
B Cell Receptor Signaling Pathway	IGHJ2
B Cell Receptor Signaling Pathway	IGHJ3
B Cell Receptor Signaling Pathway	IGHJ4
B Cell Receptor Signaling Pathway	IGHJ5
B Cell Receptor Signaling Pathway	IGHJ6
B Cell Receptor Signaling Pathway	IGHJ@
B Cell Receptor Signaling Pathway	IGHM
B Cell Receptor Signaling Pathway	IGHV1-18
B Cell Receptor Signaling Pathway	IGHV1-24
B Cell Receptor Signaling Pathway	IGHV1-2
B Cell Receptor Signaling Pathway	IGHV1-3
B Cell Receptor Signaling Pathway	IGHV1-45
B Cell Receptor Signaling Pathway	IGHV1-46
B Cell Receptor Signaling Pathway	IGHV1-58
B Cell Receptor Signaling Pathway	IGHV1-69
B Cell Receptor Signaling Pathway	IGHV1-8
B Cell Receptor Signaling Pathway	IGHV1-C
B Cell Receptor Signaling Pathway	IGHV1-F
B Cell Receptor Signaling Pathway	IGHV2-26
B Cell Receptor Signaling Pathway	IGHV2-5
B Cell Receptor Signaling Pathway	IGHV2-70
B Cell Receptor Signaling Pathway	IGHV3-11
B Cell Receptor Signaling Pathway	IGHV3-13
B Cell Receptor Signaling Pathway	IGHV3-15
B Cell Receptor Signaling Pathway	IGHV3-16
B Cell Receptor Signaling Pathway	IGHV3-20
B Cell Receptor Signaling Pathway	IGHV3-21
B Cell Receptor Signaling Pathway	IGHV3-23
B Cell Receptor Signaling Pathway	IGHV3-30-3
B Cell Receptor Signaling Pathway	IGHV3-30-5
B Cell Receptor Signaling Pathway	IGHV3-30
B Cell Receptor Signaling Pathway	IGHV3-33
B Cell Receptor Signaling Pathway	IGHV3-35
B Cell Receptor Signaling Pathway	IGHV3-38
B Cell Receptor Signaling Pathway	IGHV3-43
B Cell Receptor Signaling Pathway	IGHV3-48
B Cell Receptor Signaling Pathway	IGHV3-49
B Cell Receptor Signaling Pathway	IGHV3-53
B Cell Receptor Signaling Pathway	IGHV3-64
B Cell Receptor Signaling Pathway	IGHV3-66
B Cell Receptor Signaling Pathway	IGHV3-72
B Cell Receptor Signaling Pathway	IGHV3-73
B Cell Receptor Signaling Pathway	IGHV3-74
B Cell Receptor Signaling Pathway	IGHV3-7
B Cell Receptor Signaling Pathway	IGHV3-9
B Cell Receptor Signaling Pathway	IGHV3-D
B Cell Receptor Signaling Pathway	IGHV3-H
B Cell Receptor Signaling Pathway	IGHV4-28
B Cell Receptor Signaling Pathway	IGHV4-30-1
B Cell Receptor Signaling Pathway	IGHV4-30-2
B Cell Receptor Signaling Pathway	IGHV4-30-4
B Cell Receptor Signaling Pathway	IGHV4-31
B Cell Receptor Signaling Pathway	IGHV4-34
B Cell Receptor Signaling Pathway	IGHV4-39
B Cell Receptor Signaling Pathway	IGHV4-4
B Cell Receptor Signaling Pathway	IGHV4-59
B Cell Receptor Signaling Pathway	IGHV4-61
B Cell Receptor Signaling Pathway	IGHV4-B
B Cell Receptor Signaling Pathway	IGHV5-51
B Cell Receptor Signaling Pathway	IGHV5-A
B Cell Receptor Signaling Pathway	IGHV6-1
B Cell Receptor Signaling Pathway	IGHV7-4-1
B Cell Receptor Signaling Pathway	IGHV7-81
B Cell Receptor Signaling Pathway	IGHV@
B Cell Receptor Signaling Pathway	IGK@
B Cell Receptor Signaling Pathway	IGKC
B Cell Receptor Signaling Pathway	IGKDEL
B Cell Receptor Signaling Pathway	IGKJ1
B Cell Receptor Signaling Pathway	IGKJ2
B Cell Receptor Signaling Pathway	IGKJ3
B Cell Receptor Signaling Pathway	IGKJ4
B Cell Receptor Signaling Pathway	IGKJ5
B Cell Receptor Signaling Pathway	IGKJ@
B Cell Receptor Signaling Pathway	IGKV1-12
B Cell Receptor Signaling Pathway	IGKV1-13
B Cell Receptor Signaling Pathway	IGKV1-16
B Cell Receptor Signaling Pathway	IGKV1-17
B Cell Receptor Signaling Pathway	IGKV1-27
B Cell Receptor Signaling Pathway	IGKV1-33
B Cell Receptor Signaling Pathway	IGKV1-37
B Cell Receptor Signaling Pathway	IGKV1-39
B Cell Receptor Signaling Pathway	IGKV1-5
B Cell Receptor Signaling Pathway	IGKV1-6
B Cell Receptor Signaling Pathway	IGKV1-8
B Cell Receptor Signaling Pathway	IGKV1-9
B Cell Receptor Signaling Pathway	IGKV1D-12
B Cell Receptor Signaling Pathway	IGKV1D-13
B Cell Receptor Signaling Pathway	IGKV1D-16
B Cell Receptor Signaling Pathway	IGKV1D-17
B Cell Receptor Signaling Pathway	IGKV1D-33
B Cell Receptor Signaling Pathway	IGKV1D-37
B Cell Receptor Signaling Pathway	IGKV1D-39
B Cell Receptor Signaling Pathway	IGKV1D-42
B Cell Receptor Signaling Pathway	IGKV1D-43
B Cell Receptor Signaling Pathway	IGKV1D-8
B Cell Receptor Signaling Pathway	IGKV2-24
B Cell Receptor Signaling Pathway	IGKV2-28
B Cell Receptor Signaling Pathway	IGKV2-30
B Cell Receptor Signaling Pathway	IGKV2-40
B Cell Receptor Signaling Pathway	IGKV2D-24
B Cell Receptor Signaling Pathway	IGKV2D-28
B Cell Receptor Signaling Pathway	IGKV2D-29
B Cell Receptor Signaling Pathway	IGKV2D-30
B Cell Receptor Signaling Pathway	IGKV2D-40
B Cell Receptor Signaling Pathway	IGKV3-11
B Cell Receptor Signaling Pathway	IGKV3-15
B Cell Receptor Signaling Pathway	IGKV3-20
B Cell Receptor Signaling Pathway	IGKV3-7
B Cell Receptor Signaling Pathway	IGKV3D-11
B Cell Receptor Signaling Pathway	IGKV3D-15
B Cell Receptor Signaling Pathway	IGKV3D-20
B Cell Receptor Signaling Pathway	IGKV3D-7
B Cell Receptor Signaling Pathway	IGKV4-1
B Cell Receptor Signaling Pathway	IGKV5-2
B Cell Receptor Signaling Pathway	IGKV6-21
B Cell Receptor Signaling Pathway	IGKV6D-21
B Cell Receptor Signaling Pathway	IGKV6D-41
B Cell Receptor Signaling Pathway	IGKV@
B Cell Receptor Signaling Pathway	IGL@
B Cell Receptor Signaling Pathway	IGLC1
B Cell Receptor Signaling Pathway	IGLC2
B Cell Receptor Signaling Pathway	IGLC3
B Cell Receptor Signaling Pathway	IGLC6
B Cell Receptor Signaling Pathway	IGLC7
B Cell Receptor Signaling Pathway	IGLC@
B Cell Receptor Signaling Pathway	IGLJ1
B Cell Receptor Signaling Pathway	IGLJ2
B Cell Receptor Signaling Pathway	IGLJ3
B Cell Receptor Signaling Pathway	IGLJ4
B Cell Receptor Signaling Pathway	IGLJ5
B Cell Receptor Signaling Pathway	IGLJ6
B Cell Receptor Signaling Pathway	IGLJ7
B Cell Receptor Signaling Pathway	IGLJ@
B Cell Receptor Signaling Pathway	IGLV10-54
B Cell Receptor Signaling Pathway	IGLV11-55
[truncated: 19,471 more rows]
