# Supplementary material for: A network view of human immune system and virus-human interaction
Source: Front Immunol. 2022 Oct 26;13:997851. doi: 10.3389/fimmu.2022.997851 (PMC9643829; doi:10.3389/fimmu.2022.997851)
Supplement: Supplementary file 4 [file Table_3.xlsx]

## Sheet: Legend
Modules	Gene modules identified by MCL
	Module	Numerical identifier assigned to each HUMPPI-2022 module
	Gene	Gene symbol
	Module-module association network
Module associations	Module_A	One of two modules that are connected by high number of PPIs
	Module_B	The second of two modules connected by high number of PPIs
	ADJ_pvalue	Benjamini-Hochberg adjusted p-value

## Sheet: Modules
Module	Gene
1	PTPN18
1	LAPTM4B
1	ABI1
1	FER
1	FRK
1	DOK2
1	EGFR
1	FLT3
1	NEDD9
1	PAG1
1	RAPGEF1
1	CA9
1	GSN
1	ARHGAP32
1	PTK6
1	GAB2
1	MATK
1	PIK3CB
1	ANKRD13A
1	IPO9
1	XPOT
1	SNX5
1	TMF1
1	GAB1
1	SHC2
1	GPNMB
1	NCAM1
1	MEGF6
1	BCAR3
1	PTPRH
1	SH2D3A
1	SH2D3C
1	BLK
1	CAND2
1	HEATR3
1	SAAL1
1	CD109
1	CLTCL1
1	SLA
1	SLC7A11
1	CHIA
1	STAP2
1	CLCN5
1	CMTM8
1	COL9A3
1	MAP4K5
1	UPP1
1	PTPRG
1	PTPRJ
1	PTPRU
1	DDX53
1	DDX60
1	DGKA
1	DHRS2
1	DNAJC16
1	DNAJC4
1	EREG
1	FAH
1	HKDC1
1	HOXC10
1	IGFBP2
1	LRIG2
1	MAST1
1	MGST2
1	NRG1
1	ODF3L2
1	OLFM1
1	PIK3C2A
1	PTPN20
1	PTPRT
1	RBM41
1	SH3BGRL
1	SH3BGRL3
1	SHC4
1	UROD
2	HDAC1
2	ING2
2	SIN3A
2	RBBP4
2	MTA2
2	HDAC2
2	MBD3
2	RBBP7
2	EFCAB6
2	NR2C1
2	RCOR1
2	SIN3B
2	ARID4A
2	ARID4B
2	BRMS1
2	SAP30
2	SAP130
2	SUDS3
2	GFI1
2	FOXK2
2	CCDC6
2	HDAC10
2	NR2E1
2	MTA1
2	GATAD1
2	BAHD1
2	FKBP3
2	BCL11A
2	BCL11B
2	HIC1
2	BCL6B
2	BHLHE40
2	BHLHE41
2	HMG20B
2	CHD5
2	BRMS1L
2	RBP1
2	MXI1
2	ZNF395
2	PRDM6
2	INSM1
2	PPP1R8
2	GATAD2A
2	MBD2
2	IKZF2
2	MBD3L2
2	NACC2
2	ZNF827
2	NR1D2
2	DACH1
2	MBD4
2	ZNF217
2	ZFPM2
2	TET1
2	HELLS
2	SATB2
2	KDM5A
2	ESCO1
2	MIER1
2	PRDM5
2	PADI4
2	HOXA11
2	REPIN1
2	PHF12
2	MBD3L1
2	HR
2	KDM4C
2	NKX2-2
2	NKX3-2
2	OVOL1
2	PIMREG
2	PRDM4
2	SNAI3
2	TBX3
2	TGIF2
3	PPP1CA
3	PPP1CB
3	PHACTR1
3	ADH1B
3	GNMT
3	PPP1R18
3	CASC1
3	PFDN2
3	CUEDC2
3	KIF18A
3	SFI1
3	CRYM
3	PPP1R1B
3	CSRNP1
3	CSRNP2
3	CSRNP3
3	PRR16
3	DDX31
3	INA
3	PPP1R2
3	ELFN2
3	LMTK3
3	FARP1
3	FRYL
3	GLIPR1L2
3	PREX2
3	GPATCH2
3	GPR12
3	GRXCR1
3	PCIF1
3	MIIP
3	PPP1R16A
3	PPP1R7
3	PPP1R10
3	PDRG1
3	TOX4
3	INF2
3	KCNK10
3	PPP1R11
3	WNT4
3	LPIN2
3	LPIN3
3	SH2D4A
3	MARF1
3	NIFK
3	NUBPL
3	PCDH11X
3	PHACTR3
3	PPP1R21
3	PPP1R26
3	PPP1R27
3	PPP1R32
3	PPP1R35
3	PPP1R36
3	PPP1R37
3	PPP1R3B
3	PPP1R3D
3	PPP1R3G
3	SFRP2
3	SLC45A1
3	SLC7A14
3	SPOCD1
3	SRL
3	TCTEX1D4
3	TMEM132D
3	TMEM225
3	TPRN
3	TRIM42
3	VAT1L
3	ZBTB11
3	ZCCHC9
3	ZSWIM3
4	ABCG2
4	UBC
4	UBE2Q2
4	INSIG2
4	UBB
4	OTUD7B
4	RNF11
4	UBE2G2
4	UBE2K
4	ANKRD13D
4	ANKS1A
4	EPHA8
4	RNF114
4	ST13
4	RNF32
4	USP38
4	DCLRE1A
4	UBE2J2
4	STAM2
4	ATXN3L
4	USP35
4	RNF144B
4	RNF181
4	FOXN2
4	DDIT4
4	PLAA
4	CCDC50
4	ZFAND6
4	UBR1
4	UBE2T
4	N4BP1
4	TRIM36
4	MINDY3
4	JOSD2
4	CTRC
4	KHNYN
4	USP24
4	RNF151
4	TOM1L1
4	TBX21
4	EPN2
4	LAPTM5
4	HERC3
4	TMEM189
4	RNF145
4	RC3H2
4	ZFAND3
4	MINDY1
4	OTUD6A
4	OTUD7A
4	RDH12
4	USP31
4	RNF130
4	STAMBPL1
4	SLC36A1
4	UBTD2
4	ZNF385A
5	ABHD17C
5	VCP
5	GZMK
5	ADSL
5	EIF2AK3
5	TRIM13
5	ALDH5A1
5	DGAT2
5	FAF2
5	NPLOC4
5	SELENOS
5	SVIP
5	UBAC2
5	UBXN4
5	UFD1
5	YOD1
5	ANKZF1
5	UBE2J1
5	ASPSCR1
5	CCDC124
5	ZFAND2B
5	RHBDL3
5	BRSK2
5	PPP1R15B
5	CASR
5	RNF19A
5	NSFL1C
5	SELENOK
5	GLUL
5	RNGTT
5	UBXN7
5	KLHDC2
5	NGLY1
5	RNF103
5	TMEM129
5	DNASE2
5	ELAVL4
5	EPSTI1
5	FAM104A
5	FAM136A
5	VCPIP1
5	FSD1
5	UBXN2A
5	LZIC
5	UBXN10
5	NEMP1
5	PTCRA
5	POFUT1
5	ZNF74
5	ZFAND1
5	RNMT
5	SCD
5	SLC43A3
5	SUMF2
5	UBXN8
5	UBXN2B
5	VCPKMT
6	CARM1
6	ESR1
6	VDR
6	NRIP1
6	AHR
6	NCOA7
6	NR2F1
6	THRA
6	KIN
6	PGR
6	ANP32B
6	HECTD1
6	ARID5A
6	NCOA4
6	POU2F2
6	PSPC1
6	KDM4B
6	ATAD2
6	ESRRA
6	NCAPH
6	BLCAP
6	USP16
6	NR1H4
6	CCNC
6	MNAT1
6	NCAPD2
6	NCAPG
6	RBM23
6	CENPS-CORT
6	SMC2
6	SMC4
6	RPL15
6	RSL1D1
6	RPL28
6	RIOK1
6	ESRRG
6	RPL18
6	DDX54
6	MACROD1
6	ZNF366
6	RPL18A
6	NCAPG2
6	RPL21
6	FTSJ3
6	DNAAF4
6	PRDM2
6	SP2
6	ESRRB
6	NCAPH2
6	POU4F2
6	PRKCSH
6	REXO4
6	SLC25A20
6	THEM6
6	ZDHHC21
6	ZNF182
7	POLR2J
7	ERCC6
7	GTF2F1
7	POLR2A
7	CTR9
7	GTF2F2
7	IWS1
7	CDK7
7	CCNH
7	ERCC2
7	ERCC3
7	GTF2H1
7	GTF2H3
7	NELFCD
7	CALCOCO1
7	POLR2C
7	ATF7IP
7	GTF2E1
7	GTF2E2
7	NELFA
7	CCNK
7	MYH6
7	CSTF1
7	CSTF2
7	POLR2H
7	ERCC5
7	ZNF326
7	GTF2H4
7	POLR2B
7	GTF2H5
7	SUPT5H
7	CDK12
7	HTATSF1
7	TCEA1
7	CSTF3
7	RTF1
7	SYMPK
7	UVSSA
7	POLR2E
7	POLR2D
7	POLR2F
7	POLR2G
7	POLR2I
7	POLR2K
7	POLR2L
7	SETD2
7	RPRD1A
7	RECQL5
7	RPAP2
7	NSMF
7	RPRD1B
8	AMBP
8	CPB2
8	F13B
8	FN1
8	CORO1C
8	MYL4
8	FAU
8	COL8A2
8	C4BPA
8	FGA
8	APOBEC3C
8	FBLN1
8	FGB
8	FGG
8	EIF2A
8	SAR1A
8	BZW2
8	C1QA
8	C1QB
8	C1QC
8	PAICS
8	CLIC5
8	NID1
8	CPNE1
8	HNRNPDL
8	RPL36
8	GSTP1
8	SMCHD1
8	DIMT1
8	EIF5
8	EIF4H
8	F13A1
8	MIA
8	TGFBI
8	FBN3
8	ITGB6
8	GALE
8	IDI1
8	IGLL5
8	ITIH1
8	KRT31
8	LACRT
8	PAFAH1B2
8	REG3A
8	SCGB1A1
8	SERPINA6
8	SERPINA7
8	SMAP2
8	TIMD4
8	TTC9C
9	HSP90AA1
9	PTGES3
9	NUDCD2
9	STIP1
9	PPP5C
9	FKBP5
9	MTHFD1
9	AIP
9	MAP3K8
9	MDH1
9	SUGT1
9	AMHR2
9	PTGDS
9	PMF1
9	STK33
9	KSR2
9	PPIL2
9	C12orf10
9	IRS4
9	CDC37L1
9	DSN1
9	CCDC117
9	CDK15
9	PSKH2
9	RHOBTB2
9	TTC4
9	CHAT
9	CHORDC1
9	NLRP2
9	FBXO24
9	HP1BP3
9	KCNQ4
9	DYRK4
9	EDRF1
9	FAM162A
9	MOS
9	KLHL1
9	KLHL38
9	NANS
9	NOX5
9	PI4K2B
9	PRR14L
9	PSAT1
9	TSSK6
9	TYMP
9	UNC45A
9	UNC45B
10	CTNNB1
10	CTNNA1
10	MYO7A
10	CACYBP
10	AJAP1
10	FOXO4
10	PYGO2
10	CTNNBIP1
10	JUP
10	PRC1
10	TCF7L2
10	ARHGAP21
10	DSG1
10	PKP1
10	PKP2
10	PKP3
10	PKP4
10	FOXM1
10	BCL9
10	PYGO1
10	BCL9L
10	HINT1
10	PJA2
10	CDH10
10	CDH11
10	CDH18
10	CDH3
10	CDH6
10	CDH7
10	CDH8
10	CDH9
10	CTNNA3
10	VEZT
10	DSC3
10	FHIT
10	JRK
10	PARP11
10	PITX2
10	PTPRK
10	TCF7L1
10	USP49
10	USP53
10	DSC1
10	DSG2
10	DSC2
11	ABTB1
11	CUL3
11	DNTTIP1
11	ABTB2
11	DNTT
11	KLHL25
11	KLHL20
11	ENC1
11	KBTBD8
11	CAND1
11	ZBTB32
11	KLHL18
11	KLHL13
11	KLHL21
11	KLHL9
11	BTBD1
11	FMOD
11	LRR1
11	DCUN1D4
11	KCTD10
11	KCTD7
11	KLHL42
11	TNFAIP1
11	FAM193B
11	KBTBD13
11	KBTBD2
11	KBTBD6
11	KBTBD7
11	KCTD2
11	KCTD5
11	KLHL15
11	KLHL22
11	KLHL5
11	KLHL7
11	LRFN2
11	PAK1IP1
11	RBM45
11	RCBTB1
11	RCBTB2
11	RTN4RL1
11	WDFY4
11	WDR90
11	ZNF711
12	ACD
12	ADPRH
12	AFAP1L2
12	ANKMY2
12	DCX
12	ENO2
12	ENSA
12	FAM131B
12	NCDN
12	PAGE2
12	PGM2
12	POT1
12	RBKS
12	SULT1C2
12	ZNF790
12	ACOT7
12	CCDC32
12	ANXA4
12	ARID3B
12	BIN2
12	CPNE3
12	CALD1
12	CCDC9
12	CLIC3
12	MAPK15
12	CPPED1
12	CRYGS
12	TPP1
12	GPA33
12	GPR52
12	HNMT
12	HOXA3
12	IFRD2
12	PAGE5
12	PDE1B
12	PHYHD1
12	PHYKPL
12	PIPOX
12	PROSER2
12	SULT1B1
12	SYAP1
13	CBX5
13	ADNP
13	CBX3
13	ADNP2
13	ARL5A
13	ZNF274
13	SENP7
13	BGLAP
13	CHAMP1
13	ZNF649
13	KLF11
13	NIPBL
13	ZNF280D
13	ZNF283
13	ZNF460
13	ZNF552
13	ZNF8
13	CRYZ
13	LUZP2
13	MAU2
13	NARF
13	RPL26L1
13	ZFP1
13	ZFP82
13	ZNF195
13	ZNF227
13	ZNF302
13	ZNF324
13	ZNF45
13	ZNF518A
13	ZNF566
13	ZNF568
13	ZNF569
13	ZNF585A
13	ZNF585B
13	ZNF620
13	ZNF625
13	ZNF688
13	ZNF689
13	ZNF773
13	ZNF829
14	APP
14	PGAM1
14	AGRN
14	ANTXR1
14	PCOLCE
14	APLP2
14	APLP1
14	APBB3
14	DAPP1
14	CNTN4
14	CNTN5
14	SPON1
14	TMCC2
14	COL25A1
14	CPT1A
14	EGF
14	EPGN
14	FIG4
14	FLRT3
14	GFAP
14	GPC5
14	GPR137B
14	ITM2A
14	ITM2B
14	KCTD16
14	KIAA0319
14	LOXL3
14	PLP1
14	QRICH1
14	SEZ6L
14	SLC39A7
14	TM2D1
14	TMEFF2
14	TNXB
14	VAC14
14	ZNF92
14	HNRNPLL
14	FEM1B
15	UGP2
15	LYN
15	ARHGAP19
15	COASY
15	MAL
15	CYP4V2
15	DENND2C
15	SCG3
15	HDGFL3
15	DTX3
15	DUOXA1
15	SKAP2
15	ZIC2
15	FCGR2B
15	SPHK2
15	FSD1L
15	PRUNE2
15	LPXN
15	GTPBP3
15	KYNU
15	PLEKHH2
15	LRRIQ3
15	NKAPL
15	OSBPL11
15	RBM11
15	RNF180
15	SLC12A4
15	SLC22A16
15	SLITRK4
15	SPESP1
15	TFDP3
15	TGDS
15	TTYH3
15	ZCCHC7
15	ZNF189
15	ZNF577
16	PSMB8
16	PSMA4
16	PSMD14
16	PSMD6
16	PSMA2
16	PSMA6
16	PSMC6
16	PSME1
16	SEM1
16	PSMB4
16	PSMA5
16	PSMB3
16	PSME2
16	UBLCP1
16	CCDC39
16	PSMB6
16	PSMB7
16	MCM3AP
16	INTS6
16	INTS7
16	DDI2
16	DNAH6
16	PCID2
16	PSMG1
16	PSMG2
16	INTS10
16	INTS11
16	INTS2
16	INTS4
16	INTS5
16	INTS9
16	PSMB10
16	PSME4
16	SERPINA10
16	RBM33
16	WDR63
17	GRB2
17	GRAP2
17	MAP4K1
17	SHB
17	DBNL
17	USP6NL
17	HCLS1
17	CD22
17	ARHGAP12
17	ARHGAP20
17	SPRY1
17	PEAK1
17	SOS2
17	DOK3
17	PLCG2
17	GRB7
17	TRAT1
17	LCP2
17	FRS2
17	PSTPIP2
17	SH2B1
17	SH2B2
17	SH3PXD2B
17	FGD6
17	PTPRE
17	GAREM1
17	LAX1
17	KIF26A
17	LAT2
17	LIME1
17	LY6G6F
17	MAP4K3
17	PLEKHS1
17	RHOU
17	TESPA1
17	TSPAN2
18	GLP1R
18	AIG1
18	ATP13A1
18	ATP6V0B
18	C18orf32
18	MRPL22
18	NRGN
18	DHRS7
18	CELA3B
18	CEND1
18	CLPS
18	CNIH4
18	CSN1S1
18	PRSS2
18	HPN
18	TMCO3
18	FDFT1
18	GP2
18	GPR108
18	KHK
18	LAPTM4A
18	PAQR6
18	PIGG
18	POMT2
18	SAA1
18	SCGB2A1
18	SEC11C
18	SVOP
18	SYNGR3
18	SYNGR4
18	SYS1
18	TM4SF4
18	TMEM176B
18	TOMM6
18	TSPAN13
18	SLC11A2
19	YBX1
19	LRRC59
19	PABPN1
19	FBXO33
19	MRPS22
19	LTV1
19	MRPS28
19	G3BP2
19	CAPRIN1
19	CCDC180
19	LARP1
19	GLYR1
19	IGF2BP2
19	RALY
19	HNRNPCL1
19	FAM120A
19	MRPL2
19	FARS2
19	YBX2
19	STAU2
19	LARP1B
19	LGSN
19	PABPC3
19	MOGS
19	MRPL15
19	MRPL16
19	MRPL27
19	MRPL40
19	MRPL43
19	MRPL53
19	MRPL9
19	PTBP3
19	RIBC2
19	SEC31B
19	SEPSECS
20	PTEN
20	ACP1
20	EPHB1
20	TSGA10
20	ADGRF3
20	MCCC2
20	RPL13A
20	NGB
20	PCCA
20	BBX
20	SMTN
20	TUBA3C
20	CCDC7
20	DBF4B
20	PCCB
20	ECSCR
20	EEFSEC
20	RPS17
20	HPSE2
20	IGSF10
20	IQCF2
20	KBTBD4
20	KRT3
20	KRT39
20	LYRM1
20	METTL16
20	METTL26
20	OTUD3
20	PCDHGA10
20	PDZD9
20	QRFPR
20	SCN10A
20	SFMBT1
20	SPATA18
21	LNX1
21	AMMECR1L
21	ARHGAP6
21	BPIFA1
21	MAD2L1BP
21	CAMK2N2
21	CDC42EP4
21	EBF4
21	CIT
21	CLDN17
21	JOSD1
21	CTSO
21	KLHL11
21	DNAJC9
21	GAS2L2
21	RPS27L
21	GJD2
21	GJD4
21	GPR142
21	SHTN1
21	INPP5K
21	INSC
21	LGR6
21	LRRC3B
21	MUSTN1
21	ORMDL3
21	PDZRN4
21	PIGR
21	RASL11B
21	SAPCD1
21	TMED4
21	TMEM14C
21	WNT8A
21	ZCRB1
22	MED25
22	FBXW7
22	MED1
22	MED12
22	MED24
22	ATG16L2
22	MED26
22	MED17
22	CDK19
22	CDK8
22	MED23
22	MED6
22	GLMN
22	MED11
22	MED10
22	MED19
22	MED15
22	MED16
22	MED18
22	MED20
22	MED21
22	MED22
22	MED27
22	MED29
22	MED30
22	MED31
22	MED7
22	MED8
22	MED9
22	STOML1
22	GFPT2
22	MAP7D1
22	PANK2
22	RPL10L
23	RRN3
23	TAF11
23	TAF4
23	TAF6
23	TBP
23	GTF3C2
23	GTF3C5
23	TAF1A
23	TAF1
23	GTF2B
23	TAF12
23	TAF9B
23	GTF3C4
23	GTF2A1
23	GTF3C3
23	BRF2
23	GTF3C1
23	NFYB
23	TAF7
23	TAF1C
23	TAF5
23	TAF3
23	TAF1B
23	GTF2A2
23	TAF2
23	FOXF2
23	TAF8
23	MKX
23	TAF4B
23	GTF2A1L
23	GTF3C6
23	TAF1D
23	TAF13
23	TAF7L
24	DYRK1A
24	TPM2
24	AHNAK2
24	ALDH9A1
24	ANLN
24	SPATS2L
24	CAMSAP1
24	C1orf226
24	CAMK1
24	CAMKK2
24	PDLIM7
24	CCDC97
24	RRM2
24	DCPS
24	DLGAP5
24	CNN2
24	WDR70
24	NTMT1
24	EVPL
24	FAM117B
24	FTMT
24	GLCCI1
24	JPT2
24	KIAA1217
24	KRI1
24	LPP
24	LRRC47
24	PCYT1A
24	PLBD2
24	SLC38A10
24	SPATA5
24	U2AF1L4
24	WDR47
25	ADD3
25	ATXN1
25	CIRBP
25	PLEKHA5
25	ASNS
25	RBFOX1
25	ATXN1L
25	CDIP1
25	CLCN2
25	DHRSX
25	DUSP11
25	DUSP13
25	DUSP2
25	EIF1B
25	HEYL
25	ILVBL
25	MAGEB18
25	MAGEB6
25	PSPH
25	QKI
25	RAI2
25	RBFOX2
25	SLC25A51
25	SLC4A2
25	SLC6A13
25	STYXL1
25	SV2A
25	TCTA
25	UHRF1BP1L
25	ZC3H10
25	ZSCAN1
25	HAND1
25	NUMBL
26	VKORC1
26	APOC1
26	CD40LG
26	APOC4
26	CCDC167
26	TMEM230
26	RMDN1
26	PPA2
26	CCDC12
26	CRNKL1
26	HPR
26	CLDN10
26	CNN3
26	ECHDC1
26	FGL1
26	HAMP
26	SAT1
26	HSD17B7
26	JAGN1
26	KCNK17
26	METTL7B
26	MSMO1
26	PCDH1
26	TMEM120A
26	TREX1
26	TMBIM4
26	TMEM176A
26	TMEM242
26	TMEM256
26	TMEM35B
26	TMEM45B
26	VKORC1L1
26	ZCCHC24
27	AARS2
27	SIRT4
27	ACAT1
27	PDP1
27	ACSF2
27	IARS2
27	MTHFD1L
27	ALDH1L2
27	PITRM1
27	IBA57
27	C17orf80
27	PYCR1
27	IDH2
27	GLUD1
27	CYB5R1
27	DNPEP
27	MCCC1
27	ETHE1
27	FLAD1
27	PMPCA
27	GPT2
27	HMGCL
27	IVD
27	ME2
27	MIPEP
27	MLYCD
27	MMAA
27	MRPL39
27	NADK2
27	NIT1
27	NT5DC3
27	PDE12
28	PCNA
28	KCTD13
28	POLD3
28	POLDIP2
28	VIRMA
28	MUTYH
28	POLB
28	ATAD5
28	RFC3
28	RFC4
28	RFC5
28	EXO1
28	RFC1
28	DTL
28	POLH
28	RFC2
28	POLD1
28	CCNO
28	REV1
28	SETMAR
28	HLTF
28	CHTF18
28	DDX11
28	DSCC1
28	LIG1
28	UNG
28	SHPRH
28	POLI
28	POLD2
28	POLK
28	SETD3
28	PARPBP
29	NDUFAF1
29	NDUFA13
29	NDUFA8
29	NDUFS5
29	YME1L1
29	NDUFA4
29	NDUFB7
29	NDUFC2
29	NDUFV1
29	NDUFA5
29	NDUFA2
29	NDUFV2
29	NDUFA10
29	NDUFB10
29	NDUFA6
29	NDUFS7
29	NDUFS8
29	NDUFA11
29	NDUFA12
29	NDUFA7
29	NDUFB11
29	NDUFB3
29	NDUFB5
29	NDUFB9
29	NDUFS4
29	NDUFS6
29	NDUFV3
29	NDUFA3
29	NDUFAB1
29	NDUFB1
29	NDUFB2
29	NDUFB6
30	EP300
30	SERPINH1
30	RBM14
30	ASCL2
30	TTC5
30	RORC
30	ASCL1
30	MEF2D
30	CITED1
30	ETV1
30	FOSL1
30	N4BP2
30	USF2
30	CDX2
30	GATA6
30	PAX5
30	SPIB
30	KLF8
30	PROX1
30	CTF1
30	JMY
30	KLF13
30	KLF15
30	KLF16
30	MN1
30	NUTM1
30	SP6
30	TRERF1
30	ZBTB48
30	ZBTB49
30	ZBTB8A
30	ZNF76
31	ABCF1
31	TICAM1
31	TRAF6
31	IRAK4
31	TICAM2
31	IRAK1
31	RNF216
31	PELI1
31	IRF4
31	STK26
31	TNFRSF13B
31	CPN2
31	IL1R1
31	TNIK
31	DHX58
31	TIFA
31	KIR2DL4
31	MSR1
31	TOMM70
31	IL17A
31	IRAK2
31	SIGIRR
31	IPMK
31	IRAK1BP1
31	IRAK3
31	PELI2
31	PELI3
31	RNF166
31	MAGEE2
31	ST3GAL1
31	ZNF675
32	PRKD2
32	ACSBG2
32	ADAMTS7
32	AGAP9
32	ASPG
32	PDXK
32	C2orf80
32	NCBP3
32	DMTN
32	ELMOD1
32	ENPP6
32	FAM50A
32	GLCE
32	INPP1
32	KYAT3
32	LMOD1
32	LPCAT3
32	LRRC27
32	OXLD1
32	PCNX2
32	PLIN4
32	RHBDD2
32	RWDD4
32	SAYSD1
32	SPATA6
32	TYR
32	UGT2B10
32	UGT2B11
32	UGT2B28
32	WDR19
33	AKR1B10
33	LGALSL
33	TERF2IP
33	AKR1A1
33	AKR7A2
33	AKR7A3
33	CYGB
33	ARPP21
33	NASP
33	BCL7B
33	C1orf174
33	PDIK1L
33	CPNE2
33	FABP2
33	FAM122A
33	HAAO
33	HMGN3
33	IDO1
33	MAGOHB
33	NAIF1
33	NUDT18
33	OGFR
33	TALDO1
33	PNMT
33	TWF2
33	SCLY
33	SCRN2
33	TBCA
33	TSSC4
33	ZNF414
34	MCM7
34	MCM2
34	TONSL
34	ALG3
34	MCM5
34	MCM3
34	MCM4
34	MCM6
34	ORC2
34	MMS22L
34	CDC45
34	ORC1
34	ORC3
34	ORC4
34	MCM10
34	ESCO2
34	ORC5
34	ORC6
34	MCM8
34	CDC7
34	DBF4
34	MCMBP
34	SDAD1
34	LSR
34	ZRANB3
34	PPAN
34	ST6GAL2
34	TTC7A
35	MDM2
35	RPS27
35	RPS15
35	FBXO31
35	ALDH16A1
35	DHFR
35	RRM1
35	PGAM2
35	CCNG1
35	PPM1D
35	CDKN2AIP
35	DCAF8
35	CWC25
35	PSMA8
35	RRP1
35	ZNF133
35	GYS2
35	MAGEA2
35	RBM38
35	IYD
35	ZNF668
35	PHLDB3
35	PYHIN1
35	RPL37
35	TBRG1
35	TRIM46
35	TRIM47
36	CCL13
36	CCL5
36	CCL7
36	CCL21
36	CCL25
36	DPP4
36	PF4
36	CCL11
36	CCR3
36	CXCL12
36	CCL16
36	CCL17
36	CCL26
36	CCL28
36	CCL24
36	CXCL10
36	CXCL11
36	CXCL14
36	CXCL17
36	CXCL2
36	CXCL6
36	CXCL9
36	PPBP
36	XCL1
36	XCL2
36	DPP8
36	PF4V1
37	CABLES2
37	BRIP1
37	AGA
37	BRCA2
37	BNC2
37	BPIFB4
37	C11orf80
37	CCDC24
37	CELF3
37	CFAP52
37	CLHC1
37	CT55
37	DCST2
37	DGKH
37	DPPA3
37	DYDC1
37	MFSD13A
37	NCKAP5
37	PALB2
37	PPP1R17
37	RNASEH2A
37	RUFY3
37	SLC16A14
37	SLCO1B3
37	UTP14C
37	ZNF503
38	CAT
38	ACAD11
38	PEX5
38	ACOT8
38	ACOX1
38	TYSND1
38	AGPS
38	GNPAT
38	ECH1
38	AGXT
38	HSDL2
38	EHHADH
38	HSD17B4
38	LONP2
38	CRAT
38	DDO
38	DECR2
38	DHRS4
38	ECI2
38	HACL1
38	PECR
38	PEX1
38	PEX6
38	ZADH2
38	TH
38	PEX26
39	TERF1
39	ACAT2
39	TMSB4Y
39	AK1
39	AMPD2
39	C12orf43
39	PCP4
39	DNPH1
39	DPP3
39	EPHX2
39	GAMT
39	GSS
39	HDGFL2
39	HGD
39	HMOX1
39	JSRP1
39	MT1X
39	MVK
39	NOL12
39	NXNL1
39	TMSB10
39	SIRPD
39	SRM
39	TERB1
39	THG1L
39	TRMT1
40	LRRK2
40	GAK
40	ANKS4B
40	KDM4D
40	PAK6
40	RAB29
40	C1orf87
40	CCDC43
40	CDKL3
40	FAM90A1
40	CHGB
40	SAFB2
40	POLR2M
40	RHBDD1
40	SCEL
40	SPATS2
40	TAS2R60
40	FAM47B
40	GTSF1
40	MPC2
40	MYO1F
40	NDUFAF7
40	SUPT4H1
40	TGIF2LX
40	TTLL1
40	VASH2
41	SMARCA4
41	SMARCD1
41	BCL7C
41	SMARCC2
41	SMARCD3
41	SMARCE1
41	ADD1
41	BICRA
41	BICRAL
41	DPF2
41	FLI1
41	PBRM1
41	SMARCA2
41	SMARCC1
41	SMARCD2
41	ARID1B
41	DPF1
41	ARID2
41	BRD7
41	ZMYND8
41	BCL7A
41	BRD9
41	CACHD1
41	KLF1
41	PHF10
41	NEUROG2
42	TRAF2
42	DAB2IP
42	ALPL
42	MAP3K14
42	TRAF1
42	DIABLO
42	TNFRSF19
42	TAOK3
42	TDP2
42	TNFRSF25
42	NFATC2IP
42	CD40
42	PLEKHB2
42	TNFRSF12A
42	TNFSF12
42	TRAF5
42	TXNL4A
42	LTBR
42	TNFRSF9
42	RELT
42	RHEBL1
42	RNASET2
42	TMC8
42	TNFSF13B
42	TNFRSF13C
42	TNFRSF17
43	RELA
43	NFKB1
43	AKIP1
43	SENP8
43	COMMD1
43	REL
43	NKRF
43	PDCD11
43	CCDC22
43	COMMD10
43	COMMD2
43	COMMD3
43	COMMD4
43	COMMD5
43	COMMD6
43	COMMD8
43	COMMD9
43	CEBPZ
43	ZBTB7B
43	RELB
43	USP48
43	DIS3L2
43	MTPN
43	UNC5CL
43	SETD6
44	CDC42
44	ARHGEF4
44	SPATA13
44	ARHGAP10
44	ARHGAP1
44	BNIP2
44	PKN3
44	ARHGAP26
44	ARHGAP27
44	ARHGAP44
44	ARHGEF25
44	PAK3
44	FGD1
44	FGD3
44	CDC42BPA
44	CDC42EP2
44	CDC42EP3
44	CDC42EP5
44	CDC42SE1
44	CDC42SE2
44	MCF2L
44	OPHN1
44	PAK5
44	PLEKHG4
44	RHOQ
45	CIAO1
45	ELP5
45	PPAT
45	MMS19
45	CDKAL1
45	DNA2
45	DPP9
45	EEPD1
45	ELP2
45	ELP3
45	ELP4
45	ELP6
45	ERP29
45	FMNL2
45	FMNL3
45	MAK16
45	NSRP1
45	PHAX
45	PPIL4
45	PRIM1
45	PRIM2
45	RSAD2
45	RTEL1
45	TOE1
45	TYW1
46	DDB1
46	COPS4
46	CUL4B
46	TBL3
46	CLCN1
46	DCAF11
46	CUL4A
46	DDA1
46	DCAF1
46	BRWD1
46	COPS7B
46	GRWD1
46	DCAF10
46	WDTC1
46	DCAF12
46	DCAF15
46	DCAF16
46	DCAF17
46	DCAF4
46	DCAF5
46	DET1
46	HOXB4
46	LRWD1
46	SALL2
46	RAG2
47	ACADM
47	CLPP
47	ETFB
47	ACADSB
47	ACO2
47	ACSS1
47	AK3
47	AK4
47	ALDH4A1
47	COX5B
47	CBR4
47	COQ3
47	COX6A1
47	COX7C
47	CS
47	GSTK1
47	MRRF
47	MTRF1
47	NARS2
47	OXCT1
47	SDHC
47	TMLHE
47	TST
47	UQCR10
47	WARS2
48	DCUN1D5
48	CUL2
48	ELOC
48	NOS2
48	ELOB
48	CUL5
48	RAB40C
48	WSB1
48	ASB1
48	RNF7
48	ASB12
48	ASB2
48	ASB3
48	ASB6
48	ASB8
48	PCMTD2
48	DCUN1D2
48	DCUN1D3
48	ELOA2
48	KLHDC3
48	ZER1
48	ZYG11B
48	SPSB2
48	SPSB4
48	LRRC41
49	ACSF3
49	FBXL18
49	FBXO30
49	CUL1
49	ZC3HC1
49	SKP1
49	UBE2M
49	DCUN1D1
49	FBXO28
49	FBXL3
49	FBXW2
49	FBXO4
49	SCNN1D
49	ETV6
49	FBXL20
49	FBXL6
49	FBXL8
49	FBXO17
49	FBXO3
49	FBXO42
49	FBXW9
49	UBE2F
49	FBXO16
49	FBXO36
49	NMNAT2
50	CASP9
50	HIP1R
50	RNF34
50	HIP1
50	CASP8
50	DEDD
50	TNFRSF10A
50	TNFRSF10B
50	BID
50	CASP10
50	CASP7
50	DEDD2
50	CFLAR
50	HECTD3
50	NOL3
50	BFAR
50	IFT57
50	CASP2
50	CASP14
50	SERPINB9
50	CASP6
50	EDA2R
50	SMPD1
50	TRIOBP
51	AKT1
51	PKN2
51	BLVRA
51	CARHSP1
51	FAM110C
51	GDA
51	LANCL2
51	METTL1
51	MTCP1
51	PHLPP2
51	PLEKHO1
51	PREX1
51	SERTAD4
51	SUPT6H
51	TBC1D7
51	TCL1A
51	TCL1B
51	THEM4
51	TMEM126B
51	TRHDE
51	UCK2
51	AKT2
51	AKT3
51	WDR4
52	DLG2
52	DLG3
52	LIN7B
52	DLG4
52	ADAM22
52	LGI1
52	DLGAP1
52	SHANK2
52	CTNND2
52	KCNA3
52	DLGAP4
52	LRRC7
52	SIPA1L1
52	CRIPT
52	PTPN4
52	GUCY1A2
52	SEMA4C
52	FRMPD4
52	GRIK2
52	NET1
52	DLGAP2
52	DLGAP3
52	GRID2
53	ABCC3
53	MLH1
53	ACER3
53	FSCN1
53	TMSB4X
53	APRT
53	MLH3
53	FAN1
53	PMS2
53	CAB39L
53	CAPN5
53	CUTA
53	DDX47
53	PMS1
53	FRMD6
53	RASSF8
53	HSD17B3
53	LGALS4
53	TXN2
53	NT5C3B
53	RAPGEFL1
53	SLC25A23
53	TPRG1L
54	IVL
54	INO80
54	UCHL5
54	ACTR5
54	ACTR8
54	INO80B
54	INO80C
54	INO80E
54	NFRKB
54	ANXA8
54	ANXA8L1
54	ARG1
54	POTEE
54	PNP
54	HBA2
54	KRT12
54	KRT26
54	KRT28
54	KRT6B
54	KRT73
54	KRT78
54	SRXN1
54	S100A14
55	SSX2IP
55	OFD1
55	PCM1
55	CCDC13
55	WDR62
55	CEP290
55	CCDC14
55	CCDC18
55	CEP135
55	PIBF1
55	CCDC138
55	CEP162
55	KIAA0753
55	CCDC172
55	CEP120
55	SPICE1
55	CSPP1
55	ZFYVE1
55	IFT81
55	KIF7
55	LRRC49
55	LRRCC1
55	TPGS1
56	UBE2I
56	TDG
56	PIAS2
56	CACUL1
56	RAD54L2
56	ZNF451
56	ARL13B
56	SENP1
56	EDF1
56	HSF2
56	CASP8AP2
56	SAE1
56	TOPORS
56	CRABP2
56	ZNF420
56	UBA2
56	SALL1
56	PLAGL1
56	RWDD3
56	HSF2BP
56	KCNK1
56	RPS6KA6
56	ZNRD1
57	MME
57	ARMC10
57	ATP12A
57	LONP1
57	MRPL44
57	IGLL1
57	CMSS1
57	DNAJB12
57	FAHD1
57	FAM207A
57	FAM234A
57	FAM83F
57	FOLH1
57	NUCKS1
57	GUCD1
57	KBTBD3
57	ZMPSTE24
57	METTL7A
57	NDUFB4
57	NNT
57	NOP9
57	RGPD6
57	SDF4
58	ANAPC1
58	ANAPC10
58	ANAPC15
58	ANAPC2
58	ANAPC5
58	ANAPC7
58	CDC16
58	CDC20
58	CDC23
58	CDC27
58	FBXO5
58	PHF8
58	ANAPC11
58	ANAPC13
58	ANAPC16
58	CDC26
58	HHEX
58	HOXD13
58	LNP1
[truncated: 9,203 more rows]

## Sheet: Module associations
Module_A	Module_B	ADJ_pvalue
1	10	0.00557368
1	15	0.00299794
1	17	7.57214e-17
1	107	0.00292976
1	123	1.12543e-06
1	142	4.83577e-08
1	337	0.000703771
1	419	7.23923e-06
1	420	4.65795e-05
1	547	0.00671702
1	596	7.76614e-06
1	644	0.000674278
1	801	0.00252615
1	875	2.39654e-05
1	1116	0.00766784
2	23	1.38026e-07
2	30	0.000907734
2	41	3.16264e-21
2	46	2.21242e-11
2	56	0.00081808
2	96	8.39025e-08
2	135	0.00539292
2	136	3.04276e-07
2	155	0.00127836
2	205	4.19518e-08
2	215	1.11265e-18
2	219	2.24422e-07
2	256	0.00451942
2	261	1.90219e-19
2	275	0.00066305
2	276	0.000203254
2	335	0.00443001
2	353	0.000633423
2	379	0.00626677
2	384	0.00865555
2	479	0.000559679
2	515	0.0012843
2	527	0.000442678
2	528	2.3635e-13
2	535	0.000348516
2	536	0.0013865
2	603	9.84294e-09
2	684	4.82433e-05
2	802	8.51108e-26
2	827	0.00594623
2	896	0.00920322
2	909	0.00350951
2	926	2.757e-18
2	936	3.49138e-05
2	1003	0.000547336
2	1091	0.00224156
3	78	1.47782e-23
3	107	0.00116199
3	433	2.49803e-09
3	449	3.83296e-06
3	670	0.00169412
4	5	7.72631e-07
4	16	0.000265768
4	167	3.54951e-05
4	202	0.000258996
4	241	0.000452775
4	279	1.65158e-05
4	298	0.000969611
4	304	0.00322187
4	314	2.50286e-10
4	345	0.00275419
4	350	8.50514e-06
4	509	0.00556486
4	551	0.00697171
4	579	0.000254034
4	713	0.00204736
4	721	0.00957291
4	885	0.00259918
4	895	3.06119e-08
4	996	0.00231038
4	1012	0.00798391
4	1067	0.0018493
5	48	0.00427064
5	180	1.26371e-24
5	267	0.0050314
5	298	0.00782027
5	319	9.80035e-06
5	350	4.9454e-17
5	650	0.00471672
5	872	6.07088e-12
5	997	0.000133962
6	7	1.03033e-05
6	22	2.64651e-34
6	23	2.00401e-07
6	41	0.000119221
6	118	0.00722552
6	144	8.22801e-05
6	154	0.00129944
6	196	0.000625738
6	256	0.00308001
6	276	0.000504143
6	335	0.000119898
6	414	0.00240674
6	489	0.00464033
6	517	1.41577e-13
6	554	1.16655e-10
6	673	0.000978307
6	952	0.00965826
7	16	0.00322907
7	22	5.19942e-09
7	23	3.81466e-35
7	34	0.00450274
7	45	0.000252971
7	87	0.00114787
7	121	6.82975e-05
7	129	0.000129218
7	231	3.05682e-13
7	241	0.00807954
7	251	3.54344e-05
7	345	0.0045133
7	404	2.90344e-05
7	416	0.00748929
7	432	2.81505e-07
7	433	4.35102e-08
7	848	0.00149802
7	968	6.96922e-13
7	1187	0.00624312
8	63	0.00959849
8	113	2.30159e-08
8	138	1.33409e-06
8	237	0.00057597
8	270	0.00148443
8	601	0.00550653
8	818	0.000425318
8	856	0.00405415
8	945	0.000946172
8	947	0.00533019
8	1031	0.000179692
9	51	0.00397273
9	161	7.73142e-08
9	214	4.86778e-05
9	349	1.26371e-24
9	485	1.90895e-12
9	501	0.00198061
9	511	0.00157111
9	558	0.00124394
9	877	0.00379305
9	985	1.63718e-10
10	102	0.00516507
10	149	1.77103e-05
10	154	0.000835026
10	242	0.00016753
10	255	0.00097405
10	424	0.00819656
10	462	1.40089e-07
10	1019	9.61713e-12
10	1021	4.20523e-05
11	46	0.00172666
11	48	7.57043e-15
11	49	0.00012174
11	75	5.22534e-07
11	192	8.01564e-05
11	220	5.29912e-16
11	568	0.00151008
11	579	0.00135893
11	634	0.00546672
11	747	0.00520868
11	894	1.04952e-09
11	1022	0.00987293
12	33	8.58709e-07
12	39	1.97569e-39
12	248	6.36018e-43
12	659	0.00412409
12	663	0.00616276
12	906	0.005487
12	907	4.39662e-10
13	41	0.002575
13	87	0.00218057
13	104	0.000241223
13	143	0.00259918
13	155	8.35821e-06
13	219	0.00085132
13	351	3.09567e-10
13	474	0.00682527
13	479	0.000117144
13	485	0.000117144
13	497	0.00618171
13	545	0.00693557
13	568	0.00614093
13	821	0.00134862
14	149	0.000235014
14	159	0.00832659
14	242	0.00618419
14	259	0.00236696
14	268	0.00648301
14	383	0.00554469
14	509	0.00278762
14	543	0.00618419
14	685	3.62791e-08
14	1046	0.00105396
14	1055	0.0046184
15	17	7.4492e-05
15	123	8.36989e-05
15	240	1.7733e-05
15	419	0.00201699
15	742	0.000105266
15	744	0.00281669
15	810	0.00292251
16	54	1.87748e-09
16	81	0.001056
16	167	1.72394e-78
16	229	2.83354e-14
16	279	9.66884e-18
16	300	0.00462033
16	447	1.33091e-81
16	565	0.000107763
16	571	0.000262432
16	635	0.00357481
16	657	1.44466e-14
16	721	0.002575
16	904	0.000344119
16	924	4.42846e-07
16	997	0.00218521
17	120	0.000636875
17	123	0.00342551
17	162	0.000213145
17	164	0.000912053
17	209	0.0094034
17	240	5.22786e-09
17	309	0.00886289
17	337	0.000343505
17	419	1.98376e-08
17	420	0.00134862
17	425	0.000700153
17	430	0.00985922
17	647	0.000185783
17	679	2.03026e-06
17	695	0.00399199
18	26	3.67742e-05
18	101	0.00633366
18	224	0.00933532
19	98	5.54399e-05
19	138	8.25355e-05
19	145	0.00101604
19	157	0.000126948
19	173	0.000703771
19	202	0.00328918
19	221	0.00201502
19	264	0.000470772
19	322	0.0036971
19	405	9.20896e-06
19	440	1.41955e-07
19	494	0.00022636
19	1127	0.00150982
20	27	0.00519627
20	246	0.00358392
20	953	0.00633366
21	38	0.00462033
21	58	0.00675889
21	72	0.00164322
21	385	0.0092354
21	390	0.00127836
21	778	0.00549403
22	71	0.00146465
22	90	4.81073e-09
22	121	9.13824e-12
22	135	0.000740066
22	144	0.000845459
22	261	0.000966516
22	467	0.00573602
22	508	9.63272e-22
22	673	4.14211e-11
22	688	0.00215539
23	30	2.94321e-05
23	43	0.000216949
23	90	1.25362e-16
23	118	0.00137888
23	404	0.00133614
23	432	2.61145e-05
23	515	0.00148671
23	545	0.000288711
23	631	2.32691e-05
23	632	0.00497086
23	846	6.85828e-14
23	1029	6.16031e-05
23	1175	4.64293e-05
23	1176	0.00560637
24	58	5.48013e-05
24	184	0.000528615
24	312	0.00849002
24	572	0.00849002
24	663	0.00681839
25	45	0.000321315
25	395	0.000141437
25	482	0.00542503
25	1091	0.00742795
25	1096	2.13101e-08
26	93	0.000396215
26	190	8.15274e-07
26	434	0.00294999
26	676	6.67016e-05
27	158	0.000146555
27	217	7.64149e-06
27	239	0.0027856
27	346	9.8011e-11
27	347	0.0093881
27	455	0.00283387
27	520	0.00985514
28	46	2.07357e-07
28	53	3.50121e-11
28	104	1.60226e-05
28	115	0.00032408
28	129	9.60635e-14
28	241	2.23588e-06
28	255	0.000277296
28	283	4.24306e-18
28	576	2.40928e-07
28	869	3.63619e-05
28	895	0.00188911
28	896	0.00309831
28	975	4.89241e-16
28	1052	4.21439e-06
29	47	0.00632891
29	62	1.97052e-08
29	287	3.6545e-06
29	368	9.98988e-06
29	1011	1.76885e-28
30	144	0.00724914
30	154	0.000433065
30	338	4.01436e-06
30	517	0.00248028
30	536	0.00357014
30	602	0.00340438
30	775	0.00340438
31	42	2.7022e-17
31	185	0.00234215
31	308	9.92745e-18
31	380	0.00398009
31	459	1.60782e-05
31	594	9.41813e-06
31	615	0.000120691
31	655	0.00291419
31	713	0.000112757
31	871	1.08673e-05
31	885	0.00203356
31	895	7.36377e-05
31	927	6.10093e-11
31	1161	6.39915e-05
32	392	0.00314079
33	39	2.84162e-22
33	248	0.00261694
33	817	0.00320016
33	1095	0.00644316
34	46	0.00342551
34	87	0.0034339
34	112	6.35552e-06
34	129	2.03641e-24
34	145	0.00753192
34	196	3.88119e-07
34	255	5.34013e-08
34	293	0.000442811
34	440	1.08817e-08
34	476	8.32492e-19
34	522	1.28661e-21
34	565	0.000456788
34	665	6.83351e-06
34	869	4.5154e-09
34	882	0.00141644
34	910	0.00519627
34	1134	0.000343505
36	230	0.00766784
36	380	0.00966355
36	540	0.00116365
36	813	1.23683e-13
36	911	1.26919e-08
36	912	0.00134862
36	913	5.54405e-05
36	958	0.000320445
36	1062	0.000263399
37	80	1.31325e-12
37	87	2.5557e-05
37	129	2.38405e-05
37	528	0.0029257
37	656	0.00225733
37	869	5.59884e-08
38	47	0.00950383
38	239	2.64683e-06
38	331	1.5444e-23
39	248	0.00473127
40	124	8.3449e-07
40	161	0.000344442
40	250	2.56711e-05
40	258	0.00388529
40	284	2.56985e-09
40	425	3.26839e-07
41	43	0.00276016
41	71	0.00627944
41	74	1.52476e-07
41	96	1.02917e-05
41	130	0.00315396
41	214	0.000342415
41	251	7.21475e-08
41	261	0.000982524
41	344	0.00551284
41	384	0.00271284
41	399	0.00612071
41	426	0.0078022
41	481	5.47788e-10
41	659	0.00206698
41	681	4.45455e-15
41	802	0.002857
41	896	7.54296e-07
41	898	2.59305e-08
41	909	7.58774e-05
41	926	0.00256886
42	50	1.43462e-09
42	111	9.76965e-06
42	131	0.00320419
42	151	0.000108536
42	459	5.51747e-07
42	550	7.66602e-13
42	566	0.000941507
42	616	6.24761e-05
42	655	0.00201502
42	697	1.67767e-05
42	871	2.58885e-15
42	1141	1.572e-05
42	1204	0.000227512
43	48	0.00226233
43	156	0.00611951
43	276	2.5575e-05
43	650	0.000279491
43	1038	4.81636e-05
43	1097	0.000845459
44	243	6.47937e-20
44	340	0.0004568
44	679	8.71184e-06
44	692	3.69389e-09
44	768	0.00857083
44	773	0.00385299
44	880	0.00168956
44	1021	0.0020324
45	129	8.51456e-09
45	483	0.00207369
45	491	0.0027856
45	576	0.00553885
45	968	0.00748421
46	48	1.08553e-05
46	49	0.00340628
46	64	0.000105405
46	96	3.12611e-05
46	153	4.63185e-05
46	154	8.76479e-08
46	192	2.34136e-40
46	261	0.00210769
46	299	9.38083e-05
46	375	0.00113185
46	392	0.00069914
46	404	5.55683e-08
46	414	0.00196312
46	475	0.00388679
46	894	1.42047e-05
46	960	0.00102689
47	158	0.00204709
47	413	0.000894123
47	635	0.00157605
48	49	1.44101e-13
48	84	0.000239901
48	359	0.0012026
48	377	0.00193764
48	486	2.75846e-14
48	647	0.00233334
48	721	0.00388529
48	728	0.00616276
48	888	6.17807e-08
48	894	7.64149e-06
48	900	2.07656e-05
48	969	8.67156e-06
48	989	0.000263828
48	1027	4.60528e-08
48	1080	0.00267228
48	1081	9.24026e-05
48	1082	0.00147418
49	100	1.14167e-09
49	135	0.00673343
49	192	1.97879e-05
49	212	2.981e-05
49	255	0.00737475
49	269	0.00402411
49	286	0.00364533
49	388	0.0088965
49	721	1.23851e-05
49	774	6.18871e-11
49	894	3.83304e-07
49	1136	0.00458248
49	1158	0.000228171
49	1178	0.000890051
50	79	4.034e-10
50	133	1.63051e-06
50	183	0.000320445
50	238	7.53993e-08
50	275	0.00722552
50	313	2.10065e-07
50	380	0.000236039
50	448	3.82411e-07
50	471	3.68303e-05
50	550	1.46242e-07
50	692	0.00220066
50	697	1.7092e-05
50	864	3.74066e-09
50	1124	4.50697e-06
51	282	0.00763898
51	346	0.00693557
51	417	0.000775198
51	520	0.00243494
52	60	8.58254e-08
52	68	0.00046801
52	193	0.000911649
52	218	4.17416e-14
52	423	2.57897e-08
52	504	0.00121249
52	596	1.08553e-05
52	685	7.89536e-10
52	686	9.72995e-06
52	714	4.81598e-10
52	749	0.00481308
52	801	0.00283404
52	866	0.00786986
52	934	7.91059e-09
52	1013	0.0073196
53	869	2.68573e-06
53	975	2.2627e-09
54	74	7.85698e-59
54	167	5.59884e-08
54	1047	0.00637199
55	75	0.00416765
55	83	1.17163e-20
55	111	8.33083e-05
55	220	0.00123556
55	299	0.00109399
55	312	6.40043e-09
55	409	0.000244049
55	454	0.00449892
55	646	1.11264e-09
55	715	0.00939641
55	772	0.000414374
55	867	0.000373409
55	884	7.25883e-18
55	1004	3.16002e-09
55	1074	0.00196312
55	1100	1.43105e-13
55	1177	0.000454352
56	97	1.49878e-16
56	110	0.00714328
56	144	0.0044318
56	214	3.91942e-05
56	219	4.80806e-07
56	251	0.00796169
56	260	0.00725278
56	923	0.0059565
56	1142	4.21439e-06
56	1158	0.00849002
57	138	0.00254663
57	694	0.00529968
58	71	0.00330501
58	77	9.45939e-06
58	104	0.00766449
58	125	0.000720467
58	255	0.000833576
58	275	0.000503189
58	292	7.94085e-05
58	339	1.47246e-09
58	545	4.50989e-14
58	562	8.10375e-19
58	656	2.55607e-06
59	92	4.14572e-07
59	461	0.00382024
59	518	3.06119e-08
59	566	0.00962252
59	654	2.64683e-06
59	723	0.00502064
59	890	2.47308e-20
60	177	0.00418952
60	218	0.00805633
60	352	0.00440347
60	806	0.00357481
60	866	2.55774e-05
61	151	0.00963106
61	380	0.00140349
61	459	2.11854e-05
61	594	0.00899641
61	871	0.00963106
61	885	0.00867556
62	287	0.000372386
62	725	1.27639e-12
62	974	0.00149273
62	999	1.11458e-09
62	1011	5.38442e-05
62	1085	0.000172198
63	290	0.0020845
63	293	0.000179913
63	303	4.8532e-12
63	438	5.22786e-09
63	503	0.00392975
63	593	0.00630709
63	664	7.86524e-06
63	777	0.00347629
63	1180	0.00582262
64	85	0.00237313
64	169	0.00262277
64	230	1.7509e-11
64	334	1.0875e-07
64	525	1.79828e-05
64	546	0.00742008
64	622	0.00202912
64	670	0.00609495
64	707	0.00487338
64	708	5.37637e-06
66	70	1.1188e-05
66	169	7.95666e-08
66	228	0.00525636
66	244	0.00565576
66	487	0.0033445
66	592	3.86733e-05
66	606	3.3938e-14
66	751	1.28414e-06
66	875	0.00565576
66	985	3.86733e-05
66	997	0.000239901
66	1014	7.21475e-08
67	74	0.000431319
67	95	2.70605e-13
67	126	6.92571e-05
67	233	0.00604271
67	435	3.02994e-16
67	557	2.60255e-08
67	659	0.00357014
67	664	0.00659946
67	745	1.10705e-36
68	847	0.00880197
69	108	0.000509645
69	137	1.54633e-05
69	592	0.00794865
69	668	0.00794865
70	125	0.00604299
70	234	0.00738509
70	362	0.00705603
70	505	8.66601e-07
70	684	0.00705603
71	439	0.000251579
71	604	0.000642338
71	688	7.12801e-05
71	925	2.49779e-05
71	1064	0.00880197
72	343	0.00611872
72	423	0.00611872
73	189	0.0027271
73	255	0.00746434
73	316	0.000490843
73	397	0.0059565
73	569	0.00157605
74	112	0.000894123
74	118	0.00308231
74	286	2.21107e-05
74	353	5.9325e-39
74	433	1.69988e-07
74	528	9.49785e-25
74	659	0.00209549
74	669	8.06042e-37
74	1121	0.00499253
74	1187	7.12354e-06
75	99	0.00433836
75	101	0.00491251
75	152	7.41069e-20
75	254	0.00224543
75	460	0.000276535
75	634	1.0895e-09
75	747	5.33826e-08
75	819	0.00142524
75	1020	1.32415e-15
75	1041	4.63185e-05
75	1050	0.000121622
75	1061	0.00462033
75	1088	3.90507e-05
76	236	8.16566e-05
76	239	0.000789185
76	268	0.00954887
76	368	1.97879e-05
76	510	0.00639726
76	1000	2.48572e-05
76	1114	3.29312e-05
77	87	0.00432076
77	127	2.40315e-32
77	184	2.96504e-11
77	332	9.17754e-06
77	353	3.75773e-06
77	739	0.00173002
77	771	0.00616276
77	826	7.60447e-06
77	915	0.000752252
77	1029	0.00519627
78	433	0.00529968
79	133	0.00220066
79	149	4.76035e-07
79	179	0.000197808
79	796	2.8572e-15
79	922	6.11673e-12
79	930	0.00918123
79	1114	0.0073246
80	115	0.00922775
80	129	0.000130503
80	185	0.00532669
80	336	0.000616476
80	463	3.11137e-06
80	656	0.00131388
80	869	1.67262e-08
81	143	4.62714e-05
81	372	0.00487221
81	744	0.00179096
82	189	0.000879731
82	364	5.54154e-05
82	396	3.05242e-06
82	709	0.00628139
82	809	6.6293e-06
82	997	0.00131388
83	292	3.19418e-22
83	348	0.000338337
83	462	3.58213e-05
83	596	8.5569e-05
83	600	9.79518e-09
83	611	2.88732e-07
83	908	1.42089e-05
84	173	3.26186e-05
84	198	0.00315027
84	267	0.00136594
84	292	6.92571e-05
84	467	7.59951e-05
84	1113	0.00703755
85	546	0.00336765
86	138	0.0057589
86	205	4.63185e-05
86	317	0.00577798
86	604	3.24974e-05
86	1169	0.00122636
87	96	5.91611e-05
87	454	0.00338523
87	477	0.00533019
87	545	9.7445e-08
87	565	0.00797668
87	568	0.00250607
87	664	8.35377e-08
87	789	0.00109014
88	120	0.0081252
88	132	7.61444e-06
88	764	0.000119233
88	993	0.00363712
88	1025	1.87682e-07
88	1108	2.88732e-07
89	92	0.0069307
90	154	1.42089e-05
90	344	0.00447125
90	441	3.14766e-12
90	508	5.42588e-23
90	805	0.00533804
91	162	0.00540532
91	295	0.00363712
92	287	8.42673e-05
92	518	0.0099814
92	654	0.00487036
92	962	0.00510614
92	1092	0.00334833
93	211	0.00351826
93	331	0.00609495
93	525	0.00513488
94	399	1.15687e-09
94	690	0.000479134
95	292	0.00105173
95	335	0.0046998
95	414	5.33998e-06
96	384	0.00247974
96	640	0.00666831
96	1065	0.000344955
97	219	1.23144e-05
98	157	0.0050599
98	322	0.0059565
98	745	0.00986183
98	1184	0.00916223
99	234	0.000105405
99	466	0.00512204
99	747	0.00594623
99	1020	8.48799e-13
100	261	0.000125638
100	341	2.95257e-05
100	566	0.0082009
100	583	0.000222851
100	744	0.00855877
100	774	4.61523e-05
100	894	0.0061672
100	1021	0.00855877
101	202	0.00848286
101	301	0.000660243
101	434	0.00890341
101	1038	0.00764298
102	339	6.66508e-05
102	431	2.79281e-05
102	701	0.00449805
102	972	0.00137644
102	1175	0.00954887
103	163	6.61169e-08
103	316	0.000143679
103	402	5.54154e-05
104	174	0.00539292
104	1011	0.000123026
105	199	0.00149273
105	844	7.82281e-09
105	1126	0.00967546
106	1127	0.000122193
107	120	1.19364e-07
107	142	1.92041e-21
107	329	4.8532e-12
107	412	8.64888e-10
107	801	4.66675e-05
107	842	0.000947507
108	137	1.53768e-35
108	170	5.6912e-06
108	175	4.39662e-10
108	319	7.89967e-07
108	396	3.34705e-10
108	751	1.11484e-05
109	233	5.81022e-05
109	832	0.00417373
109	952	1.27374e-06
109	973	0.000120548
109	1018	0.00133148
109	1177	0.00740736
110	280	0.000982502
110	310	8.73002e-07
110	619	0.0010135
110	687	2.08164e-08
110	765	0.000233139
110	1209	2.19163e-14
111	262	0.00123629
111	616	1.99891e-06
112	353	0.00476441
112	418	0.00394479
112	565	0.00373064
112	617	1.36938e-08
112	669	0.000302535
113	188	2.79784e-09
113	649	0.00100366
115	128	6.38169e-07
115	129	8.88683e-07
115	463	1.91418e-32
115	536	6.55068e-06
115	564	0.00342481
115	869	2.4094e-10
115	1007	0.00203405
115	1047	0.00813306
116	377	0.00286102
116	923	0.000776167
117	190	0.00207369
118	143	0.00804894
118	488	0.0031393
118	564	0.00681839
118	754	0.00786986
118	1137	0.00136703
119	213	0.00185133
119	459	0.00110548
120	201	0.00575497
120	337	0.00146465
120	419	0.00575497
120	420	0.00971723
120	1010	0.0028869
121	132	0.00509838
121	265	0.00578344
122	278	3.69699e-05
122	641	0.00101604
122	642	0.000486652
123	150	0.00399602
123	162	0.00864369
123	281	0.00114901
123	419	2.07642e-07
123	471	0.0050427
123	876	0.00839606
123	889	0.00748929
124	771	1.32511e-05
125	205	0.00294999
125	258	2.21528e-05
125	378	0.00131473
125	679	0.00430602
125	683	0.00314895
126	173	0.00497086
126	262	2.34302e-13
126	311	0.00642816
126	450	0.000782437
126	567	0.00642816
126	1178	8.19886e-06
127	300	4.26366e-08
127	341	6.88164e-05
127	571	0.00857083
127	884	0.00604299
127	915	2.74545e-06
127	1021	0.0020324
128	143	0.00337577
128	192	0.00197301
128	485	0.000341499
128	565	0.000134318
128	598	0.00248559
129	144	0.00330501
129	247	0.00340151
129	283	2.75312e-06
129	404	3.38692e-10
129	463	3.69368e-22
129	522	3.68247e-08
129	975	0.00124623
131	342	0.00949808
131	380	0.00167884
131	550	0.00645669
131	616	5.22786e-09
131	997	0.00212335
132	140	0.00492249
132	249	0.00990952
132	370	2.58878e-14
132	390	1.99566e-24
132	551	6.25011e-09
132	928	0.0021065
133	139	0.000327959
134	206	9.60398e-12
134	588	9.87309e-16
134	618	6.03008e-08
134	898	0.000101298
134	899	4.92076e-07
134	973	0.000900195
135	720	0.00709494
137	319	8.61782e-09
137	396	3.88164e-19
137	606	1.87971e-06
137	1166	0.000377813
138	157	1.21901e-05
138	186	0.00322187
138	264	0.000541608
138	282	0.00985514
138	322	3.09409e-13
138	427	0.00226738
138	613	0.00416765
138	818	0.00194972
138	1147	3.00963e-05
139	1111	0.000947507
140	167	0.00919044
140	239	6.92495e-07
140	287	0.000535144
140	289	0.000103384
140	455	0.00950461
141	840	0.00637199
142	164	0.000850596
142	295	0.00250607
142	430	0.00196861
142	465	0.00379305
142	688	0.000136164
142	736	0.00146465
142	752	0.000613527
142	801	0.00393279
142	815	0.00715655
142	916	1.79814e-05
143	286	0.000101359
143	314	4.1144e-05
143	353	1.82711e-12
143	372	1.31197e-32
143	640	1.43511e-06
143	1091	0.000156323
144	196	1.68142e-08
144	610	0.000602522
144	1052	1.39463e-07
145	146	0.000486652
145	221	0.00440347
145	263	0.00124359
145	264	0.000105124
145	292	0.000456592
145	440	0.00954887
145	914	0.00193708
145	988	0.00748929
146	289	3.07298e-68
146	734	0.0046998
147	344	3.9409e-07
147	387	1.89749e-07
147	565	0.00233578
147	646	0.00392975
147	939	0.0026864
148	232	0.00628139
148	257	2.18968e-41
148	358	5.33844e-25
148	443	0.00766449
148	539	1.09529e-14
148	689	1.07051e-06
148	690	0.00102175
148	691	0.00013131
148	938	3.18034e-08
149	162	2.49779e-05
149	316	0.00560924
149	390	6.97572e-06
149	456	2.60447e-05
149	637	5.28008e-05
149	693	0.00398009
149	1045	0.000933844
151	616	9.41813e-06
151	697	0.00102689
152	634	0.000114848
152	747	3.2245e-06
152	836	0.00256876
152	1086	0.00131455
153	192	3.72624e-05
153	303	2.4924e-05
153	1092	0.00134862
154	186	0.00542182
154	477	3.46333e-06
154	508	0.00924559
154	603	1.55826e-06
154	910	0.00542182
154	1003	2.57025e-09
154	1065	1.06183e-05
155	373	0.00998156
156	232	0.0010538
156	733	0.00567845
156	922	0.00210769
157	264	0.000356575
157	322	1.7915e-07
157	346	0.00341973
158	165	0.000129072
158	168	0.00677003
158	287	0.00494125
158	318	7.79471e-05
158	870	0.00247959
159	268	0.000103501
159	456	0.00963106
159	709	0.00385432
160	246	0.00405415
161	360	0.00511498
161	425	0.00511498
161	511	2.06572e-05
161	558	2.53871e-05
162	281	0.00384479
162	360	3.07703e-06
162	419	0.00316446
162	444	0.0022485
162	694	1.28414e-06
162	695	5.78645e-09
163	306	1.64129e-09
163	711	0.00616276
163	773	0.00609775
164	188	0.00247629
164	1192	1.47988e-05
165	318	0.00244307
165	372	8.31533e-05
165	373	3.46766e-05
165	375	0.0063779
165	416	0.00313906
165	530	0.0027271
165	746	0.00287895
165	883	0.00974724
165	909	0.000138171
166	182	7.86524e-06
167	229	5.22786e-09
167	244	6.94797e-05
167	279	2.99337e-26
167	377	4.57076e-09
167	447	8.36873e-10
167	566	0.000163668
167	648	8.95279e-07
167	657	2.62307e-17
167	870	0.00308793
167	872	0.0038824
167	1098	0.0038604
167	1213	0.0021758
169	198	0.00207369
169	230	0.000774656
169	1014	9.6606e-05
170	238	0.0005288
170	304	0.00349061
170	362	8.57674e-15
170	396	7.31174e-05
170	530	5.41807e-24
170	751	0.00676492
172	175	0.0066002
172	254	0.00637732
172	302	0.000175807
172	516	4.02272e-08
173	339	0.000367489
173	407	1.57007e-16
173	416	0.00847833
173	567	0.00900348
173	1127	0.000235014
173	1178	0.000693497
174	176	0.00120038
174	268	0.00354398
174	359	0.0059565
175	218	0.00490408
176	716	4.01153e-06
177	199	0.00418952
177	277	0.00651646
177	333	0.000508576
177	1013	3.99976e-06
178	313	3.88403e-05
178	380	0.00965826
179	338	1.40595e-05
179	652	1.68243e-05
179	672	0.00476859
179	830	0.000138232
180	267	1.14795e-14
180	274	0.00613059
180	277	3.14909e-09
180	350	5.94111e-07
180	456	0.0021065
180	578	1.74463e-05
180	872	5.59884e-08
180	921	5.59884e-08
180	966	0.00250607
180	1083	0.00283387
181	206	3.23664e-23
181	741	5.81915e-34
181	985	0.00933532
181	1199	9.72995e-06
182	1146	4.20333e-07
183	192	1.59315e-09
183	313	4.65445e-08
183	466	0.000290809
183	550	0.00682527
183	765	0.00887728
183	1111	0.00146465
184	581	1.34992e-06
184	646	0.00374399
184	915	0.00275412
186	318	0.00819656
186	414	0.000267161
186	451	0.00126373
186	483	0.00159157
186	1121	0.00490408
186	1199	0.00159157
190	334	0.00494125
190	762	0.000135694
190	857	0.00083716
192	213	0.00204985
192	380	0.000201502
192	459	0.00400324
192	721	2.5557e-05
192	783	0.00516507
193	605	3.67182e-08
193	714	5.05476e-08
194	228	0.00464365
194	918	0.00204736
195	242	6.11291e-05
195	243	3.5863e-07
195	423	0.00456711
195	1178	5.05564e-05
196	307	1.21295e-05
196	607	0.000268685
196	789	0.000254034
196	1052	7.57969e-06
196	1124	0.00673343
198	227	0.00243494
198	334	6.17807e-08
198	354	6.6293e-06
198	430	0.000703771
198	537	0.000113637
198	543	1.48796e-05
198	544	0.00416027
198	694	5.51193e-12
198	916	0.00889927
198	944	0.00225779
198	947	0.000175337
198	1031	0.00557183
199	270	1.06183e-05
200	296	0.00337433
200	433	0.0046184
200	787	1.46838e-07
200	1113	0.0035618
201	366	0.00915036
201	386	3.85111e-12
202	499	9.40684e-12
202	505	0.00479888
202	509	0.00209566
202	898	5.07854e-06
202	1177	2.08186e-08
205	215	0.00243494
205	335	0.00018444
205	604	1.36976e-05
205	611	1.43562e-09
205	706	0.00370663
205	825	0.000276535
205	1091	0.0026864
206	618	4.00624e-65
206	741	2.38405e-05
206	1020	0.00119196
207	215	2.90635e-08
207	479	0.00195082
207	1149	0.0076128
208	478	6.66558e-09
209	309	2.06431e-13
209	888	0.0061672
211	912	0.000902617
212	583	2.0073e-10
213	296	0.000485084
213	646	0.00468925
213	1177	0.00494125
215	219	2.08164e-08
215	312	0.00385299
216	459	2.21451e-05
216	885	6.34681e-07
216	1086	0.00140349
217	347	0.00645283
218	749	0.000946172
218	797	0.000418204
218	866	1.42848e-05
218	1045	2.88181e-09
219	404	0.000189052
219	480	0.000525234
219	656	0.000414374
219	910	5.48311e-10
220	299	4.68945e-07
220	599	0.00331084
220	948	0.00149273
221	659	0.00260844
221	828	0.0040558
221	972	0.00118542
222	286	0.000156323
223	292	0.00482509
224	1053	0.000241223
224	1103	0.000598952
225	233	4.7571e-13
225	343	8.10625e-08
225	923	0.00576871
227	824	0.000344955
227	1213	4.6118e-05
228	606	0.000674196
228	645	0.00106645
228	677	7.12801e-05
228	838	4.50344e-05
228	1014	0.000637943
229	341	0.00250607
229	447	8.40586e-05
230	270	0.00165934
230	493	0.00302939
230	525	1.31325e-12
230	645	3.05242e-06
230	699	3.12611e-05
230	703	0.00148276
230	720	0.00578368
231	286	4.80498e-14
231	481	0.00494125
231	489	0.000239034
231	968	0.000332801
232	257	0.00498133
232	539	0.00807156
232	758	4.64293e-05
232	823	4.50393e-05
232	842	3.57513e-10
233	343	0.000288098
233	952	0.000617051
234	316	1.51982e-07
234	519	0.00405669
234	548	0.000540674
234	596	0.000543454
234	809	0.00317594
234	1020	5.63582e-15
235	836	9.13003e-05
237	259	1.26892e-10
237	441	0.002793
237	941	0.000797019
238	641	5.65916e-08
238	642	9.39929e-07
238	649	0.000111308
238	937	0.000230138
238	1181	0.000782437
239	287	1.72305e-05
239	507	0.000109615
240	337	0.00127268
240	419	0.0050427
240	420	0.00849579
240	764	0.00051202
241	331	0.0091816
241	561	0.00204394
241	658	1.31065e-10
241	968	0.00553101
242	244	0.00125425
242	247	0.00399199
243	444	0.00551682
243	692	0.000146555
243	768	0.00782027
243	880	0.00146465
243	1070	0.00682527
243	1106	0.0051172
244	393	1.56551e-06
247	365	0.00609775
247	689	7.42301e-15
247	1041	1.74632e-09
249	588	0.00191412
249	1144	1.73999e-09
250	679	1.23683e-13
250	937	0.0036971
253	265	0.00232586
253	521	0.000718615
253	1086	0.00384934
254	476	0.00317941
254	617	0.00218521
254	809	0.000461448
255	275	4.74677e-05
255	514	0.0011333
255	862	0.00252382
255	881	0.000433065
255	882	1.8429e-08
255	883	4.12669e-06
255	969	0.0011333
255	1134	0.0016279
256	335	0.00086474
256	554	0.00343697
256	602	0.005828
256	804	0.000811041
257	358	7.37637e-26
257	539	1.81399e-05
257	813	0.00188721
257	938	0.000902617
258	336	0.00449892
258	471	0.00463379
258	474	0.000671819
258	670	8.4262e-06
260	422	2.8977e-21
260	578	0.000288711
260	793	9.04786e-10
261	392	0.000628317
261	672	0.00433836
262	407	0.00046801
262	435	0.00764298
262	450	7.49648e-23
262	698	0.00869553
262	774	0.00226738
263	547	6.04197e-13
263	771	3.54889e-06
264	673	0.000437018
264	721	0.000204496
266	338	9.41813e-06
266	515	1.10356e-11
266	624	6.41716e-07
266	661	0.00165934
266	672	2.21107e-05
266	681	0.00036598
266	775	0.00302939
267	274	0.000235647
267	959	0.00120505
268	370	0.00647985
268	709	0.00327417
268	725	0.00816142
268	1093	0.000819746
269	588	0.00142431
269	654	0.00320658
271	1094	0.00880197
274	277	0.000149545
274	693	0.00628556
274	1060	9.1589e-06
275	514	0.00966355
275	608	4.88714e-16
275	631	0.00120855
275	862	7.35369e-05
277	375	0.00176722
277	709	0.00022636
277	965	0.00367155
278	462	0.0012512
278	590	0.00104718
278	641	1.99376e-06
278	642	4.65795e-05
278	873	0.00374228
279	292	0.00193034
279	447	0.00128466
279	657	0.00772594
280	336	0.00949808
281	412	0.00144711
281	916	3.29698e-08
282	322	0.000650768
282	405	0.00430867
282	431	0.00384934
282	773	0.00350951
283	576	7.89967e-07
283	636	7.68548e-07
283	653	5.22995e-06
283	940	0.000740066
283	975	1.27944e-14
283	1052	0.000293161
284	1179	0.000527167
285	427	0.000120669
286	640	0.00214133
286	968	0.00495602
286	1015	0.00103422
287	318	0.000343505
287	368	0.000105191
287	376	0.000201502
287	456	0.000111308
287	513	0.0027271
287	709	8.23564e-06
287	725	6.10648e-06
287	758	0.0063779
287	765	0.000222851
287	798	0.00130273
287	909	0.00671714
287	995	0.000505279
287	1011	0.00521119
287	1148	0.00144595
287	1195	0.0064483
288	592	0.00592263
288	720	0.00320823
288	751	0.000162499
289	328	0.00957487
289	345	0.000596018
289	439	1.4364e-05
289	452	0.000454638
289	508	0.000410806
289	635	0.00237313
289	741	0.004975
289	948	0.00845277
290	489	0.00314455
290	585	0.000674278
290	746	1.56891e-06
291	370	7.40708e-09
292	331	4.90267e-09
292	378	0.00425678
292	533	3.90507e-05
292	826	5.5728e-23
292	924	1.72305e-05
292	985	0.000308176
292	1016	4.13975e-13
293	303	0.00305705
293	664	0.000743479
295	420	0.0029821
295	575	0.000806334
295	877	0.00593836
296	666	0.00258428
296	975	0.00746892
297	681	4.53512e-06
299	560	0.00685213
300	311	3.49495e-08
300	1137	1.3339e-10
300	1168	0.00243534
301	340	0.00337252
301	1038	5.95643e-05
302	679	6.97572e-06
303	311	6.13846e-06
303	451	2.73216e-73
303	664	1.44868e-07
303	743	1.90248e-14
303	921	0.00315396
303	1107	3.39791e-06
304	370	7.40708e-09
304	386	3.27213e-06
304	445	2.56131e-08
304	509	0.00776
304	693	0.00118009
305	466	0.00086474
306	341	0.000173316
306	402	0.00148443
306	423	0.00575497
306	634	0.00490408
306	711	0.000311742
308	555	0.00883263
308	927	9.13493e-08
308	1055	0.000534455
308	1155	0.000141437
308	1215	7.13937e-22
309	366	0.00594623
309	524	0.00137034
309	534	1.19973e-07
309	888	3.16792e-05
309	912	0.00534408
309	1008	0.00302939
309	1033	0.00011802
309	1077	0.00114901
310	393	1.98613e-09
310	500	0.00257634
311	435	3.61448e-07
314	448	0.000974788
314	550	0.00799442
314	579	3.71548e-06
314	594	0.00880197
314	613	0.00963615
314	829	0.00458248
314	845	0.00317594
314	1054	0.00963615
315	1043	0.0076128
316	1086	0.00140349
317	395	0.000474259
317	851	0.00784512
318	451	0.000323847
318	1078	3.24902e-07
321	794	0.00990298
322	1011	0.00308584
326	577	0.00476441
327	850	5.69992e-07
330	331	8.99857e-20
332	782	0.000125638
334	694	1.30106e-10
334	810	0.00101057
334	1034	0.00134183
335	594	0.00337252
335	798	0.00886224
335	886	0.00405669
335	925	0.00539894
335	936	0.00616276
336	932	1.40595e-05
336	1046	0.00159019
336	1073	4.32581e-05
337	419	1.02574e-10
337	519	0.00148074
337	786	0.00207553
338	672	9.03429e-09
338	681	2.85777e-06
338	1190	0.000486168
339	341	3.06017e-05
339	431	0.000110642
339	582	5.74832e-06
339	731	0.00492737
339	932	0.00458563
341	582	6.93358e-07
341	731	2.84057e-15
341	1022	0.00893699
342	558	0.0005288
342	895	7.85995e-05
343	745	0.00662634
344	867	0.00443001
345	406	0.0066002
345	1038	0.00444467
346	348	0.0062751
348	413	4.1302e-08
348	727	0.00863431
348	1131	0.00784512
350	456	6.98996e-18
350	464	0.00236464
350	997	1.74571e-07
352	666	0.000172259
352	687	0.00021035
352	935	8.07429e-05
353	500	1.43788e-08
353	528	2.34523e-07
353	669	1.59474e-10
354	945	0.00219938
357	847	0.00463279
358	539	0.00950383
358	691	5.33754e-05
358	813	2.58004e-08
360	471	0.000107763
360	558	5.87476e-05
360	679	1.39234e-16
360	751	1.77562e-06
364	963	1.40595e-05
365	1035	0.000879079
365	1178	0.000118373
366	991	0.0076128
366	1085	0.000941507
367	950	4.8677e-06
367	1059	9.43172e-07
369	570	1.63226e-09
370	592	0.00816796
370	757	2.08982e-05
371	543	0.00474369
371	586	5.09094e-05
371	635	0.00219938
371	951	0.00081808
373	527	1.14249e-12
373	936	0.00655711
373	997	0.00692593
376	499	0.000755678
376	724	1.07568e-10
376	820	2.53594e-13
376	1012	6.35552e-06
377	424	0.000433065
377	1020	0.00177114
378	398	0.00155312
378	755	4.72843e-05
378	867	1.46242e-07
379	603	1.44098e-06
379	1065	2.25027e-07
380	459	0.000673769
380	550	0.00583248
380	895	9.96538e-05
381	431	5.43428e-07
381	656	0.00302939
382	596	0.00134175
382	794	0.000343505
382	1087	1.42295e-14
385	506	9.34026e-20
385	852	5.52515e-14
387	594	0.00237313
390	588	9.68482e-12
390	1129	2.75312e-06
392	1019	0.00133214
393	778	0.000320096
394	820	0.000474259
394	1012	0.000352821
396	492	0.000728397
396	1038	0.00106645
398	787	0.000711293
398	933	0.0010615
399	778	0.000593258
400	555	0.00226233
400	775	4.29871e-06
400	1165	0.00880197
402	810	0.000111531
404	671	1.11484e-05
404	975	1.23851e-05
406	541	0.00249764
407	450	0.000566692
408	539	0.00613059
411	696	1.19044e-05
411	991	0.00945759
413	507	0.0032029
413	727	0.00160275
414	488	0.00301608
416	593	0.0051172
416	828	0.00280391
417	435	0.00945759
417	741	1.65158e-05
418	459	0.000425318
420	1039	0.00540589
421	461	0.000106476
421	661	1.0179e-05
421	890	0.00342551
421	985	0.000242728
421	1145	1.0179e-05
422	546	6.02934e-06
422	697	0.000138232
422	793	4.06546e-07
423	553	9.61461e-15
426	671	0.00657418
428	488	9.18372e-09
429	515	0.00676469
431	712	0.000820224
431	749	0.00216977
431	865	0.00114901
432	433	0.00024825
432	848	0.000650768
432	1078	3.24902e-07
433	848	7.59358e-08
433	1068	0.000454302
433	1187	7.66869e-05
435	450	0.00865725
435	988	0.00623302
436	525	0.00412738
436	787	0.00243494
437	442	0.00688991
437	605	0.00342551
438	545	0.00682648
440	584	0.00600498
440	948	0.00637199
441	449	0.00609495
442	517	0.00111364
442	527	0.00100428
442	534	0.000809468
442	554	0.000778186
442	884	0.000268685
443	539	2.31329e-14
443	880	0.00528224
443	941	9.54277e-06
443	1059	0.000811159
445	516	0.00172613
445	1035	3.40575e-07
446	1088	0.00193034
447	565	0.00847833
447	657	0.000567315
447	924	0.00682815
448	550	1.05892e-05
450	557	1.18374e-07
450	774	0.0025712
451	712	7.365e-11
451	780	7.07067e-17
451	1107	7.02211e-07
452	557	0.00525009
452	741	0.00633366
454	860	4.27977e-05
456	799	0.00141644
459	594	0.0053809
459	697	0.00911735
459	826	0.00230488
462	729	0.0059565
462	800	1.55251e-07
462	801	2.56117e-05
462	890	0.00753366
463	571	0.00510614
463	772	0.00606532
466	1020	0.000365726
466	1086	2.35762e-05
467	610	0.00856453
468	679	2.11854e-05
470	727	0.000231863
471	695	4.26603e-05
472	708	0.0012721
472	742	0.00338659
472	880	4.66675e-05
472	892	0.00544553
475	990	0.000204326
485	568	0.0094918
485	598	2.84162e-22
485	1144	0.00063674
488	976	0.0021065
490	1039	7.26914e-08
492	1192	8.07429e-05
494	1178	3.92503e-07
496	675	0.00032408
497	744	1.23683e-13
501	899	0.000344442
502	1130	0.00346218
503	851	0.00490584
503	1175	0.000172938
504	637	0.000524178
506	852	8.56785e-12
508	746	0.000486847
511	1076	0.00200094
514	580	2.5557e-05
515	967	0.00473127
516	717	0.00286837
516	868	3.50029e-07
517	554	3.92485e-06
517	1033	0.00536278
517	1157	0.000683144
525	645	0.00357014
525	699	0.00116283
525	893	0.00233334
525	912	0.00134862
527	672	0.00172295
527	802	0.00106506
527	936	3.22733e-06
527	1098	0.00642816
528	669	9.50107e-06
531	633	0.00061423
531	1216	0.00539894
532	751	0.00147418
534	586	0.0086569
534	1206	0.000200359
535	789	0.00890261
536	797	0.000551125
537	584	0.000486847
538	554	0.0039586
539	938	0.00150982
539	939	0.00359509
539	941	4.57939e-07
541	774	0.00264882
543	586	0.00303542
543	1170	9.45048e-05
544	779	4.09242e-05
544	946	0.00361652
545	960	0.00682648
546	700	0.00336765
546	703	0.000266264
546	983	0.000559786
548	686	0.00705603
548	935	0.000481394
549	801	0.00722552
550	616	0.00292976
550	697	0.00616108
550	895	3.88938e-05
551	1075	0.00442041
554	602	0.00425678
556	579	0.00321207
557	1127	0.00425143
558	832	0.00821846
558	1202	7.82134e-07
563	748	3.02994e-16
564	688	0.00059796
567	582	0.00137888
568	598	0.0022186
569	570	0.00925926
569	1002	0.00539894
572	816	0.00317594
572	917	0.00146465
574	949	0.00578344
574	1103	2.65618e-05
575	945	0.00046801
575	947	0.000268685
576	789	2.75438e-05
579	829	0.00209549
581	582	1.59329e-12
581	761	0.00162025
581	826	0.00314823
581	1028	2.57826e-06
582	768	3.37651e-08
582	925	0.00724875
583	733	1.14798e-08
586	697	0.00786986
588	755	0.00219938
588	899	0.00160131
589	1051	0.00880197
591	1057	0.00346218
592	606	7.06614e-17
592	714	0.00220143
592	820	0.0023482
593	664	2.55774e-05
594	1213	0.0025603
595	890	5.20304e-05
596	1086	0.00147984
599	744	0.00525636
599	789	0.00405415
605	714	2.61965e-06
605	1013	0.000419199
608	862	1.63252e-07
609	718	0.00539894
609	833	0.00253448
610	987	1.46197e-09
611	827	0.000177659
612	870	0.00212671
615	1215	1.90895e-12
616	864	0.000338588
617	1136	6.85253e-05
618	709	0.00434988
623	874	0.00434988
624	896	0.00331084
624	926	0.00314895
626	972	1.52476e-07
627	1056	0.00346218
628	1108	0.00434988
632	927	5.54154e-05
633	951	0.000547336
634	1020	0.000499523
636	940	0.00534946
636	1078	4.81631e-05
636	1192	0.00426257
637	945	0.00821846
644	875	0.00521756
644	878	0.00374399
645	742	0.00011026
645	753	0.00125425
645	905	0.00949808
652	967	3.24336e-06
656	892	0.000886525
657	904	0.00791163
658	1054	0.00061423
658	1135	0.000486847
664	960	0.00653987
668	675	0.00178559
672	681	1.30631e-09
674	1196	0.00772594
679	695	0.000125638
681	735	0.000559679
682	683	0.000506727
686	934	4.12276e-09
689	939	4.53512e-06
689	1077	0.000162657
692	1070	0.00336765
695	876	0.000387941
698	717	0.00406761
699	720	0.000854283
700	708	0.00449204
700	1078	0.0063779
702	767	2.18405e-12
702	950	9.76965e-06
702	954	0.00528952
702	1031	3.23355e-11
704	781	0.00990298
709	959	0.00180205
709	1103	2.29076e-06
713	1088	0.00449791
723	890	0.002268
726	737	0.000594731
726	994	0.00281071
730	967	0.00272628
733	1005	0.000387525
744	925	0.00067188
745	1018	0.000489171
746	1180	0.00100428
747	985	0.000101892
747	1020	0.000473077
751	1014	5.38442e-05
755	865	0.000274915
755	1049	0.000718615
758	1106	0.00110013
759	1000	2.91289e-07
762	764	0.00916223
765	769	0.000352956
774	969	0.00433836
778	1010	4.90509e-07
779	1222	0.00392036
784	1105	0.00578344
785	841	0.00124623
789	869	0.00975403
789	1003	0.00254663
791	1138	0.00925926
791	1177	0.00011037
792	843	0.000816476
792	1105	0.00302939
796	922	4.98627e-05
796	984	0.000233139
801	815	0.0016988
801	937	0.00472855
802	825	0.00784512
802	926	0.000323847
802	936	6.17925e-09
807	808	2.69006e-07
812	1126	0.00539894
820	1012	0.000555453
831	858	0.00515996
831	1124	0.0093881
842	1057	0.00434988
844	1181	0.00637199
846	848	1.51751e-10
854	855	0.00539894
861	869	0.00322187
864	1086	0.00429192
865	983	0.000130001
866	1001	0.000102927
871	1193	0.0026864
872	930	0.00302939
879	895	0.0002366
881	897	0.0033445
881	991	0.0074113
885	1067	0.000900899
885	1086	0.00473494
885	1114	0.00214133
890	936	0.00753366
890	1028	0.00574474
891	912	7.35009e-05
892	975	0.0012026
895	1028	0.00288611
898	899	1.33353e-05
899	997	0.00626187
908	1156	0.00737475
935	1087	3.04749e-05
939	1077	8.39046e-05
940	1078	0.00613059
959	1103	1.37268e-06
960	1137	0.00125873
965	997	6.7258e-05
968	1054	2.18195e-06
971	1089	0.00515996
981	1032	0.000214139
985	1014	0.00312344
998	1043	0.00377232
1010	1222	0.00807954
1020	1041	0.00124623
1020	1086	0.0002366
1025	1108	0.00832659
1032	1172	1.67262e-08
1060	1191	0.00476441
1078	1121	0.00178404
1105	1211	0.00377232
1115	1171	0.00637199
1125	1152	0.00990298
1138	1186	0.00317594
1150	1167	3.22733e-06
