# Supplementary material for: A network view of human immune system and virus-human interaction
Source: Front Immunol. 2022 Oct 26;13:997851. doi: 10.3389/fimmu.2022.997851 (PMC9643829; doi:10.3389/fimmu.2022.997851)
Supplement: Supplementary file 5 [file Table_4.xlsx]

## Sheet: Legend
GO_BP	GO biological process terms enriched in each module.
	Module	Module ID
	Description	Enrichment of GO biological process terms
	GeneRatio	The number of genes that in module that match the term and the full size of genes in the module
	BgRatio	The number of genes annotated in the term and the total number of genes in the universe of annotations
	ADJ_pvalue	Benjamini-Hochberg adjusted p-value
GO_CC	GO cellular component terms enriched in each module.
	Module	Module ID
	Description	Enrichment of GO cellular component terms
	GeneRatio	The number of genes in the module that match the term and the full size of genes in the module
	BgRatio	The number of genes annotated in the term and the total number of genes in the universe of annotations
	ADJ_pvalue	Benjamini-Hochberg adjusted p-value
GO_MF	GO molecular function terms enriched in each module.
	Module	Module ID
	Description	Enrichment of GO molecular function terms
	GeneRatio	The number of genes that in module that match the term and the full size of genes in the module
	BgRatio	The number of genes annotated in the term and the total number of genes in the universe of annotations
	ADJ_pvalue	Benjamini-Hochberg adjusted p-value
Immune-related_process	Immune-related (IR) processes enriched in each module.
	Module	Module ID
	IRG_contained	Modules that contain specified numbers of IRGs
	Description	Enrichment of immune-related (IR) processes terms
	GeneRatio	The number of genes that in module that match the process and the full size of genes in the module
	BgRatio	The number of genes annotated in the process and the total number of genes in the universe of annotations
	ADJ_pvalue	Benjamini-Hochberg adjusted p-value

## Sheet: GO_BP
Module	Description	GeneRatio	BgRatio	ADJ_pvalue
1	enzyme linked receptor protein signaling pathway	(30/69)	(869/10449)	1.36206e-12
1	regulation of ERBB signaling pathway	(8/69)	(81/10449)	1.06967e-05
1	protein phosphorylation	(24/69)	(1338/10449)	0.000305655
1	inositol lipid-mediated signaling	(7/69)	(163/10449)	0.00967784
2	negative regulation of transcription by RNA polymerase II	(42/71)	(703/10449)	6.37042e-29
2	negative regulation of nucleobase-containing compound metabolic process	(47/71)	(1148/10449)	2.21468e-26
2	histone deacetylation	(15/71)	(67/10449)	1.35065e-17
2	chromosome organization	(35/71)	(973/10449)	2.49431e-16
2	ATP-dependent chromatin remodeling	(8/71)	(68/10449)	7.522e-07
2	methylation	(12/71)	(240/10449)	2.56887e-06
2	regulation of gene expression, epigenetic	(7/71)	(120/10449)	0.000577875
2	signal transduction by p53 class mediator	(9/71)	(241/10449)	0.00110785
2	regulation of cell differentiation	(21/71)	(1227/10449)	0.00120792
2	rhythmic process	(8/71)	(242/10449)	0.00603391
2	positive regulation of nucleobase-containing compound metabolic process	(22/71)	(1509/10449)	0.00705826
3	regulation of dephosphorylation	(31/62)	(177/10449)	6.85911e-37
3	dephosphorylation	(36/62)	(381/10449)	4.092e-34
3	regulation of hydrolase activity	(34/62)	(1019/10449)	5.6975e-17
3	negative regulation of molecular function	(30/62)	(890/10449)	1.14354e-14
3	regulation of phosphorus metabolic process	(32/62)	(1325/10449)	7.81345e-12
3	cellular glucan metabolic process	(7/62)	(65/10449)	4.57087e-06
3	negative regulation of protein metabolic process	(15/62)	(831/10449)	0.00306599
4	protein modification by small protein conjugation or removal	(34/53)	(977/10449)	3.57032e-20
4	proteolysis	(30/53)	(1336/10449)	5.47535e-12
4	protein phosphopantetheinylation	(12/53)	(207/10449)	3.32394e-08
4	organonitrogen compound catabolic process	(22/53)	(1012/10449)	7.00684e-08
4	protein polyubiquitination	(12/53)	(305/10449)	1.34704e-06
4	protein K48-linked deubiquitination	(4/53)	(28/10449)	0.000452503
4	protein K11-linked deubiquitination	(3/53)	(10/10449)	0.000517363
4	protein deubiquitination involved in ubiquitin-dependent protein catabolic process	(2/53)	(5/10449)	0.00797196
5	response to endoplasmic reticulum stress	(19/52)	(245/10449)	6.59013e-16
5	organonitrogen compound catabolic process	(25/52)	(1012/10449)	2.00213e-10
5	macromolecule catabolic process	(25/52)	(1186/10449)	4.5613e-09
5	proteolysis	(26/52)	(1336/10449)	6.72367e-09
5	response to topologically incorrect protein	(9/52)	(171/10449)	8.806e-06
5	response to nitrogen compound	(17/52)	(885/10449)	3.48619e-05
5	regulation of protein localization	(15/52)	(731/10449)	7.28797e-05
5	regulation of cellular localization	(13/52)	(679/10449)	0.000787645
5	lipoprotein metabolic process	(5/52)	(78/10449)	0.00143483
5	cellular macromolecule localization	(20/52)	(1617/10449)	0.00150947
6	intracellular receptor signaling pathway	(16/53)	(237/10449)	6.8545e-12
6	DNA-templated transcription, initiation	(11/53)	(212/10449)	1.09968e-06
6	positive regulation of nucleobase-containing compound metabolic process	(22/53)	(1509/10449)	9.98797e-05
6	positive regulation of transcription by RNA polymerase II	(17/53)	(954/10449)	0.00013794
6	positive regulation of biosynthetic process	(21/53)	(1578/10449)	0.000574083
6	mitotic nuclear division	(8/53)	(255/10449)	0.00158822
6	chromosome organization	(15/53)	(973/10449)	0.00237555
7	DNA-templated transcription, elongation	(36/51)	(105/10449)	9.03148e-61
7	DNA-templated transcription, initiation	(26/51)	(212/10449)	3.69155e-29
7	ncRNA transcription	(21/51)	(93/10449)	5.41745e-29
7	regulation of viral transcription	(17/51)	(41/10449)	2.00635e-28
7	DNA-templated transcription, termination	(18/51)	(67/10449)	3.00341e-26
7	mRNA metabolic process	(34/51)	(734/10449)	5.22509e-26
7	transcription by RNA polymerase I	(14/51)	(55/10449)	5.86465e-20
7	cellular response to DNA damage stimulus	(27/51)	(739/10449)	5.10005e-17
7	DNA metabolic process	(27/51)	(762/10449)	1.02755e-16
7	somatic stem cell population maintenance	(12/51)	(66/10449)	2.97803e-15
7	maintenance of cell number	(14/51)	(137/10449)	2.91079e-14
7	regulation of DNA-templated transcription, elongation	(10/51)	(47/10449)	1.8098e-13
7	biological process involved in symbiotic interaction	(24/51)	(875/10449)	3.36668e-12
7	nucleic acid phosphodiester bond hydrolysis	(10/51)	(222/10449)	1.08602e-06
7	response to growth factor	(14/51)	(584/10449)	5.30487e-06
7	RNA polyadenylation	(5/51)	(40/10449)	1.41048e-05
7	response to endogenous stimulus	(18/51)	(1299/10449)	0.000214707
7	regulation of gene expression, epigenetic	(6/51)	(120/10449)	0.000225052
7	chromosome organization	(14/51)	(973/10449)	0.00141135
8	protein activation cascade	(6/45)	(27/10449)	3.90847e-07
8	external encapsulating structure organization	(11/45)	(291/10449)	4.42752e-06
8	humoral immune response	(9/45)	(180/10449)	5.92986e-06
8	fibrinolysis	(4/45)	(24/10449)	0.000234359
8	coagulation	(8/45)	(268/10449)	0.00099924
8	cell-substrate adhesion	(8/45)	(280/10449)	0.00114294
8	regulation of body fluid levels	(9/45)	(386/10449)	0.00141978
8	response to wounding	(10/45)	(513/10449)	0.00196433
8	platelet degranulation	(5/45)	(107/10449)	0.00314455
9	protein folding	(10/43)	(184/10449)	5.9836e-07
10	cell-cell adhesion	(22/45)	(638/10449)	4.37009e-13
10	biological adhesion	(24/45)	(1065/10449)	8.39493e-11
10	epidermis development	(14/45)	(260/10449)	1.74269e-10
10	cell junction organization	(18/45)	(539/10449)	1.74269e-10
10	beta-catenin-TCF complex assembly	(7/45)	(28/10449)	1.10094e-09
10	skin development	(11/45)	(229/10449)	1.14208e-07
10	epithelium development	(17/45)	(905/10449)	3.3871e-06
10	canonical Wnt signaling pathway	(10/45)	(276/10449)	7.3046e-06
10	cell-cell signaling	(15/45)	(1268/10449)	0.00546356
10	regulation of Wnt signaling pathway	(7/45)	(301/10449)	0.00802478
10	multicellular organismal signaling	(5/45)	(143/10449)	0.00944129
11	post-translational protein modification	(17/39)	(317/10449)	4.78316e-14
11	protein modification by small protein conjugation or removal	(20/39)	(977/10449)	2.22987e-09
13	negative regulation of transcription by RNA polymerase II	(9/24)	(703/10449)	0.00183491
13	negative regulation of nucleobase-containing compound metabolic process	(10/24)	(1148/10449)	0.00743977
16	regulation of mRNA metabolic process	(17/33)	(285/10449)	1.31005e-17
16	post-translational protein modification	(17/33)	(317/10449)	7.54527e-17
16	tissue morphogenesis	(17/33)	(510/10449)	1.47107e-13
16	immune system development	(18/33)	(759/10449)	6.15526e-12
16	regulation of cell cycle	(19/33)	(1005/10449)	5.35478e-11
16	ncRNA transcription	(8/33)	(93/10449)	1.51425e-09
16	response to abiotic stimulus	(17/33)	(982/10449)	3.65238e-09
16	proteolysis	(19/33)	(1336/10449)	5.54192e-09
16	organonitrogen compound catabolic process	(17/33)	(1012/10449)	5.54192e-09
16	macromolecule catabolic process	(18/33)	(1186/10449)	6.86871e-09
16	regulation of proteolysis	(7/33)	(571/10449)	0.0050571
17	antigen receptor-mediated signaling pathway	(10/35)	(206/10449)	2.10459e-07
17	regulation of intracellular signal transduction	(16/35)	(1421/10449)	0.000491234
17	regulation of immune system process	(13/35)	(1134/10449)	0.00251623
17	small GTPase mediated signal transduction	(8/35)	(400/10449)	0.00251623
17	enzyme linked receptor protein signaling pathway	(11/35)	(869/10449)	0.00395212
17	Fc receptor signaling pathway	(5/35)	(164/10449)	0.00738826
17	neurotrophin signaling pathway	(3/35)	(35/10449)	0.00738826
19	translational elongation	(11/28)	(112/10449)	3.30828e-13
19	cellular amide metabolic process	(17/28)	(797/10449)	3.94166e-11
19	mitochondrial gene expression	(10/28)	(133/10449)	3.94166e-11
19	organonitrogen compound biosynthetic process	(18/28)	(1105/10449)	3.87254e-10
19	nucleobase-containing compound transport	(5/28)	(190/10449)	0.00303392
19	regulation of cellular amide metabolic process	(6/28)	(346/10449)	0.00442242
22	DNA-templated transcription, initiation	(18/31)	(212/10449)	5.98345e-21
22	regulation of DNA-templated transcription, initiation	(6/31)	(38/10449)	1.17565e-07
22	positive regulation of nucleobase-containing compound metabolic process	(17/31)	(1509/10449)	1.2441e-05
22	positive regulation of transcription by RNA polymerase II	(12/31)	(954/10449)	0.000382554
22	protein modification by small protein conjugation or removal	(12/31)	(977/10449)	0.000407614
23	DNA-templated transcription, initiation	(28/34)	(212/10449)	9.84217e-41
23	ncRNA transcription	(16/34)	(93/10449)	4.88821e-23
23	transcription by RNA polymerase III	(8/34)	(37/10449)	7.20115e-12
23	signal transduction by p53 class mediator	(13/34)	(241/10449)	7.20115e-12
23	transcription by RNA polymerase I	(7/34)	(55/10449)	9.16224e-09
23	protein acylation	(7/34)	(190/10449)	4.04023e-05
23	DNA-templated transcription, termination	(5/34)	(67/10449)	4.04023e-05
23	cellular protein-containing complex assembly	(12/34)	(795/10449)	6.24528e-05
23	protein-containing complex subunit organization	(13/34)	(1492/10449)	0.00506072
25	regulation of RNA splicing	(5/29)	(124/10449)	0.00422668
27	small molecule metabolic process	(20/31)	(1158/10449)	2.63318e-10
27	cellular amino acid metabolic process	(10/31)	(199/10449)	1.20774e-08
27	cellular amide metabolic process	(15/31)	(797/10449)	7.33631e-08
27	monocarboxylic acid metabolic process	(11/31)	(420/10449)	6.12194e-07
27	dicarboxylic acid metabolic process	(6/31)	(61/10449)	6.22983e-07
27	sulfur compound metabolic process	(8/31)	(216/10449)	3.93942e-06
27	organonitrogen compound biosynthetic process	(14/31)	(1105/10449)	2.08214e-05
27	nucleoside bisphosphate metabolic process	(5/31)	(87/10449)	9.82805e-05
27	tricarboxylic acid metabolic process	(3/31)	(14/10449)	0.000144062
27	NADP metabolic process	(3/31)	(20/10449)	0.000401196
27	acetyl-CoA metabolic process	(3/31)	(31/10449)	0.00140666
27	regulation of translational fidelity	(2/31)	(9/10449)	0.00388498
27	organophosphate metabolic process	(8/31)	(623/10449)	0.0041902
27	lipid metabolic process	(9/31)	(849/10449)	0.00638581
28	DNA replication	(23/32)	(242/10449)	2.94736e-29
28	DNA metabolic process	(26/32)	(762/10449)	8.01735e-23
28	cellular response to DNA damage stimulus	(25/32)	(739/10449)	1.22056e-21
28	nucleic acid phosphodiester bond hydrolysis	(12/32)	(222/10449)	3.61237e-11
28	regulation of DNA replication	(9/32)	(93/10449)	1.65687e-10
28	detection of stimulus	(10/32)	(183/10449)	2.41946e-09
28	chromosome organization	(17/32)	(973/10449)	8.07652e-09
28	regulation of DNA metabolic process	(11/32)	(291/10449)	9.18734e-09
28	cell cycle	(19/32)	(1520/10449)	9.53307e-08
28	signal transduction by p53 class mediator	(6/32)	(241/10449)	0.00114693
28	positive regulation of biosynthetic process	(13/32)	(1578/10449)	0.0056434
28	histone H3-K36 methylation	(2/32)	(11/10449)	0.00605846
29	mitochondrial electron transport, NADH to ubiquinone	(31/32)	(42/10449)	2.26109e-78
29	mitochondrion organization	(31/32)	(419/10449)	9.6548e-42
29	cellular protein-containing complex assembly	(30/32)	(795/10449)	1.05632e-30
30	positive regulation of nucleobase-containing compound metabolic process	(23/30)	(1509/10449)	8.66712e-12
30	positive regulation of transcription by RNA polymerase II	(19/30)	(954/10449)	3.02012e-11
30	negative regulation of transcription by RNA polymerase II	(11/30)	(703/10449)	0.000145065
30	negative regulation of nucleobase-containing compound metabolic process	(13/30)	(1148/10449)	0.00037035
30	animal organ morphogenesis	(9/30)	(765/10449)	0.00849563
30	placenta development	(4/30)	(111/10449)	0.00922369
30	lung secretory cell differentiation	(2/30)	(9/10449)	0.00922369
31	I-kappaB kinase/NF-kappaB signaling	(11/30)	(247/10449)	5.27617e-09
31	cytokine-mediated signaling pathway	(15/30)	(655/10449)	5.27617e-09
31	defense response	(18/30)	(1206/10449)	1.83644e-08
31	response to biotic stimulus	(17/30)	(1096/10449)	3.36658e-08
31	cytokine production	(13/30)	(585/10449)	9.78614e-08
31	regulation of response to cytokine stimulus	(8/30)	(151/10449)	2.49514e-07
31	immune effector process	(14/30)	(939/10449)	1.99128e-06
31	response to bacterium	(10/30)	(432/10449)	4.42375e-06
31	lipopolysaccharide-mediated signaling pathway	(5/30)	(53/10449)	7.59588e-06
31	Toll signaling pathway	(3/30)	(6/10449)	8.18508e-06
31	regulation of immune system process	(14/30)	(1134/10449)	1.39696e-05
31	regulation of response to biotic stimulus	(8/30)	(338/10449)	5.64916e-05
31	production of molecular mediator of immune response	(6/30)	(161/10449)	8.06992e-05
31	regulation of DNA-binding transcription factor activity	(8/30)	(368/10449)	9.18994e-05
31	JNK cascade	(6/30)	(171/10449)	9.99307e-05
31	necrotic cell death	(4/30)	(47/10449)	0.000112711
31	regulation of intracellular signal transduction	(13/30)	(1421/10449)	0.000722392
31	positive regulation of gene expression	(10/30)	(836/10449)	0.000738327
31	positive regulation of multicellular organismal process	(11/30)	(1081/10449)	0.00118854
31	protein polyubiquitination	(6/30)	(305/10449)	0.0018639
31	positive regulation of signaling	(12/30)	(1365/10449)	0.00193586
31	regulation of interleukin-1-mediated signaling pathway	(2/30)	(8/10449)	0.00195
31	regulation of response to external stimulus	(9/30)	(782/10449)	0.00203281
31	intracellular receptor signaling pathway	(5/30)	(237/10449)	0.00420567
31	response to lipid	(8/30)	(710/10449)	0.00524676
31	response to virus	(5/30)	(269/10449)	0.00693403
31	MAPK cascade	(8/30)	(754/10449)	0.00726725
31	microvillus organization	(2/30)	(18/10449)	0.00837345
32	lipid metabolic process	(9/23)	(849/10449)	0.0091096
33	secondary metabolic process	(4/26)	(37/10449)	0.000314944
33	cellular aldehyde metabolic process	(4/26)	(43/10449)	0.000314944
34	DNA replication	(22/28)	(242/10449)	1.22587e-29
34	double-strand break repair via break-induced replication	(8/28)	(11/10449)	6.60476e-18
34	DNA metabolic process	(20/28)	(762/10449)	7.70883e-16
34	mitotic DNA replication	(5/28)	(13/10449)	2.73442e-09
34	cell cycle	(19/28)	(1520/10449)	3.76869e-09
34	cellular response to DNA damage stimulus	(14/28)	(739/10449)	1.66404e-08
34	regulation of DNA replication	(6/28)	(93/10449)	1.76671e-06
34	chromosome organization	(11/28)	(973/10449)	0.000237976
34	cellular protein-containing complex assembly	(9/28)	(795/10449)	0.0015215
36	cell migration	(26/27)	(1152/10449)	5.43747e-22
36	G protein-coupled receptor signaling pathway	(22/27)	(594/10449)	1.95479e-21
36	cytokine-mediated signaling pathway	(22/27)	(655/10449)	1.12787e-20
36	defense response	(24/27)	(1206/10449)	2.4146e-18
36	response to biotic stimulus	(22/27)	(1096/10449)	3.71755e-16
36	humoral immune response	(10/27)	(180/10449)	3.35834e-10
36	divalent inorganic cation homeostasis	(12/27)	(350/10449)	4.65611e-10
36	regulation of cellular component movement	(15/27)	(800/10449)	2.66998e-09
36	positive regulation of locomotion	(12/27)	(448/10449)	6.71967e-09
36	cell-cell signaling	(16/27)	(1268/10449)	1.25347e-07
36	MAPK cascade	(13/27)	(754/10449)	1.65202e-07
36	regulation of immune system process	(15/27)	(1134/10449)	2.24569e-07
36	regulation of response to external stimulus	(13/27)	(782/10449)	2.24569e-07
36	regulation of leukocyte adhesion to vascular endothelial cell	(4/27)	(24/10449)	4.88517e-06
36	response to bacterium	(9/27)	(432/10449)	9.96722e-06
36	regulation of cytosolic calcium ion concentration	(7/27)	(243/10449)	2.42742e-05
36	regulation of intracellular signal transduction	(14/27)	(1421/10449)	2.81704e-05
36	regulation of hydrolase activity	(12/27)	(1019/10449)	3.28204e-05
36	positive chemotaxis	(4/27)	(53/10449)	9.88403e-05
36	homeostatic process	(13/27)	(1404/10449)	0.000134668
36	response to oxygen-containing compound	(12/27)	(1300/10449)	0.00033151
36	positive regulation of cell population proliferation	(9/27)	(716/10449)	0.000395091
36	response to virus	(6/27)	(269/10449)	0.000408134
36	cell population proliferation	(12/27)	(1469/10449)	0.000974014
36	maintenance of location	(5/27)	(245/10449)	0.00265931
36	cell killing	(4/27)	(136/10449)	0.00273299
36	negative regulation of locomotion	(5/27)	(251/10449)	0.00279238
36	regulation of anatomical structure morphogenesis	(8/27)	(758/10449)	0.00312306
36	cell adhesion mediated by integrin	(3/27)	(60/10449)	0.00312306
36	regulation of leukocyte apoptotic process	(3/27)	(63/10449)	0.00350538
36	regulation of cell adhesion	(7/27)	(589/10449)	0.00356184
36	regulation of supramolecular fiber organization	(5/27)	(291/10449)	0.00475836
36	biological adhesion	(9/27)	(1065/10449)	0.00553095
36	cell activation	(9/27)	(1110/10449)	0.00722662
36	cation transport	(7/27)	(701/10449)	0.00858258
36	regulation of syncytium formation by plasma membrane fusion	(2/27)	(24/10449)	0.0089184
38	peroxisome organization	(22/25)	(68/10449)	6.0522e-45
38	monocarboxylic acid metabolic process	(17/25)	(420/10449)	5.54339e-17
38	small molecule metabolic process	(21/25)	(1158/10449)	1.82352e-15
38	lipid metabolic process	(19/25)	(849/10449)	4.49736e-15
38	protein import	(5/25)	(161/10449)	0.000570669
38	organic hydroxy compound metabolic process	(6/25)	(359/10449)	0.0024389
38	dicarboxylic acid metabolic process	(3/25)	(61/10449)	0.0054907
38	olefinic compound metabolic process	(3/25)	(73/10449)	0.00847938
41	ATP-dependent chromatin remodeling	(8/26)	(68/10449)	4.52421e-10
41	positive regulation of nucleobase-containing compound metabolic process	(18/26)	(1509/10449)	2.52384e-08
41	positive regulation of biosynthetic process	(17/26)	(1578/10449)	4.11042e-07
41	chromosome organization	(14/26)	(973/10449)	4.21564e-07
41	cellular component disassembly	(9/26)	(463/10449)	2.93037e-05
41	positive regulation of transcription by RNA polymerase II	(10/26)	(954/10449)	0.00131616
41	negative regulation of nucleobase-containing compound metabolic process	(10/26)	(1148/10449)	0.00540184
42	cytokine-mediated signaling pathway	(14/26)	(655/10449)	1.22563e-08
42	response to cytokine	(15/26)	(961/10449)	7.62268e-08
42	regulation of JNK cascade	(7/26)	(114/10449)	5.73201e-07
42	I-kappaB kinase/NF-kappaB signaling	(8/26)	(247/10449)	4.77688e-06
42	apoptotic process	(14/26)	(1543/10449)	0.000107657
42	regulation of apoptotic signaling pathway	(7/26)	(294/10449)	0.000137005
42	MAPK cascade	(9/26)	(754/10449)	0.00116393
42	regulation of cell death	(11/26)	(1303/10449)	0.00284772
42	positive regulation of signaling	(11/26)	(1365/10449)	0.0039212
42	regulation of DNA-binding transcription factor activity	(6/26)	(368/10449)	0.0039212
43	regulation of DNA-binding transcription factor activity	(7/20)	(368/10449)	0.000744681
43	regulation of miRNA metabolic process	(2/20)	(7/10449)	0.00616259
43	I-kappaB kinase/NF-kappaB signaling	(5/20)	(247/10449)	0.00616259
44	small GTPase mediated signal transduction	(17/24)	(400/10449)	3.36498e-17
44	filopodium assembly	(7/24)	(50/10449)	1.28581e-09
44	actin filament-based process	(12/24)	(627/10449)	1.93783e-07
44	cytoskeleton organization	(14/24)	(1071/10449)	4.45882e-07
44	regulation of pseudopodium assembly	(4/24)	(12/10449)	4.45882e-07
44	regulation of intracellular signal transduction	(15/24)	(1421/10449)	1.04716e-06
44	cell morphogenesis	(12/24)	(794/10449)	1.04716e-06
44	regulation of anatomical structure morphogenesis	(11/24)	(758/10449)	6.70643e-06
44	cell projection organization	(12/24)	(1166/10449)	5.63578e-05
44	regulation of actin filament-based process	(7/24)	(306/10449)	7.52909e-05
44	regulation of hydrolase activity	(11/24)	(1019/10449)	9.64005e-05
44	regulation of filopodium assembly	(3/24)	(37/10449)	0.0012878
44	positive regulation of molecular function	(11/24)	(1447/10449)	0.00215991
44	regulation of supramolecular fiber organization	(5/24)	(291/10449)	0.00592597
44	lamellipodium organization	(3/24)	(72/10449)	0.00717057
44	neuron projection organization	(3/24)	(76/10449)	0.00793472
45	RNA modification	(7/25)	(98/10449)	2.96944e-07
45	ncRNA metabolic process	(9/25)	(339/10449)	3.19159e-06
45	RNA processing	(10/25)	(756/10449)	0.000204915
46	post-translational protein modification	(13/25)	(317/10449)	3.94318e-12
46	protein modification by small protein conjugation or removal	(18/25)	(977/10449)	3.94318e-12
46	chromosome organization	(10/25)	(973/10449)	0.00166323
46	DNA metabolic process	(8/25)	(762/10449)	0.00818245
47	generation of precursor metabolites and energy	(12/25)	(371/10449)	1.13102e-09
47	small molecule metabolic process	(15/25)	(1158/10449)	2.33952e-07
47	mitochondrial electron transport, cytochrome c to oxygen	(3/25)	(13/10449)	0.000111272
47	ATP metabolic process	(6/25)	(223/10449)	0.000272927
47	organonitrogen compound biosynthetic process	(11/25)	(1105/10449)	0.000378349
47	ADP biosynthetic process	(2/25)	(5/10449)	0.000893727
47	cellular amino acid metabolic process	(5/25)	(199/10449)	0.00129948
47	cellular modified amino acid metabolic process	(4/25)	(107/10449)	0.00136471
47	monocarboxylic acid metabolic process	(6/25)	(420/10449)	0.00368166
47	tricarboxylic acid metabolic process	(2/25)	(14/10449)	0.00437792
48	post-translational protein modification	(16/25)	(317/10449)	6.10495e-17
48	protein modification by small protein conjugation or removal	(19/25)	(977/10449)	1.31518e-13
48	organonitrogen compound catabolic process	(11/25)	(1012/10449)	0.000297894
49	post-translational protein modification	(14/22)	(317/10449)	1.06098e-14
49	protein modification by small protein conjugation or removal	(18/22)	(977/10449)	6.43944e-14
49	SCF-dependent proteasomal ubiquitin-dependent protein catabolic process	(9/22)	(87/10449)	1.87226e-12
49	protein polyubiquitination	(12/22)	(305/10449)	3.76797e-12
49	proteolysis	(11/22)	(1336/10449)	0.000513948
49	SCF complex assembly	(2/22)	(6/10449)	0.00103153
50	regulation of cysteine-type endopeptidase activity	(14/24)	(192/10449)	1.29684e-16
50	activation of cysteine-type endopeptidase activity involved in apoptotic process	(11/24)	(75/10449)	3.51567e-16
50	apoptotic process	(22/24)	(1543/10449)	7.9416e-15
50	regulation of cell death	(19/24)	(1303/10449)	8.42837e-12
50	proteolysis	(19/24)	(1336/10449)	1.06964e-11
50	regulation of apoptotic signaling pathway	(9/24)	(294/10449)	2.75861e-07
50	positive regulation of protein metabolic process	(12/24)	(1299/10449)	0.00023101
50	regulation of membrane permeability	(4/24)	(73/10449)	0.000523974
50	positive regulation of molecular function	(12/24)	(1447/10449)	0.000581204
50	necrotic cell death	(3/24)	(47/10449)	0.00336605
50	I-kappaB kinase/NF-kappaB signaling	(5/24)	(247/10449)	0.00400954
50	negative regulation of response to stimulus	(10/24)	(1300/10449)	0.00576123
50	positive regulation of signaling	(10/24)	(1365/10449)	0.00790675
50	negative regulation of signaling	(9/24)	(1113/10449)	0.00790675
50	regulation of intracellular signal transduction	(10/24)	(1421/10449)	0.00983245
52	regulation of signaling receptor activity	(9/23)	(135/10449)	9.24623e-10
52	regulation of trans-synaptic signaling	(10/23)	(315/10449)	3.73808e-08
52	protein localization to cell junction	(6/23)	(84/10449)	1.16856e-06
52	localization within membrane	(5/23)	(56/10449)	4.95268e-06
52	cell-cell signaling	(13/23)	(1268/10449)	1.4165e-05
52	regulation of synaptic plasticity	(5/23)	(137/10449)	0.000246254
52	cell junction organization	(8/23)	(539/10449)	0.000251944
52	neuron projection organization	(4/23)	(76/10449)	0.000393811
52	nervous system process	(8/23)	(656/10449)	0.000838138
52	regulation of transporter activity	(5/23)	(206/10449)	0.0011176
52	regulation of postsynaptic membrane neurotransmitter receptor levels	(3/23)	(46/10449)	0.00190575
52	regulation of system process	(6/23)	(437/10449)	0.00349311
52	regulation of synapse structure or activity	(4/23)	(164/10449)	0.00457211
52	synaptic transmission, glutamatergic	(3/23)	(68/10449)	0.00457211
52	regulation of postsynapse organization	(3/23)	(71/10449)	0.00488648
52	establishment or maintenance of cell polarity	(4/23)	(180/10449)	0.00541358
52	transmembrane transport	(8/23)	(940/10449)	0.00541358
52	neurogenesis	(9/23)	(1250/10449)	0.00680615
52	cellular macromolecule localization	(10/23)	(1617/10449)	0.00953146
52	neuron differentiation	(8/23)	(1053/10449)	0.00953146
54	skin development	(7/23)	(229/10449)	6.48628e-05
54	ATP-dependent chromatin remodeling	(4/23)	(68/10449)	0.000710205
54	proteolysis	(10/23)	(1336/10449)	0.00713907
55	organelle assembly	(16/20)	(631/10449)	1.30944e-14
55	cilium organization	(12/20)	(247/10449)	1.61636e-13
55	microtubule-based process	(14/20)	(611/10449)	5.73355e-12
55	organelle localization	(9/20)	(535/10449)	5.61341e-06
55	protein localization to microtubule organizing center	(4/20)	(30/10449)	5.61341e-06
55	ciliary basal body-plasma membrane docking	(5/20)	(83/10449)	7.34147e-06
55	non-motile cilium assembly	(4/20)	(35/10449)	7.99453e-06
55	cytoskeleton organization	(11/20)	(1071/10449)	1.26418e-05
55	cell cycle	(12/20)	(1520/10449)	4.52434e-05
58	anaphase-promoting complex-dependent catabolic process	(14/21)	(77/10449)	7.14265e-24
58	regulation of chromosome segregation	(13/21)	(76/10449)	8.42478e-22
58	mitotic nuclear division	(14/21)	(255/10449)	9.9258e-17
58	cell division	(16/21)	(503/10449)	4.29785e-16
58	cell cycle	(20/21)	(1520/10449)	7.81569e-15
58	regulation of cell cycle	(18/21)	(1005/10449)	9.90917e-15
58	protein polyubiquitination	(11/21)	(305/10449)	5.30009e-11
58	regulation of organelle organization	(15/21)	(967/10449)	1.39257e-10
58	chromosome organization	(15/21)	(973/10449)	1.39257e-10
58	protein modification by small protein conjugation or removal	(15/21)	(977/10449)	1.39257e-10
58	regulation of mitotic sister chromatid segregation	(5/21)	(41/10449)	1.41885e-07
58	regulation of reproductive process	(5/21)	(116/10449)	2.56967e-05
58	negative regulation of cellular component organization	(7/21)	(583/10449)	0.000844109
58	regulation of synapse maturation	(2/21)	(12/10449)	0.00211244
58	positive regulation of cellular component organization	(8/21)	(932/10449)	0.00220231
58	developmental maturation	(4/21)	(209/10449)	0.00542854
60	organic anion transport	(6/18)	(193/10449)	6.74774e-05
62	mitochondrion organization	(11/19)	(419/10449)	2.44319e-09
62	proton transmembrane transport	(6/19)	(76/10449)	1.57472e-07
62	generation of precursor metabolites and energy	(9/19)	(371/10449)	1.57472e-07
62	mitochondrial electron transport, cytochrome c to oxygen	(4/19)	(13/10449)	1.57472e-07
62	ATP metabolic process	(7/19)	(223/10449)	1.69576e-06
62	cellular protein-containing complex assembly	(10/19)	(795/10449)	5.73162e-06
62	transmembrane transport	(8/19)	(940/10449)	0.00181992
62	regulation of mitochondrial gene expression	(2/19)	(23/10449)	0.00883183
63	RNA processing	(16/19)	(756/10449)	2.68011e-14
63	mRNA metabolic process	(15/19)	(734/10449)	4.54586e-13
63	spliceosomal complex assembly	(4/19)	(52/10449)	4.66734e-05
63	ribonucleoprotein complex biogenesis	(5/19)	(370/10449)	0.00731222
64	G protein-coupled receptor signaling pathway	(20/21)	(594/10449)	1.80363e-22
64	protein folding	(7/21)	(184/10449)	2.18908e-06
64	dopamine receptor signaling pathway	(3/21)	(34/10449)	0.0013274
64	regulation of G protein-coupled receptor signaling pathway	(4/21)	(114/10449)	0.001725
66	intracellular transport	(14/20)	(1361/10449)	1.09667e-06
66	establishment of protein localization	(14/20)	(1565/10449)	3.44838e-06
66	protein geranylgeranylation	(3/20)	(6/10449)	6.37374e-06
66	post-translational protein modification	(7/20)	(317/10449)	3.90907e-05
66	vesicle docking	(4/20)	(58/10449)	0.000103345
66	cellular macromolecule localization	(12/20)	(1617/10449)	0.000154837
66	protein localization to cell periphery	(6/20)	(272/10449)	0.000167887
66	organelle localization	(6/20)	(535/10449)	0.00586534
67	nuclear-transcribed mRNA catabolic process	(19/20)	(190/10449)	9.82616e-31
67	RNA localization	(12/20)	(203/10449)	5.54819e-15
67	mRNA transport	(10/20)	(132/10449)	2.52118e-13
67	nuclear export	(8/20)	(173/10449)	8.22831e-09
67	posttranscriptional regulation of gene expression	(10/20)	(493/10449)	7.94116e-08
67	regulation of DNA metabolic process	(8/20)	(291/10449)	3.74175e-07
67	regulation of cellular amide metabolic process	(8/20)	(346/10449)	1.32296e-06
67	telomere maintenance via telomere lengthening	(5/20)	(76/10449)	2.62724e-06
67	cellular amide metabolic process	(9/20)	(797/10449)	6.29286e-05
67	nucleic acid phosphodiester bond hydrolysis	(5/20)	(222/10449)	0.000421732
67	regulation of mRNA metabolic process	(5/20)	(285/10449)	0.00123147
67	3'-UTR-mediated mRNA destabilization	(2/20)	(14/10449)	0.00192056
67	RNA decapping	(2/20)	(14/10449)	0.00192056
67	cellular macromolecule localization	(10/20)	(1617/10449)	0.00192056
67	intracellular transport	(9/20)	(1361/10449)	0.00265367
67	homeostatic process	(9/20)	(1404/10449)	0.00322842
67	cytoplasmic translation	(3/20)	(89/10449)	0.00329305
67	regulation of protein-containing complex disassembly	(3/20)	(95/10449)	0.00384208
68	lipid metabolic process	(8/19)	(849/10449)	0.00593984
68	small molecule metabolic process	(9/19)	(1158/10449)	0.00593984
69	potassium ion import across plasma membrane	(3/20)	(33/10449)	0.00422693
69	import into cell	(4/20)	(144/10449)	0.008329
69	establishment or maintenance of transmembrane electrochemical gradient	(2/20)	(12/10449)	0.008329
69	inorganic ion transmembrane transport	(6/20)	(498/10449)	0.008329
70	endocytosis	(8/20)	(448/10449)	0.000129487
70	establishment of protein localization	(12/20)	(1565/10449)	0.000359984
70	plasma membrane to endosome transport	(2/20)	(8/10449)	0.00487186
71	response to growth factor	(10/19)	(584/10449)	4.22021e-06
71	mesenchyme development	(6/19)	(217/10449)	0.000212299
71	regulation of transmembrane receptor protein serine/threonine kinase signaling pathway	(5/19)	(187/10449)	0.00129135
71	mesoderm development	(4/19)	(92/10449)	0.00129135
71	positive regulation of transcription by RNA polymerase II	(8/19)	(954/10449)	0.00619198
71	endoderm development	(3/19)	(61/10449)	0.00642404
71	response to endogenous stimulus	(9/19)	(1299/10449)	0.00648739
71	signal transduction involved in regulation of gene expression	(2/19)	(14/10449)	0.0081915
72	cell-cell adhesion	(15/20)	(638/10449)	1.01541e-12
72	cell junction organization	(14/20)	(539/10449)	1.94906e-12
72	biological adhesion	(16/20)	(1065/10449)	2.22065e-11
72	protein localization to cell junction	(5/20)	(84/10449)	1.75277e-05
72	regulation of cellular component movement	(9/20)	(800/10449)	0.000224265
72	regulation of membrane permeability	(4/20)	(73/10449)	0.000271669
72	positive regulation of locomotion	(7/20)	(448/10449)	0.000289058
72	regulation of cellular component biogenesis	(8/20)	(755/10449)	0.000860968
72	intercellular transport	(2/20)	(6/10449)	0.000964372
72	locomotion	(10/20)	(1397/10449)	0.00144454
72	homeostatic process	(10/20)	(1404/10449)	0.00144454
72	cellular component maintenance	(3/20)	(49/10449)	0.00145372
72	cell migration	(9/20)	(1152/10449)	0.00162373
72	circulatory system process	(6/20)	(449/10449)	0.00167315
72	epithelium development	(8/20)	(905/10449)	0.00167315
72	regulation of actomyosin structure organization	(3/20)	(78/10449)	0.00434539
72	actin cytoskeleton reorganization	(3/20)	(86/10449)	0.00541546
72	regulation of water loss via skin	(2/20)	(19/10449)	0.00541546
74	histone H2A acetylation	(6/18)	(14/10449)	2.84966e-12
74	histone H4 acetylation	(7/18)	(58/10449)	1.57624e-10
74	protein acylation	(9/18)	(190/10449)	2.35391e-10
74	ATP-dependent chromatin remodeling	(7/18)	(68/10449)	2.51767e-10
74	chromosome organization	(13/18)	(973/10449)	3.75352e-09
74	regulation of growth	(7/18)	(505/10449)	0.000182958
74	small nucleolar ribonucleoprotein complex assembly	(2/18)	(10/10449)	0.00127604
74	cellular response to DNA damage stimulus	(7/18)	(739/10449)	0.00127604
75	macroautophagy	(10/19)	(270/10449)	8.71848e-10
75	process utilizing autophagic mechanism	(11/19)	(457/10449)	2.82082e-09
75	vacuole organization	(7/19)	(138/10449)	9.11801e-08
75	autophagy of mitochondrion	(5/19)	(63/10449)	1.90194e-06
75	cellular component disassembly	(7/19)	(463/10449)	0.000174275
75	establishment of protein localization	(11/19)	(1565/10449)	0.000285259
75	intracellular transport	(10/19)	(1361/10449)	0.000529201
76	mitochondrion organization	(17/19)	(419/10449)	2.69718e-20
76	membrane organization	(11/19)	(673/10449)	2.23074e-07
76	mitochondrial transport	(5/19)	(195/10449)	0.000875865
76	organelle fusion	(4/19)	(120/10449)	0.00182389
77	dephosphorylation	(10/18)	(381/10449)	1.72058e-08
77	regulation of dephosphorylation	(8/18)	(177/10449)	1.72058e-08
79	regulation of membrane permeability	(7/17)	(73/10449)	2.69401e-09
79	apoptotic process	(15/17)	(1543/10449)	4.00108e-09
79	mitochondrion organization	(9/17)	(419/10449)	3.62882e-07
79	regulation of apoptotic signaling pathway	(8/17)	(294/10449)	4.21609e-07
79	regulation of cell death	(12/17)	(1303/10449)	1.84267e-06
79	response to endoplasmic reticulum stress	(7/17)	(245/10449)	1.96858e-06
79	signal transduction in absence of ligand	(4/17)	(61/10449)	7.15035e-05
79	endoplasmic reticulum calcium ion homeostasis	(3/17)	(21/10449)	0.000125639
79	regulation of cysteine-type endopeptidase activity	(5/17)	(192/10449)	0.000248842
79	regulation of cellular localization	(7/17)	(679/10449)	0.00104664
79	regulation of membrane potential	(5/17)	(299/10449)	0.00161041
79	activation of cysteine-type endopeptidase activity involved in apoptotic process	(3/17)	(75/10449)	0.00388379
79	regulation of organelle organization	(7/17)	(967/10449)	0.00777303
79	aging	(4/17)	(252/10449)	0.00928217
80	DNA metabolic process	(16/17)	(762/10449)	7.53187e-16
80	cellular response to DNA damage stimulus	(15/17)	(739/10449)	2.47962e-14
80	organelle fission	(10/17)	(385/10449)	1.81937e-09
80	double-strand break repair via synthesis-dependent strand annealing	(4/17)	(7/10449)	3.59706e-09
80	reproduction	(10/17)	(980/10449)	9.12149e-06
80	cell cycle	(11/17)	(1520/10449)	4.53399e-05
80	chromosome organization	(8/17)	(973/10449)	0.000763045
80	regulation of cell cycle	(7/17)	(1005/10449)	0.00656087
82	organic hydroxy compound transport	(7/16)	(180/10449)	3.90053e-07
82	lipid localization	(8/16)	(327/10449)	4.23861e-07
82	lipid metabolic process	(10/16)	(849/10449)	1.96274e-06
82	membrane organization	(7/16)	(673/10449)	0.000740201
82	organic hydroxy compound metabolic process	(5/16)	(359/10449)	0.00288471
82	organophosphate ester transport	(3/16)	(75/10449)	0.00300685
82	positive regulation of viral process	(3/16)	(80/10449)	0.00312126
83	cilium organization	(13/18)	(247/10449)	5.92049e-16
83	non-motile cilium assembly	(7/18)	(35/10449)	5.6532e-12
83	organelle assembly	(12/18)	(631/10449)	1.37337e-09
83	pigmentation	(5/18)	(71/10449)	2.93289e-06
83	fat cell differentiation	(6/18)	(167/10449)	5.87019e-06
83	nervous system process	(9/18)	(656/10449)	8.71466e-06
83	pattern specification process	(5/18)	(308/10449)	0.00151105
83	organelle localization	(6/18)	(535/10449)	0.00199891
83	establishment of protein localization	(9/18)	(1565/10449)	0.00485681
83	protein localization to cell periphery	(4/18)	(272/10449)	0.0094
83	vasodilation	(2/18)	(29/10449)	0.00950766
84	protein hydroxylation	(4/17)	(21/10449)	3.24447e-06
85	G protein-coupled receptor signaling pathway	(10/18)	(594/10449)	1.86346e-06
86	cell fate commitment	(6/17)	(193/10449)	3.31499e-05
86	positive regulation of transcription by RNA polymerase II	(10/17)	(954/10449)	3.31499e-05
86	muscle structure development	(7/17)	(464/10449)	0.000230495
86	muscle tissue development	(5/17)	(286/10449)	0.00183292
86	skeletal muscle cell differentiation	(3/17)	(53/10449)	0.00183292
86	negative regulation of nucleobase-containing compound metabolic process	(8/17)	(1148/10449)	0.00407543
87	chromosome segregation	(14/18)	(268/10449)	6.80143e-18
87	organelle fission	(14/18)	(385/10449)	5.77523e-16
87	mitotic nuclear division	(12/18)	(255/10449)	1.20038e-14
87	chromosome organization	(15/18)	(973/10449)	3.10035e-12
87	cell division	(11/18)	(503/10449)	8.66314e-10
87	reproduction	(9/18)	(980/10449)	0.000110231
87	replication-born double-strand break repair via sister chromatid exchange	(2/18)	(7/10449)	0.000468495
87	cellular response to DNA damage stimulus	(7/18)	(739/10449)	0.000975702
87	regulation of DNA replication	(3/18)	(93/10449)	0.00294148
88	regulation of cell killing	(10/17)	(82/10449)	1.04697e-15
88	cell killing	(11/17)	(136/10449)	1.04697e-15
88	antigen processing and presentation	(11/17)	(193/10449)	3.60656e-14
88	adaptive immune response	(12/17)	(324/10449)	1.30522e-13
88	regulation of immune system process	(14/17)	(1134/10449)	4.35004e-10
88	immune effector process	(13/17)	(939/10449)	9.74807e-10
88	lymphocyte activation	(10/17)	(546/10449)	4.18541e-08
88	antigen processing and presentation of endogenous peptide antigen via MHC class I via ER pathway	(3/17)	(5/10449)	6.69404e-07
88	production of molecular mediator of immune response	(6/17)	(161/10449)	2.18534e-06
88	regulation of response to biotic stimulus	(7/17)	(338/10449)	7.68465e-06
88	defense response	(10/17)	(1206/10449)	4.57855e-05
88	regulation of lymphocyte activation	(6/17)	(355/10449)	0.000153238
88	response to biotic stimulus	(9/17)	(1096/10449)	0.000177403
88	protection from natural killer cell mediated cytotoxicity	(2/17)	(5/10449)	0.000248435
88	leukocyte differentiation	(6/17)	(414/10449)	0.000298363
88	vesicle fusion with endoplasmic reticulum-Golgi intermediate compartment (ERGIC) membrane	(2/17)	(6/10449)	0.000328497
88	immune system development	(7/17)	(759/10449)	0.000835351
88	regulation of response to external stimulus	(6/17)	(782/10449)	0.00743667
88	regulation of response to stress	(7/17)	(1116/10449)	0.0078525
90	histone H3 acetylation	(10/16)	(56/10449)	8.10788e-18
90	protein acylation	(12/16)	(190/10449)	9.76763e-17
90	chromosome organization	(14/16)	(973/10449)	1.40317e-11
90	histone deubiquitination	(5/16)	(21/10449)	2.62003e-09
90	regulation of stem cell population maintenance	(3/16)	(29/10449)	0.000217136
90	positive regulation of nucleobase-containing compound metabolic process	(10/16)	(1509/10449)	0.000236347
94	Notch signaling pathway	(6/13)	(148/10449)	1.69584e-06
94	regulation of Notch signaling pathway	(4/13)	(84/10449)	0.000193283
95	U4 snRNA 3'-end processing	(8/17)	(8/10449)	5.7405e-22
95	nuclear-transcribed mRNA catabolic process	(12/17)	(190/10449)	2.18793e-16
95	maturation of 5.8S rRNA	(8/17)	(27/10449)	4.18665e-16
95	nucleic acid phosphodiester bond hydrolysis	(12/17)	(222/10449)	7.35428e-16
95	ncRNA metabolic process	(13/17)	(339/10449)	1.10925e-15
95	organic cyclic compound catabolic process	(14/17)	(475/10449)	1.10925e-15
95	ribonucleoprotein complex biogenesis	(13/17)	(370/10449)	2.77829e-15
95	mRNA metabolic process	(13/17)	(734/10449)	1.73915e-11
95	RNA processing	(13/17)	(756/10449)	2.25758e-11
95	regulation of mRNA metabolic process	(10/17)	(285/10449)	2.65774e-11
95	macromolecule catabolic process	(13/17)	(1186/10449)	5.15334e-09
95	DNA metabolic process	(6/17)	(762/10449)	0.00502346
96	positive regulation of transcription by RNA polymerase II	(11/15)	(954/10449)	5.08668e-07
96	positive regulation of nucleobase-containing compound metabolic process	(12/15)	(1509/10449)	1.77893e-06
96	negative regulation of nucleobase-containing compound metabolic process	(10/15)	(1148/10449)	1.66618e-05
96	negative regulation of transcription by RNA polymerase II	(8/15)	(703/10449)	4.27776e-05
96	nephron tubule formation	(2/15)	(14/10449)	0.00335236
96	negative regulation of developmental process	(6/15)	(655/10449)	0.00335236
96	ureter development	(2/15)	(15/10449)	0.00335236
100	cytoskeleton organization	(8/14)	(1071/10449)	0.00222623
100	cell cycle	(9/14)	(1520/10449)	0.00222623
100	microtubule-based process	(6/14)	(611/10449)	0.00406426
101	transmembrane transport	(8/13)	(940/10449)	0.000565529
102	hippo signaling	(5/11)	(39/10449)	3.93686e-08
102	DNA-templated transcription, initiation	(4/11)	(212/10449)	0.00379149
102	nephron development	(3/11)	(105/10449)	0.00607623
102	muscle tissue development	(4/11)	(286/10449)	0.00607623
103	small GTPase mediated signal transduction	(6/15)	(400/10449)	0.00162846
105	biomineralization	(4/15)	(115/10449)	0.00103849
105	humoral immune response	(4/15)	(180/10449)	0.00300642
105	response to bacterium	(5/15)	(432/10449)	0.00502417
107	dephosphorylation	(8/15)	(381/10449)	2.15151e-06
108	organelle fusion	(9/15)	(120/10449)	9.08634e-13
108	vesicle docking	(7/15)	(58/10449)	2.60361e-11
108	intracellular transport	(14/15)	(1361/10449)	1.25862e-10
108	establishment of protein localization	(14/15)	(1565/10449)	5.27153e-10
108	vacuolar transport	(6/15)	(123/10449)	1.15746e-07
108	Golgi vesicle transport	(6/15)	(301/10449)	1.82132e-05
108	protein localization to cell periphery	(4/15)	(272/10449)	0.00333218
108	cellular macromolecule localization	(8/15)	(1617/10449)	0.00467903
108	endomembrane system organization	(4/15)	(348/10449)	0.00711442
108	multicellular organismal movement	(2/15)	(44/10449)	0.00929338
108	calcium-ion regulated exocytosis	(2/15)	(46/10449)	0.00929338
108	regulation of cellular localization	(5/15)	(679/10449)	0.00929338
109	import into nucleus	(6/15)	(134/10449)	2.37097e-06
109	intracellular transport	(9/15)	(1361/10449)	0.00109845
109	regulation of protein import	(3/15)	(54/10449)	0.00186078
110	muscle system process	(7/15)	(348/10449)	2.42839e-05
110	regulation of system process	(6/15)	(437/10449)	0.00104091
110	multicellular organismal movement	(3/15)	(44/10449)	0.00113222
110	actomyosin structure organization	(4/15)	(156/10449)	0.0015929
110	actin filament-based process	(6/15)	(627/10449)	0.00317341
112	histone H3 acetylation	(11/15)	(56/10449)	3.76347e-21
112	chromosome organization	(15/15)	(973/10449)	7.88006e-15
112	histone H4 acetylation	(7/15)	(58/10449)	1.31916e-11
112	ATP-dependent chromatin remodeling	(4/15)	(68/10449)	2.68736e-05
112	signal transduction by p53 class mediator	(5/15)	(241/10449)	0.000168998
112	DNA replication	(4/15)	(242/10449)	0.00297628
112	cellular protein-containing complex assembly	(6/15)	(795/10449)	0.00442557
112	positive regulation of biosynthetic process	(8/15)	(1578/10449)	0.00480382
113	humoral immune response	(12/14)	(180/10449)	5.2158e-18
113	immune effector process	(14/14)	(939/10449)	1.28128e-13
113	regulation of immune system process	(13/14)	(1134/10449)	1.43068e-10
113	cell killing	(6/14)	(136/10449)	3.03476e-07
113	defense response	(11/14)	(1206/10449)	3.03476e-07
113	response to biotic stimulus	(10/14)	(1096/10449)	2.17853e-06
113	cytolysis	(3/14)	(22/10449)	5.18758e-05
113	biological process involved in symbiotic interaction	(7/14)	(875/10449)	0.000894545
113	myeloid leukocyte activation	(5/14)	(524/10449)	0.00592932
115	cellular response to DNA damage stimulus	(13/15)	(739/10449)	8.20604e-12
115	DNA metabolic process	(12/15)	(762/10449)	3.43938e-10
116	Golgi vesicle transport	(13/14)	(301/10449)	7.43091e-18
116	vesicle targeting	(10/14)	(75/10449)	7.43091e-18
116	organelle localization	(11/14)	(535/10449)	3.5415e-11
117	fructose metabolic process	(2/13)	(12/10449)	0.00743382
118	RNA processing	(8/12)	(756/10449)	3.75473e-05
118	ribonucleoprotein complex biogenesis	(6/12)	(370/10449)	9.92995e-05
118	ncRNA metabolic process	(5/12)	(339/10449)	0.00103843
120	cell activation	(11/14)	(1110/10449)	7.09049e-07
120	regulation of immune system process	(10/14)	(1134/10449)	1.03026e-05
120	regulation of cell activation	(7/14)	(447/10449)	3.13107e-05
120	regulation of leukocyte proliferation	(5/14)	(192/10449)	9.98134e-05
120	regulation of lymphocyte activation	(6/14)	(355/10449)	9.98134e-05
120	myeloid leukocyte activation	(6/14)	(524/10449)	0.000666724
120	lymphocyte costimulation	(3/14)	(54/10449)	0.000719798
120	immune effector process	(7/14)	(939/10449)	0.00128204
120	coagulation	(4/14)	(268/10449)	0.00446332
120	regulation of cell adhesion	(5/14)	(589/10449)	0.00865592
122	quaternary ammonium group transport	(2/13)	(6/10449)	0.00258627
122	inorganic anion transport	(3/13)	(87/10449)	0.00605529
125	actin filament-based process	(6/12)	(627/10449)	0.00450006
125	cytoskeleton organization	(7/12)	(1071/10449)	0.00450006
126	posttranscriptional regulation of gene expression	(8/12)	(493/10449)	7.6839e-07
126	negative regulation of gene expression	(9/12)	(918/10449)	2.04697e-06
126	regulation of cellular amide metabolic process	(6/12)	(346/10449)	2.59553e-05
126	positive regulation of posttranscriptional gene silencing	(3/12)	(26/10449)	5.85539e-05
126	production of small RNA involved in gene silencing by RNA	(3/12)	(45/10449)	0.00023819
126	positive regulation of miRNA mediated inhibition of translation	(2/12)	(6/10449)	0.00023819
126	organic cyclic compound catabolic process	(5/12)	(475/10449)	0.000994669
126	nuclear-transcribed mRNA catabolic process	(3/12)	(190/10449)	0.00701011
128	ATP-dependent chromatin remodeling	(14/14)	(68/10449)	1.46493e-30
128	chromosome segregation	(6/14)	(268/10449)	3.40099e-06
128	organelle assembly	(6/14)	(631/10449)	0.000390012
128	cell cycle	(7/14)	(1520/10449)	0.00650963
129	DNA replication	(12/14)	(242/10449)	9.0434e-17
129	DNA metabolic process	(14/14)	(762/10449)	3.06746e-15
129	cellular response to DNA damage stimulus	(13/14)	(739/10449)	2.49707e-13
129	nucleic acid phosphodiester bond hydrolysis	(5/14)	(222/10449)	0.000100784
129	chromosome organization	(8/14)	(973/10449)	0.000100784
129	response to abiotic stimulus	(8/14)	(982/10449)	0.000100784
129	cell cycle	(9/14)	(1520/10449)	0.000232409
129	detection of stimulus	(4/14)	(183/10449)	0.000566014
129	regulation of cell cycle	(7/14)	(1005/10449)	0.000883621
129	regulation of DNA replication	(3/14)	(93/10449)	0.00131909
129	regulation of response to stress	(7/14)	(1116/10449)	0.00140544
132	Golgi vesicle transport	(11/13)	(301/10449)	3.92895e-14
132	intracellular transport	(10/13)	(1361/10449)	7.51507e-06
132	cellular macromolecule localization	(10/13)	(1617/10449)	1.9609e-05
133	camera-type eye development	(10/14)	(223/10449)	1.22177e-12
133	nervous system process	(10/14)	(656/10449)	1.45175e-08
134	tRNA transport	(8/14)	(31/10449)	1.03246e-15
134	mRNA transport	(9/14)	(132/10449)	9.15244e-13
134	establishment of protein localization	(13/14)	(1565/10449)	2.28078e-09
134	intracellular transport	(12/14)	(1361/10449)	1.38936e-08
134	vesicle cargo loading	(4/14)	(18/10449)	4.50578e-08
134	biological process involved in symbiotic interaction	(9/14)	(875/10449)	1.57968e-06
134	vesicle targeting	(4/14)	(75/10449)	1.16048e-05
134	vesicle organization	(5/14)	(277/10449)	9.201e-05
134	import into nucleus	(4/14)	(134/10449)	0.000100884
134	protein modification by small protein conjugation or removal	(7/14)	(977/10449)	0.000440271
134	pore complex assembly	(2/14)	(15/10449)	0.000624729
134	nucleus organization	(3/14)	(103/10449)	0.00110227
134	nephron development	(3/14)	(105/10449)	0.00114062
134	organelle localization	(5/14)	(535/10449)	0.00158362
134	protein-containing complex subunit organization	(7/14)	(1492/10449)	0.00526251
134	antigen processing and presentation	(3/14)	(193/10449)	0.00614744
137	vesicle-mediated transport in synapse	(6/13)	(156/10449)	3.9276e-07
137	exocytosis	(9/13)	(715/10449)	3.9276e-07
137	Golgi vesicle transport	(6/13)	(301/10449)	1.23347e-05
137	establishment of protein localization	(10/13)	(1565/10449)	1.31805e-05
137	cell-cell signaling	(9/13)	(1268/10449)	2.82998e-05
137	organelle fusion	(4/13)	(120/10449)	0.000109197
137	vesicle organization	(5/13)	(277/10449)	0.000122861
137	organelle localization	(5/13)	(535/10449)	0.00258001
137	regulation of hormone levels	(4/13)	(349/10449)	0.00516309
137	membrane docking	(3/13)	(158/10449)	0.00584942
138	mitochondrial gene expression	(12/13)	(133/10449)	1.23541e-20
138	translational elongation	(10/13)	(112/10449)	1.62874e-16
138	cellular amide metabolic process	(12/13)	(797/10449)	1.27428e-11
138	cellular component disassembly	(9/13)	(463/10449)	6.55502e-09
138	regulation of mitochondrial gene expression	(2/13)	(23/10449)	0.00447836
140	cellular amino acid metabolic process	(4/12)	(199/10449)	0.00762352
142	regulation of transferase activity	(8/13)	(855/10449)	0.000259834
142	protein kinase B signaling	(4/13)	(211/10449)	0.00490737
142	negative regulation of protein metabolic process	(6/13)	(831/10449)	0.00937961
142	cell-substrate adhesion	(4/13)	(280/10449)	0.00937961
142	enzyme linked receptor protein signaling pathway	(6/13)	(869/10449)	0.00937961
143	histone ubiquitination	(6/13)	(43/10449)	3.85802e-10
143	protein monoubiquitination	(5/13)	(60/10449)	2.22492e-07
143	chromosome organization	(10/13)	(973/10449)	2.34323e-07
143	negative regulation of nucleobase-containing compound metabolic process	(8/13)	(1148/10449)	0.000273163
143	genetic imprinting	(2/13)	(22/10449)	0.00368882
143	negative regulation of transcription by RNA polymerase II	(5/13)	(703/10449)	0.00943425
144	protein ADP-ribosylation	(3/13)	(25/10449)	0.000538193
144	nucleic acid phosphodiester bond hydrolysis	(4/13)	(222/10449)	0.00640476
144	cellular response to DNA damage stimulus	(6/13)	(739/10449)	0.00640476
144	DNA metabolic process	(6/13)	(762/10449)	0.00640476
144	regulation of SMAD protein signal transduction	(2/13)	(21/10449)	0.00935685
145	gas transport	(3/13)	(14/10449)	7.28102e-05
145	response to toxic substance	(4/13)	(167/10449)	0.0017529
145	cytoplasmic translation	(3/13)	(89/10449)	0.00307473
145	biological process involved in symbiotic interaction	(6/13)	(875/10449)	0.00582677
146	translational initiation	(8/13)	(181/10449)	7.72168e-10
146	cytoplasmic translation	(6/13)	(89/10449)	2.44882e-08
146	ribonucleoprotein complex biogenesis	(7/13)	(370/10449)	2.92038e-06
146	cellular protein-containing complex assembly	(8/13)	(795/10449)	1.87623e-05
146	viral gene expression	(4/13)	(189/10449)	0.00086687
147	antigen processing and presentation	(9/13)	(193/10449)	1.35182e-11
147	Golgi vesicle transport	(9/13)	(301/10449)	3.80413e-10
147	intracellular transport	(11/13)	(1361/10449)	3.46331e-07
147	microtubule-based process	(8/13)	(611/10449)	3.13982e-06
147	organelle localization	(6/13)	(535/10449)	0.000428363
147	ciliary basal body-plasma membrane docking	(3/13)	(83/10449)	0.00211
147	cilium organization	(4/13)	(247/10449)	0.00255211
147	protein localization to microtubule organizing center	(2/13)	(30/10449)	0.00729966
147	organelle assembly	(5/13)	(631/10449)	0.00729966
147	cytoskeleton organization	(6/13)	(1071/10449)	0.00916975
147	regulation of microtubule-based process	(3/13)	(178/10449)	0.00990931
148	regulation of transmembrane receptor protein serine/threonine kinase signaling pathway	(10/13)	(187/10449)	1.19351e-13
148	enzyme linked receptor protein signaling pathway	(12/13)	(869/10449)	1.01186e-10
148	response to growth factor	(9/13)	(584/10449)	1.61083e-07
148	positive regulation of protein metabolic process	(9/13)	(1299/10449)	7.28665e-05
148	response to endogenous stimulus	(9/13)	(1299/10449)	7.28665e-05
148	regulation of multicellular organismal development	(8/13)	(995/10449)	9.03239e-05
148	positive regulation of multicellular organismal process	(8/13)	(1081/10449)	0.000153487
148	pattern specification process	(5/13)	(308/10449)	0.000313811
148	skeletal system development	(5/13)	(353/10449)	0.000518699
148	positive regulation of developmental process	(7/13)	(975/10449)	0.000668117
148	developmental process involved in reproduction	(6/13)	(651/10449)	0.000668117
148	regulation of biomineralization	(3/13)	(67/10449)	0.000668117
148	mesoderm development	(3/13)	(92/10449)	0.00153912
148	regulation of reproductive process	(3/13)	(116/10449)	0.00276241
148	ossification	(4/13)	(302/10449)	0.00298379
148	epithelium development	(6/13)	(905/10449)	0.00300106
148	reproductive system development	(4/13)	(328/10449)	0.00374307
148	morphogenesis of a branching structure	(3/13)	(156/10449)	0.00530796
148	embryo implantation	(2/13)	(36/10449)	0.0053717
148	negative regulation of signaling	(6/13)	(1113/10449)	0.00721882
148	multi-organism process	(5/13)	(728/10449)	0.00721882
148	ovarian follicle development	(2/13)	(44/10449)	0.00721882
148	embryo development	(5/13)	(748/10449)	0.00782443
148	cell fate commitment	(3/13)	(193/10449)	0.00798125
148	negative regulation of multicellular organismal process	(5/13)	(775/10449)	0.00862282
148	regulation of cellular component movement	(5/13)	(800/10449)	0.00964976
148	circulatory system development	(5/13)	(810/10449)	0.00971087
149	Notch receptor processing	(7/12)	(9/10449)	2.24275e-18
149	amyloid precursor protein metabolic process	(7/12)	(62/10449)	1.49818e-11
149	protein maturation	(6/12)	(215/10449)	3.12706e-06
149	regulation of proteolysis	(5/12)	(571/10449)	0.00832964
154	histone H3-K4 methylation	(7/13)	(39/10449)	8.77656e-13
154	chromosome organization	(11/13)	(973/10449)	1.28982e-08
154	peptidyl-amino acid modification	(10/13)	(1016/10449)	3.58712e-07
154	histone H4 acetylation	(4/13)	(58/10449)	1.07149e-05
154	beta-catenin-TCF complex assembly	(2/13)	(28/10449)	0.00689484
155	negative regulation of transcription by RNA polymerase II	(8/9)	(703/10449)	2.7054e-07
155	genetic imprinting	(2/9)	(22/10449)	0.0029821
157	translational elongation	(12/13)	(112/10449)	4.53467e-22
157	detection of stimulus	(3/13)	(183/10449)	0.00531179
158	succinyl-CoA metabolic process	(2/12)	(4/10449)	0.00044197
158	nucleoside bisphosphate metabolic process	(3/12)	(87/10449)	0.00354361
159	organic anion transport	(4/12)	(193/10449)	0.00512239
159	sulfur compound transport	(2/12)	(23/10449)	0.00802077
159	xenobiotic transport	(2/12)	(23/10449)	0.00802077
160	peripheral nervous system development	(3/12)	(60/10449)	0.00557303
160	muscle structure development	(5/12)	(464/10449)	0.00753727
161	protein folding	(6/11)	(184/10449)	1.62891e-06
161	response to abiotic stimulus	(7/11)	(982/10449)	0.00102904
162	protein maturation	(6/11)	(215/10449)	3.15155e-06
162	regulation of Notch signaling pathway	(4/11)	(84/10449)	4.30045e-05
162	cellular macromolecule localization	(8/11)	(1617/10449)	0.000722561
162	pore complex assembly	(2/11)	(15/10449)	0.00183767
163	small GTPase mediated signal transduction	(6/11)	(400/10449)	0.00018325
163	MAPK cascade	(6/11)	(754/10449)	0.00359467
163	regulation of intracellular signal transduction	(7/11)	(1421/10449)	0.00870235
164	protein kinase B signaling	(7/10)	(211/10449)	1.6965e-08
164	response to growth factor	(8/10)	(584/10449)	2.22157e-07
164	animal organ morphogenesis	(6/10)	(765/10449)	0.000421112
164	cell aggregation	(2/10)	(19/10449)	0.00119788
164	skeletal system development	(4/10)	(353/10449)	0.00177477
164	regulation of cell division	(3/10)	(137/10449)	0.00177477
164	cell migration	(6/10)	(1152/10449)	0.00177477
164	regulation of cellular component movement	(5/10)	(800/10449)	0.00315216
164	connective tissue development	(3/10)	(182/10449)	0.0034838
164	positive regulation of gene expression	(5/10)	(836/10449)	0.0034838
164	regulation of cellular response to growth factor stimulus	(3/10)	(213/10449)	0.00470414
164	regulation of phenotypic switching	(1/10)	(2/10449)	0.00956617
167	amine metabolic process	(11/12)	(125/10449)	2.21925e-19
167	regulation of DNA-templated transcription, initiation	(4/12)	(38/10449)	1.25711e-07
167	myeloid leukocyte activation	(6/12)	(524/10449)	1.85069e-05
167	regulation of proteasomal protein catabolic process	(4/12)	(160/10449)	3.9281e-05
167	cellular protein-containing complex assembly	(5/12)	(795/10449)	0.00189295
170	vacuolar transport	(9/12)	(123/10449)	5.16943e-14
170	endosomal vesicle fusion	(5/12)	(9/10449)	2.84711e-12
170	organelle fusion	(8/12)	(120/10449)	2.84711e-12
170	vesicle organization	(8/12)	(277/10449)	1.84396e-09
170	establishment of protein localization	(12/12)	(1565/10449)	1.84396e-09
170	intracellular transport	(11/12)	(1361/10449)	2.33665e-08
170	vesicle docking	(5/12)	(58/10449)	3.63995e-08
170	process utilizing autophagic mechanism	(8/12)	(457/10449)	5.01248e-08
170	vacuole organization	(5/12)	(138/10449)	1.87327e-06
170	exocytosis	(6/12)	(715/10449)	0.000374912
170	macroautophagy	(4/12)	(270/10449)	0.000981605
170	protein hydroxylation	(2/12)	(21/10449)	0.00117587
170	endomembrane system organization	(4/12)	(348/10449)	0.00213576
170	regulation of intracellular steroid hormone receptor signaling pathway	(2/12)	(65/10449)	0.00953622
172	membrane organization	(8/11)	(673/10449)	3.46925e-06
172	endocytosis	(7/11)	(448/10449)	3.46925e-06
172	synaptic vesicle recycling	(3/11)	(61/10449)	0.000966895
173	small RNA loading onto RISC	(5/11)	(8/10449)	3.51276e-12
173	posttranscriptional regulation of gene expression	(10/11)	(493/10449)	3.7206e-11
173	production of small RNA involved in gene silencing by RNA	(6/11)	(45/10449)	9.64227e-11
173	RNA interference	(4/11)	(12/10449)	9.23988e-09
173	ncRNA metabolic process	(7/11)	(339/10449)	2.46755e-07
173	regulation of gene silencing	(4/11)	(89/10449)	3.12343e-05
173	regulation of cellular amide metabolic process	(5/11)	(346/10449)	0.0002672
173	RNA secondary structure unwinding	(2/11)	(7/10449)	0.000297492
173	positive regulation of posttranscriptional gene silencing	(2/11)	(26/10449)	0.00350313
173	negative regulation of biosynthetic process	(6/11)	(1222/10449)	0.00662233
173	negative regulation of protein metabolic process	(5/11)	(831/10449)	0.00757962
173	organic cyclic compound catabolic process	(4/11)	(475/10449)	0.00799874
173	nucleic acid phosphodiester bond hydrolysis	(3/11)	(222/10449)	0.00970222
174	glycosylation	(4/11)	(102/10449)	0.000284079
174	protein N-linked glycosylation	(3/11)	(46/10449)	0.000681311
174	transmembrane transport	(6/11)	(940/10449)	0.00452153
174	mitochondrial calcium ion homeostasis	(2/11)	(19/10449)	0.00452153
174	divalent inorganic cation homeostasis	(4/11)	(350/10449)	0.00718153
174	cation transport	(5/11)	(701/10449)	0.00777965
175	neurotransmitter transport	(6/11)	(156/10449)	4.50041e-07
175	vesicle-mediated transport in synapse	(4/11)	(156/10449)	0.000551771
175	regulation of neurotransmitter levels	(4/11)	(160/10449)	0.000551771
175	cation transport	(6/11)	(701/10449)	0.000793148
175	cell-cell signaling	(7/11)	(1268/10449)	0.0016631
175	anion transmembrane transport	(4/11)	(310/10449)	0.00364976
176	mitochondrial transport	(4/11)	(195/10449)	0.00500919
177	anion transmembrane transport	(5/11)	(310/10449)	0.000818812
177	transmembrane transport	(7/11)	(940/10449)	0.000818812
177	one-carbon compound transport	(2/11)	(7/10449)	0.00103384
177	homeostatic process	(7/11)	(1404/10449)	0.00576252
178	NLRP3 inflammasome complex assembly	(2/10)	(11/10449)	0.00631872
178	cytokine production	(5/10)	(585/10449)	0.00753811
179	obsolete inactivation of MAPK activity	(4/12)	(23/10449)	1.50988e-06
179	protein phosphorylation	(10/12)	(1338/10449)	5.13936e-06
179	MAPK cascade	(8/12)	(754/10449)	1.55967e-05
179	negative regulation of phosphorylation	(6/12)	(331/10449)	3.28582e-05
179	negative regulation of molecular function	(8/12)	(890/10449)	3.37493e-05
179	regulation of protein modification process	(9/12)	(1364/10449)	4.70288e-05
179	regulation of transferase activity	(7/12)	(855/10449)	0.000325397
179	Fc receptor signaling pathway	(4/12)	(164/10449)	0.000567689
179	JNK cascade	(4/12)	(171/10449)	0.000594767
179	regulation of circadian rhythm	(3/12)	(98/10449)	0.00238642
180	endoplasmic reticulum mannose trimming	(5/11)	(15/10449)	2.80946e-10
180	response to endoplasmic reticulum stress	(7/11)	(245/10449)	1.1501e-07
180	response to topologically incorrect protein	(6/11)	(171/10449)	5.34376e-07
180	organonitrogen compound catabolic process	(8/11)	(1012/10449)	5.02794e-05
180	carbohydrate derivative metabolic process	(6/11)	(621/10449)	0.000405324
180	cellular macromolecule localization	(8/11)	(1617/10449)	0.000806668
180	regulation of protein stability	(4/11)	(252/10449)	0.00201275
180	intracellular transport	(7/11)	(1361/10449)	0.00245754
180	endoplasmic reticulum calcium ion homeostasis	(2/11)	(21/10449)	0.00368014
180	regulation of cellular localization	(5/11)	(679/10449)	0.00571891
181	macroautophagy	(11/12)	(270/10449)	2.86383e-15
181	cellular macromolecule localization	(8/12)	(1617/10449)	0.000726067
181	phagosome maturation	(2/12)	(33/10449)	0.00463476
181	response to starvation	(3/12)	(156/10449)	0.00463476
181	obsolete activation of MAPKK activity	(2/12)	(47/10449)	0.00851676
182	regulation of chromosome segregation	(3/10)	(76/10449)	0.000641678
183	nucleotide-binding oligomerization domain containing 2 signaling pathway	(4/10)	(16/10449)	1.13323e-07
183	intracellular receptor signaling pathway	(5/10)	(237/10449)	9.78224e-05
183	dipeptide transmembrane transport	(2/10)	(5/10449)	0.000406078
183	response to biotic stimulus	(6/10)	(1096/10449)	0.00477374
183	regulation of response to biotic stimulus	(4/10)	(338/10449)	0.00477374
183	response to bacterium	(4/10)	(432/10449)	0.00917644
184	microtubule-based process	(6/11)	(611/10449)	0.00184746
185	necrotic cell death	(3/10)	(47/10449)	0.0013817
186	ribonucleoprotein complex biogenesis	(8/10)	(370/10449)	2.81524e-09
186	ncRNA metabolic process	(7/10)	(339/10449)	5.69474e-08
187	fatty acid derivative metabolic process	(8/12)	(49/10449)	6.01235e-15
187	purine-containing compound metabolic process	(9/12)	(293/10449)	6.20914e-11
187	organonitrogen compound biosynthetic process	(10/12)	(1105/10449)	1.09326e-07
187	cellular amide metabolic process	(9/12)	(797/10449)	1.59265e-07
187	olefinic compound metabolic process	(4/12)	(73/10449)	8.32255e-06
188	protein kinase B signaling	(8/12)	(211/10449)	1.93585e-09
188	positive regulation of gene expression	(9/12)	(836/10449)	1.96815e-06
188	negative regulation of viral process	(3/12)	(75/10449)	0.000679197
188	signal transduction involved in regulation of gene expression	(2/12)	(14/10449)	0.000944489
188	branching involved in salivary gland morphogenesis	(2/12)	(16/10449)	0.00117322
188	tissue migration	(4/12)	(256/10449)	0.00117322
188	regulation of cell division	(3/12)	(137/10449)	0.00307839
188	respiratory system development	(3/12)	(151/10449)	0.00393553
188	regulation of epithelial cell migration	(3/12)	(197/10449)	0.00764004
188	cell-cell signaling	(6/12)	(1268/10449)	0.00877416
188	protein localization to cell surface	(2/12)	(56/10449)	0.00971624
189	protein complex oligomerization	(10/12)	(179/10449)	3.38651e-15
189	inorganic ion transmembrane transport	(12/12)	(498/10449)	3.38651e-15
189	regulation of potassium ion transmembrane transporter activity	(2/12)	(39/10449)	0.00700033
190	high-density lipoprotein particle remodeling	(5/11)	(15/10449)	1.25764e-10
190	lipid localization	(9/11)	(327/10449)	1.25764e-10
190	regulation of plasma lipoprotein particle levels	(6/11)	(69/10449)	1.86359e-09
190	cholesterol efflux	(5/11)	(39/10449)	1.1798e-08
190	reverse cholesterol transport	(4/11)	(15/10449)	3.37378e-08
190	small molecule metabolic process	(10/11)	(1158/10449)	8.32959e-08
190	organic hydroxy compound transport	(6/11)	(180/10449)	2.76317e-07
190	organic hydroxy compound metabolic process	(7/11)	(359/10449)	3.65374e-07
190	lipid metabolic process	(8/11)	(849/10449)	3.79231e-06
190	triglyceride metabolic process	(4/11)	(64/10449)	5.88311e-06
190	organophosphate metabolic process	(7/11)	(623/10449)	9.25438e-06
190	organophosphate ester transport	(4/11)	(75/10449)	9.69602e-06
190	lipoprotein metabolic process	(4/11)	(78/10449)	1.06506e-05
190	regulation of cholesterol efflux	(3/11)	(23/10449)	1.67169e-05
190	regulation of very-low-density lipoprotein particle remodeling	(2/11)	(6/10449)	0.000156656
190	peripheral nervous system axon regeneration	(2/11)	(7/10449)	0.000207656
190	diacylglycerol metabolic process	(2/11)	(13/10449)	0.000663825
190	vitamin transport	(2/11)	(16/10449)	0.000975185
190	regulation of lipid metabolic process	(4/11)	(302/10449)	0.00149783
190	carbohydrate derivative transport	(2/11)	(44/10449)	0.00695983
190	regulation of transport	(6/11)	(1320/10449)	0.00758024
190	phagocytosis	(3/11)	(224/10449)	0.00978126
192	post-translational protein modification	(6/11)	(317/10449)	2.69027e-05
192	protein modification by small protein conjugation or removal	(7/11)	(977/10449)	0.000641455
193	glutamate receptor signaling pathway	(4/11)	(41/10449)	9.63569e-06
193	regulation of synaptic transmission, glutamatergic	(3/11)	(56/10449)	0.00170378
195	regulation of actin nucleation	(5/11)	(25/10449)	2.60235e-09
195	regulation of lamellipodium organization	(4/11)	(44/10449)	3.26809e-06
195	cell junction organization	(6/11)	(539/10449)	0.000150526
195	cell-cell adhesion	(6/11)	(638/10449)	0.00028465
195	Fc receptor mediated stimulatory signaling pathway	(3/11)	(75/10449)	0.000624214
195	vesicle-mediated transport in synapse	(3/11)	(156/10449)	0.00383391
195	regulation of synapse structure or activity	(3/11)	(164/10449)	0.00383391
195	neurotrophin signaling pathway	(2/11)	(35/10449)	0.00383391
195	synaptic vesicle recycling	(2/11)	(61/10449)	0.00860222
196	obsolete non-recombinational repair	(5/11)	(78/10449)	8.35497e-07
196	viral latency	(2/11)	(10/10449)	0.00103808
198	integrin-mediated signaling pathway	(7/11)	(86/10449)	1.28239e-10
198	external encapsulating structure organization	(8/11)	(291/10449)	5.04981e-09
198	cell-substrate adhesion	(7/11)	(280/10449)	1.8487e-07
198	biological adhesion	(9/11)	(1065/10449)	2.61649e-06
198	mesodermal cell differentiation	(3/11)	(27/10449)	0.000100168
198	collagen-activated signaling pathway	(2/11)	(11/10449)	0.00183773
198	nephron development	(3/11)	(105/10449)	0.00383605
199	humoral immune response	(4/11)	(180/10449)	0.00575398
200	microtubule-based process	(5/7)	(611/10449)	0.000716988
201	tyrosine phosphorylation of STAT protein	(7/11)	(72/10449)	2.84359e-11
201	cytokine-mediated signaling pathway	(10/11)	(655/10449)	6.66533e-10
201	regulation of response to external stimulus	(6/11)	(782/10449)	0.00115594
201	neuron death	(4/11)	(293/10449)	0.00211846
201	adaptive immune response	(4/11)	(324/10449)	0.00289772
201	regulation of cell differentiation	(6/11)	(1227/10449)	0.00760493
202	ubiquitin-dependent protein catabolic process via the multivesicular body sorting pathway	(9/11)	(22/10449)	7.09586e-22
202	viral life cycle	(8/11)	(296/10449)	3.06825e-09
202	vacuolar transport	(6/11)	(123/10449)	3.66196e-08
202	multi-organism process	(9/11)	(728/10449)	4.73689e-08
202	organelle assembly	(7/11)	(631/10449)	6.16236e-06
202	regulation of ERBB signaling pathway	(3/11)	(81/10449)	0.000469117
202	multivesicular body sorting pathway	(2/11)	(31/10449)	0.00287316
202	protein localization to organelle	(5/11)	(834/10449)	0.00579319
205	negative regulation of transcription by RNA polymerase II	(5/9)	(703/10449)	0.00527272
206	TOR signaling	(11/11)	(96/10449)	1.74631e-21
206	response to starvation	(10/11)	(156/10449)	1.78799e-16
206	cellular response to leucine starvation	(3/11)	(8/10449)	6.46271e-07
206	process utilizing autophagic mechanism	(7/11)	(457/10449)	9.47326e-07
206	negative regulation of signaling	(8/11)	(1113/10449)	1.7528e-05
206	response to acid chemical	(4/11)	(97/10449)	1.7528e-05
206	macroautophagy	(5/11)	(270/10449)	3.28407e-05
206	regulation of catabolic process	(6/11)	(856/10449)	0.000589697
208	pattern specification process	(8/11)	(308/10449)	5.8909e-09
208	embryo development	(9/11)	(748/10449)	8.42098e-08
208	skeletal system development	(7/11)	(353/10449)	3.4302e-07
208	positive regulation of transcription by RNA polymerase II	(9/11)	(954/10449)	3.65661e-07
208	animal organ morphogenesis	(8/11)	(765/10449)	1.59562e-06
208	appendage development	(4/11)	(129/10449)	6.32941e-05
208	sensory organ development	(5/11)	(374/10449)	0.000181826
208	sensory system development	(4/11)	(265/10449)	0.000858143
208	uterus development	(2/11)	(17/10449)	0.000913945
208	myeloid cell differentiation	(4/11)	(319/10449)	0.0014637
208	forelimb morphogenesis	(2/11)	(29/10449)	0.00229278
208	behavior	(4/11)	(404/10449)	0.00309309
208	immune system development	(5/11)	(759/10449)	0.00314311
209	cytokine-mediated signaling pathway	(10/10)	(655/10449)	1.46646e-10
209	regulation of lymphocyte activation	(6/10)	(355/10449)	1.53627e-05
209	receptor signaling pathway via STAT	(4/10)	(130/10449)	0.000108165
209	positive regulation of cell population proliferation	(6/10)	(716/10449)	0.00028013
209	regulation of leukocyte proliferation	(4/10)	(192/10449)	0.000301586
209	signal transduction in absence of ligand	(3/10)	(61/10449)	0.000301586
209	tyrosine phosphorylation of STAT protein	(3/10)	(72/10449)	0.000426704
209	phagocytosis	(4/10)	(224/10449)	0.000426704
209	isotype switching to IgG isotypes	(2/10)	(13/10449)	0.000562021
209	lymph node development	(2/10)	(13/10449)	0.000562021
209	cell population proliferation	(7/10)	(1469/10449)	0.000726558
209	cytokine production	(5/10)	(585/10449)	0.000800022
209	adaptive immune response	(4/10)	(324/10449)	0.00105565
209	adaptive thermogenesis	(3/10)	(127/10449)	0.00117568
209	regulation of syncytium formation by plasma membrane fusion	(2/10)	(24/10449)	0.00124008
209	tissue remodeling	(3/10)	(136/10449)	0.0012633
209	production of molecular mediator of immune response	(3/10)	(161/10449)	0.00192137
209	regulation of transport	(6/10)	(1320/10449)	0.00242069
209	immune effector process	(5/10)	(939/10449)	0.00415345
209	regulation of tissue remodeling	(2/10)	(61/10449)	0.00596254
209	regulation of leukocyte apoptotic process	(2/10)	(63/10449)	0.00620545
209	regulation of receptor signaling pathway via STAT	(2/10)	(73/10449)	0.00811443
209	regulation of DNA metabolic process	(3/10)	(291/10449)	0.00841923
210	cell recognition	(5/10)	(108/10449)	2.67733e-06
210	reproduction	(7/10)	(980/10449)	0.000299873
210	multi-organism process	(6/10)	(728/10449)	0.000633883
210	glycolytic process through fructose-6-phosphate	(2/10)	(25/10449)	0.00629408
212	protein-chromophore linkage	(2/7)	(4/10449)	0.000223762
213	microtubule-based process	(7/9)	(611/10449)	5.06744e-06
213	regulation of microtubule-based process	(5/9)	(178/10449)	5.06744e-06
213	protein localization to microtubule	(3/9)	(15/10449)	5.06744e-06
213	supramolecular fiber organization	(6/9)	(555/10449)	3.04209e-05
213	regulation of supramolecular fiber organization	(4/9)	(291/10449)	0.000926453
216	response to virus	(5/9)	(269/10449)	0.000119869
216	intracellular receptor signaling pathway	(4/9)	(237/10449)	0.00141225
216	response to biotic stimulus	(6/9)	(1096/10449)	0.00264307
216	regulation of response to biotic stimulus	(4/9)	(338/10449)	0.00273591
220	protein complex oligomerization	(6/10)	(179/10449)	1.98323e-07
222	rDNA heterochromatin assembly	(2/8)	(10/10449)	0.00460248
225	mRNA transport	(9/10)	(132/10449)	4.67845e-15
225	regulation of DNA-templated transcription, elongation	(4/10)	(47/10449)	7.0278e-07
225	biological process involved in symbiotic interaction	(7/10)	(875/10449)	1.5803e-05
227	cell recognition	(3/10)	(108/10449)	0.00656031
228	secretion	(9/10)	(1113/10449)	5.34143e-07
228	exocytosis	(8/10)	(715/10449)	5.34143e-07
228	intracellular transport	(9/10)	(1361/10449)	1.80104e-06
228	multivesicular body sorting pathway	(3/10)	(31/10449)	2.70472e-05
228	pigmentation	(3/10)	(71/10449)	0.000288901
228	regulation of transport	(6/10)	(1320/10449)	0.00388833
228	organelle localization	(4/10)	(535/10449)	0.00718074
230	G protein-coupled receptor signaling pathway	(8/10)	(594/10449)	5.84726e-07
230	regulation of G protein-coupled receptor signaling pathway	(5/10)	(114/10449)	2.35639e-06
230	negative regulation of signaling	(6/10)	(1113/10449)	0.00953476
231	DNA-templated transcription, elongation	(5/10)	(105/10449)	2.12696e-06
231	regulation of viral transcription	(4/10)	(41/10449)	2.12696e-06
231	viral gene expression	(5/10)	(189/10449)	1.44775e-05
231	regulation of DNA-templated transcription, elongation	(3/10)	(47/10449)	0.000252811
231	positive regulation of viral process	(3/10)	(80/10449)	0.000839895
231	ncRNA transcription	(3/10)	(93/10449)	0.00112962
231	RNA polyadenylation	(2/10)	(40/10449)	0.00542575
231	regulation of transferase activity	(5/10)	(855/10449)	0.00542575
231	cell cycle	(6/10)	(1520/10449)	0.0083932
231	regulation of cell cycle	(5/10)	(1005/10449)	0.00915223
232	canonical Wnt signaling pathway	(8/10)	(276/10449)	2.03674e-09
232	cell-cell signaling	(9/10)	(1268/10449)	5.48285e-06
232	regulation of Wnt signaling pathway	(6/10)	(301/10449)	7.63373e-06
232	sensory organ development	(5/10)	(374/10449)	0.000686568
232	roof of mouth development	(3/10)	(70/10449)	0.00147677
232	ossification	(4/10)	(302/10449)	0.00461052
232	neuron differentiation	(6/10)	(1053/10449)	0.00479108
232	gland development	(4/10)	(334/10449)	0.00510612
232	regulation of DNA-binding transcription factor activity	(4/10)	(368/10449)	0.00659384
232	regulation of anatomical structure morphogenesis	(5/10)	(758/10449)	0.00730189
232	toxin transport	(2/10)	(31/10449)	0.00730189
232	negative regulation of response to stimulus	(6/10)	(1300/10449)	0.00738257
233	mRNA transport	(8/10)	(132/10449)	2.16951e-12
233	import into nucleus	(3/10)	(134/10449)	0.00242001
233	tRNA transport	(2/10)	(31/10449)	0.00340055
233	biological process involved in symbiotic interaction	(5/10)	(875/10449)	0.00562219
233	methylation	(3/10)	(240/10449)	0.00921401
233	alternative mRNA splicing, via spliceosome	(2/10)	(60/10449)	0.00951135
234	process utilizing autophagic mechanism	(9/10)	(457/10449)	6.15774e-10
234	macroautophagy	(7/10)	(270/10449)	4.719e-08
234	vacuole organization	(5/10)	(138/10449)	3.51256e-06
234	regulation of lipid kinase activity	(4/10)	(61/10449)	6.34388e-06
234	autophagy of peroxisome	(2/10)	(4/10449)	0.000116615
234	response to starvation	(4/10)	(156/10449)	0.000184114
234	response to mitochondrial depolarisation	(2/10)	(16/10449)	0.00144878
234	vacuolar transport	(3/10)	(123/10449)	0.00212201
234	regulation of cell division	(3/10)	(137/10449)	0.00265354
234	vesicle-mediated transport between endosomal compartments	(2/10)	(37/10449)	0.00489536
234	cellular component disassembly	(4/10)	(463/10449)	0.0054412
234	phagocytosis	(3/10)	(224/10449)	0.00820922
237	sequestering of extracellular ligand from receptor	(3/9)	(6/10449)	8.56192e-07
237	external encapsulating structure organization	(6/9)	(291/10449)	1.1223e-06
237	post-embryonic animal organ development	(2/9)	(14/10449)	0.0014476
237	extracellular matrix assembly	(2/9)	(36/10449)	0.00707529
237	supramolecular fiber organization	(4/9)	(555/10449)	0.00856225
237	response to growth factor	(4/9)	(584/10449)	0.00856225
237	sensory system development	(3/9)	(265/10449)	0.00977784
238	positive regulation of protein localization to early endosome	(3/9)	(7/10449)	2.25426e-06
238	cell-cell adhesion	(5/9)	(638/10449)	0.00416957
238	protein kinase A signaling	(2/9)	(30/10449)	0.00965688
238	locomotion	(6/9)	(1397/10449)	0.00965688
240	regulation of immune system process	(8/9)	(1134/10449)	1.99134e-05
240	cell activation	(7/9)	(1110/10449)	0.000289351
240	Fc receptor signaling pathway	(4/9)	(164/10449)	0.000300444
240	antigen receptor-mediated signaling pathway	(4/9)	(206/10449)	0.000556074
240	phagocytosis	(4/9)	(224/10449)	0.000619068
240	lymphocyte activation	(5/9)	(546/10449)	0.000876355
243	small GTPase mediated signal transduction	(5/9)	(400/10449)	0.0012634
243	phagocytosis	(4/9)	(224/10449)	0.00169053
243	regulation of respiratory burst	(2/9)	(13/10449)	0.00242299
243	regulation of defense response to virus by virus	(2/9)	(28/10449)	0.00583186
243	establishment or maintenance of cell polarity	(3/9)	(180/10449)	0.00793697
243	regulation of cell projection organization	(4/9)	(505/10449)	0.00966071
247	retrograde transport endosome to plasma membrane	(5/9)	(21/10449)	2.60749e-10
247	intracellular transport	(8/9)	(1361/10449)	3.43439e-05
248	pyrimidine-containing compound metabolic process	(3/8)	(48/10449)	0.000456249
249	Golgi vesicle transport	(4/9)	(301/10449)	0.00394479
250	Fc receptor mediated stimulatory signaling pathway	(7/8)	(75/10449)	4.74894e-13
250	regulation of supramolecular fiber organization	(8/8)	(291/10449)	1.33356e-11
250	membrane organization	(6/8)	(673/10449)	7.87146e-06
250	actin polymerization-dependent cell motility	(2/8)	(5/10449)	2.1843e-05
250	lamellipodium organization	(3/8)	(72/10449)	6.94151e-05
250	regulation of lamellipodium organization	(2/8)	(44/10449)	0.00175811
253	external encapsulating structure organization	(4/9)	(291/10449)	0.00797815
254	macroautophagy	(4/7)	(270/10449)	0.00139237
255	cell division	(7/9)	(503/10449)	1.80834e-06
255	regulation of transferase activity	(6/9)	(855/10449)	0.000474586
255	cell population proliferation	(6/9)	(1469/10449)	0.00520718
255	reproduction	(5/9)	(980/10449)	0.00692487
255	DNA replication	(3/9)	(242/10449)	0.00883017
257	connective tissue development	(6/9)	(182/10449)	2.44901e-07
257	regulation of transmembrane receptor protein serine/threonine kinase signaling pathway	(6/9)	(187/10449)	2.44901e-07
257	response to growth factor	(7/9)	(584/10449)	3.59677e-06
257	regulation of biomineralization	(4/9)	(67/10449)	7.63411e-06
257	response to endogenous stimulus	(8/9)	(1299/10449)	1.50239e-05
257	developmental process involved in reproduction	(5/9)	(651/10449)	0.00118573
257	reproductive system development	(4/9)	(328/10449)	0.00125353
257	pharyngeal system development	(2/9)	(21/10449)	0.00138807
257	regulation of SMAD protein signal transduction	(2/9)	(21/10449)	0.00138807
257	appendage development	(3/9)	(129/10449)	0.00138807
257	positive regulation of cell population proliferation	(5/9)	(716/10449)	0.00138807
257	growth	(5/9)	(720/10449)	0.00138807
257	animal organ morphogenesis	(5/9)	(765/10449)	0.00170861
257	regulation of system process	(4/9)	(437/10449)	0.00230819
257	regulation of cardiac muscle cell proliferation	(2/9)	(33/10449)	0.00238034
257	circulatory system process	(4/9)	(449/10449)	0.00239043
257	cell population proliferation	(6/9)	(1469/10449)	0.00275432
257	regulation of growth	(4/9)	(505/10449)	0.00330631
257	endocrine process	(2/9)	(56/10449)	0.00538588
257	cellular response to external stimulus	(3/9)	(251/10449)	0.00546668
257	sensory system development	(3/9)	(265/10449)	0.00623424
258	synaptic vesicle recycling	(3/8)	(61/10449)	0.00106955
258	serotonin receptor signaling pathway	(2/8)	(19/10449)	0.00448803
258	endocytosis	(4/8)	(448/10449)	0.00523758
259	protein oxidation	(2/9)	(9/10449)	0.00229583
261	histone H3-K27 methylation	(5/8)	(14/10449)	1.05031e-11
261	regulation of gene expression, epigenetic	(7/8)	(120/10449)	1.05031e-11
261	methylation	(6/8)	(240/10449)	1.48753e-07
261	negative regulation of transcription by RNA polymerase II	(5/8)	(703/10449)	0.000994482
261	hepaticobiliary system development	(3/8)	(113/10449)	0.000994482
261	regulation of chromatin organization	(3/8)	(150/10449)	0.00205379
261	negative regulation of developmental process	(4/8)	(655/10449)	0.0089611
262	nuclear-transcribed mRNA catabolic process	(9/9)	(190/10449)	1.58324e-14
262	regulation of cellular amide metabolic process	(8/9)	(346/10449)	2.05517e-10
262	regulation of nuclear-transcribed mRNA catabolic process, deadenylation-dependent decay	(4/9)	(14/10449)	2.47481e-09
262	regulation of cell cycle	(8/9)	(1005/10449)	3.45046e-07
262	regulation of stem cell population maintenance	(3/9)	(29/10449)	7.77732e-06
262	regulation of mRNA metabolic process	(5/9)	(285/10449)	7.77732e-06
262	maintenance of cell number	(4/9)	(137/10449)	1.49023e-05
262	negative regulation of biosynthetic process	(7/9)	(1222/10449)	3.42615e-05
262	negative regulation of protein metabolic process	(6/9)	(831/10449)	6.48249e-05
262	regulation of intracellular steroid hormone receptor signaling pathway	(3/9)	(65/10449)	6.89075e-05
262	P-body assembly	(2/9)	(16/10449)	0.000276842
262	nucleic acid phosphodiester bond hydrolysis	(3/9)	(222/10449)	0.00227236
262	developmental process involved in reproduction	(4/9)	(651/10449)	0.00414831
263	translational initiation	(4/9)	(181/10449)	0.00129213
263	regulation of cellular amide metabolic process	(4/9)	(346/10449)	0.00822041
264	cellular amide metabolic process	(8/9)	(797/10449)	4.74834e-07
264	translational elongation	(4/9)	(112/10449)	2.57101e-05
264	mRNA metabolic process	(5/9)	(734/10449)	0.0010681
265	cellular aldehyde metabolic process	(3/7)	(43/10449)	0.000137027
266	positive regulation of nucleobase-containing compound metabolic process	(8/9)	(1509/10449)	6.57788e-05
266	positive regulation of biosynthetic process	(7/9)	(1578/10449)	0.00108229
267	response to endoplasmic reticulum stress	(4/9)	(245/10449)	0.00294726
267	endoplasmic reticulum mannose trimming	(2/9)	(15/10449)	0.00299489
268	learning	(3/9)	(104/10449)	0.0030092
268	anion transmembrane transport	(4/9)	(310/10449)	0.0030092
268	lipid localization	(4/9)	(327/10449)	0.0030092
268	small molecule metabolic process	(6/9)	(1158/10449)	0.0030092
268	lipid metabolic process	(5/9)	(849/10449)	0.00754483
268	mitochondrial transport	(3/9)	(195/10449)	0.00977345
269	regulation of cell cycle	(6/9)	(1005/10449)	0.00248825
269	regulation of transcription involved in G1/S transition of mitotic cell cycle	(2/9)	(33/10449)	0.0056094
270	cytolysis	(7/9)	(22/10449)	1.88758e-16
270	humoral immune response	(9/9)	(180/10449)	4.5401e-15
270	response to biotic stimulus	(8/9)	(1096/10449)	1.61765e-06
271	autophagy of nucleus	(2/9)	(12/10449)	0.00468006
271	vacuole organization	(3/9)	(138/10449)	0.00964648
272	regulation of mitochondrial gene expression	(6/9)	(23/10449)	1.36493e-13
272	mitochondrial gene expression	(8/9)	(133/10449)	1.36493e-13
272	posttranscriptional regulation of gene expression	(7/9)	(493/10449)	3.03486e-07
272	organonitrogen compound biosynthetic process	(7/9)	(1105/10449)	4.74834e-05
272	regulation of mitochondrial mRNA stability	(2/9)	(6/10449)	9.05214e-05
272	RNA modification	(3/9)	(98/10449)	0.000394232
272	mitochondrial RNA metabolic process	(2/9)	(31/10449)	0.00151363
272	mRNA metabolic process	(4/9)	(734/10449)	0.00967507
273	nucleic acid phosphodiester bond hydrolysis	(8/9)	(222/10449)	4.20908e-12
273	ribonucleoprotein complex biogenesis	(6/9)	(370/10449)	4.72452e-07
274	response to endoplasmic reticulum stress	(4/8)	(245/10449)	0.00197484
278	inorganic ion transmembrane transport	(6/8)	(498/10449)	1.78997e-05
278	inorganic anion transport	(4/8)	(87/10449)	1.78997e-05
278	fluid transport	(2/8)	(22/10449)	0.00273756
278	transepithelial transport	(2/8)	(24/10449)	0.00273756
278	organic anion transport	(3/8)	(193/10449)	0.00542367
278	developmental maturation	(3/8)	(209/10449)	0.00599885
280	lamellipodium organization	(3/8)	(72/10449)	0.0011054
280	cytoskeleton organization	(6/8)	(1071/10449)	0.0011054
280	actin filament-based process	(5/8)	(627/10449)	0.0011054
281	neuron projection guidance	(7/8)	(218/10449)	1.43819e-09
281	regulation of amyloid precursor protein catabolic process	(2/8)	(36/10449)	0.00373207
281	regulation of hydrolase activity	(5/8)	(1019/10449)	0.00404561
281	cell junction organization	(4/8)	(539/10449)	0.00404642
281	negative regulation of developmental process	(4/8)	(655/10449)	0.00627048
281	regulation of cell-substrate junction organization	(2/8)	(62/10449)	0.00627048
281	cell-substrate adhesion	(3/8)	(280/10449)	0.00627048
281	cell-cell signaling	(5/8)	(1268/10449)	0.00655984
281	regulation of postsynapse organization	(2/8)	(71/10449)	0.00726235
281	regulation of neuron projection development	(3/8)	(352/10449)	0.00995058
282	establishment or maintenance of cell polarity	(3/8)	(180/10449)	0.00891619
283	mitotic intra-S DNA damage checkpoint signaling	(4/8)	(17/10449)	1.31415e-08
283	nucleic acid phosphodiester bond hydrolysis	(4/8)	(222/10449)	0.000110371
283	response to abiotic stimulus	(6/8)	(982/10449)	0.000117319
283	regulation of cell cycle	(6/8)	(1005/10449)	0.00011751
283	pyrimidine-containing compound metabolic process	(2/8)	(48/10449)	0.00289938
285	mitochondrion organization	(4/8)	(419/10449)	0.00784576
286	DNA-templated transcription, elongation	(5/8)	(105/10449)	2.95259e-07
288	keratinocyte migration	(2/8)	(16/10449)	0.00569397
289	translational initiation	(8/8)	(181/10449)	2.08442e-13
289	cytoplasmic translation	(7/8)	(89/10449)	3.04932e-13
289	regulation of cellular amide metabolic process	(5/8)	(346/10449)	8.55288e-06
289	viral gene expression	(4/8)	(189/10449)	2.57207e-05
289	regulation of translational initiation	(3/8)	(73/10449)	4.87299e-05
290	spliceosomal complex assembly	(3/8)	(52/10449)	9.59562e-05
292	positive regulation of telomerase RNA localization to Cajal body	(7/8)	(15/10449)	9.55208e-19
292	toxin transport	(6/8)	(31/10449)	1.89572e-13
292	scaRNA localization to Cajal body	(3/8)	(5/10449)	1.47197e-08
292	pore complex assembly	(2/8)	(15/10449)	0.000107186
293	RNA processing	(7/7)	(756/10449)	3.64088e-07
293	mRNA metabolic process	(6/7)	(734/10449)	1.39658e-05
295	regulation of neuron projection development	(4/8)	(352/10449)	0.00796044
295	regulation of transferase activity	(5/8)	(855/10449)	0.00823435
296	prenylation	(2/8)	(8/10449)	0.00201026
296	tubulin deacetylation	(2/8)	(11/10449)	0.00201026
296	inclusion body assembly	(2/8)	(22/10449)	0.00560505
299	ciliary basal body-plasma membrane docking	(4/8)	(83/10449)	1.1989e-05
299	cilium organization	(5/8)	(247/10449)	1.1989e-05
299	microtubule-based process	(4/8)	(611/10449)	0.00657353
301	transmembrane transport	(6/8)	(940/10449)	0.00149665
303	spliceosomal snRNP assembly	(7/8)	(37/10449)	4.5763e-16
303	DNA-templated transcription, termination	(5/8)	(67/10449)	1.71645e-09
303	mRNA metabolic process	(8/8)	(734/10449)	1.71645e-09
303	spliceosomal complex assembly	(4/8)	(52/10449)	8.0609e-08
304	Golgi vesicle transport	(4/8)	(301/10449)	0.0017249
304	establishment of protein localization	(6/8)	(1565/10449)	0.00477028
306	small GTPase mediated signal transduction	(6/8)	(400/10449)	7.55981e-06
306	microvillus organization	(2/8)	(18/10449)	0.00370513
308	defense response	(7/8)	(1206/10449)	0.000111305
308	regulation of matrix metallopeptidase secretion	(2/8)	(4/10449)	0.000111305
308	response to diacyl bacterial lipopeptide	(2/8)	(4/10449)	0.000111305
308	NIK/NF-kappaB signaling	(4/8)	(155/10449)	0.000111305
308	response to bacterium	(5/8)	(432/10449)	0.000123253
308	detection of stimulus	(4/8)	(183/10449)	0.000123253
308	reactive nitrogen species metabolic process	(3/8)	(59/10449)	0.000167782
308	NLRP3 inflammasome complex assembly	(2/8)	(11/10449)	0.000323466
308	response to biotic stimulus	(6/8)	(1096/10449)	0.000323466
308	regulation of response to stress	(6/8)	(1116/10449)	0.000323466
308	regulation of response to external stimulus	(5/8)	(782/10449)	0.000778155
308	positive regulation of signaling	(6/8)	(1365/10449)	0.000778155
308	regulation of cell activation	(4/8)	(447/10449)	0.00125373
308	regulation of leukocyte proliferation	(3/8)	(192/10449)	0.00188457
308	myeloid cell differentiation	(3/8)	(319/10449)	0.00649614
308	immune system development	(4/8)	(759/10449)	0.00661184
308	regulation of intracellular signal transduction	(5/8)	(1421/10449)	0.00761007
309	cytokine-mediated signaling pathway	(7/8)	(655/10449)	1.57947e-06
309	regulation of response to biotic stimulus	(6/8)	(338/10449)	1.57947e-06
309	growth hormone receptor signaling pathway via JAK-STAT	(3/8)	(12/10449)	2.75643e-06
309	cytokine production	(6/8)	(585/10449)	2.4433e-05
309	receptor signaling pathway via STAT	(4/8)	(130/10449)	4.38283e-05
309	regulation of response to cytokine stimulus	(4/8)	(151/10449)	7.18037e-05
309	regulation of cell activation	(5/8)	(447/10449)	0.000150434
309	positive regulation of MHC class II biosynthetic process	(2/8)	(10/10449)	0.000392745
309	response to virus	(4/8)	(269/10449)	0.000417388
309	regulation of amyloid-beta clearance	(2/8)	(14/10449)	0.00056643
309	positive regulation of gene expression	(5/8)	(836/10449)	0.00140194
309	immune effector process	(5/8)	(939/10449)	0.0022756
309	myeloid leukocyte activation	(4/8)	(524/10449)	0.00307499
309	regulation of binding	(3/8)	(321/10449)	0.00966026
311	nuclear-transcribed mRNA catabolic process	(7/8)	(190/10449)	2.08765e-10
311	negative regulation of gene expression	(8/8)	(918/10449)	5.17745e-08
311	P-body assembly	(3/8)	(16/10449)	1.23158e-06
311	spliceosomal snRNP assembly	(2/8)	(37/10449)	0.00189607
312	ciliary basal body-plasma membrane docking	(8/8)	(83/10449)	1.23439e-16
313	response to bacterium	(5/8)	(432/10449)	7.68256e-05
313	regulation of protein maturation	(3/8)	(51/10449)	7.68256e-05
313	regulation of tumor necrosis factor-mediated signaling pathway	(3/8)	(53/10449)	7.68256e-05
313	regulation of cysteine-type endopeptidase activity	(4/8)	(192/10449)	7.68256e-05
313	zymogen inhibition	(2/8)	(6/10449)	7.68256e-05
313	pyroptosis	(2/8)	(10/10449)	0.000178985
313	regulation of cell death	(6/8)	(1303/10449)	0.000529731
313	response to lipid	(4/8)	(710/10449)	0.00415192
313	activation of cysteine-type endopeptidase activity involved in apoptotic process	(2/8)	(75/10449)	0.00461392
313	negative regulation of multicellular organismal process	(4/8)	(775/10449)	0.00497879
314	protein modification by small protein conjugation or removal	(7/8)	(977/10449)	2.747e-05
314	protein autoubiquitination	(3/8)	(61/10449)	0.000316711
314	organonitrogen compound catabolic process	(5/8)	(1012/10449)	0.00748495
315	drug catabolic process	(6/8)	(10/10449)	1.92067e-16
315	icosanoid metabolic process	(6/8)	(67/10449)	3.01404e-11
315	monocarboxylic acid metabolic process	(7/8)	(420/10449)	1.22677e-08
315	alkaloid metabolic process	(3/8)	(7/10449)	8.67837e-08
315	small molecule metabolic process	(8/8)	(1158/10449)	1.64238e-07
315	organic hydroxy compound metabolic process	(6/8)	(359/10449)	2.59107e-07
315	demethylation	(4/8)	(54/10449)	2.59107e-07
315	response to drug	(5/8)	(285/10449)	3.75305e-06
315	secondary metabolic process	(3/8)	(37/10449)	1.02627e-05
318	positive regulation of telomerase RNA localization to Cajal body	(5/8)	(15/10449)	8.25081e-12
318	telomere maintenance via telomere lengthening	(6/8)	(76/10449)	8.54848e-11
318	RNA modification	(5/8)	(98/10449)	6.09673e-08
318	ncRNA metabolic process	(6/8)	(339/10449)	3.77273e-07
318	RNA processing	(7/8)	(756/10449)	6.44558e-07
318	small nucleolar ribonucleoprotein complex assembly	(2/8)	(10/10449)	0.000117363
318	regulation of DNA metabolic process	(3/8)	(291/10449)	0.00458582
319	vesicle targeting	(5/8)	(75/10449)	4.30762e-08
319	Golgi vesicle transport	(6/8)	(301/10449)	3.40988e-07
319	organelle fusion	(4/8)	(120/10449)	1.75116e-05
319	establishment of protein localization	(7/8)	(1565/10449)	0.000109289
319	vesicle docking	(2/8)	(58/10449)	0.004334
320	pattern specification process	(5/8)	(308/10449)	0.000194086
320	embryo development	(6/8)	(748/10449)	0.000282154
320	anatomical structure formation involved in morphogenesis	(6/8)	(836/10449)	0.000361782
320	positive regulation of nucleobase-containing compound metabolic process	(7/8)	(1509/10449)	0.000391542
320	positive regulation of transcription by RNA polymerase II	(6/8)	(954/10449)	0.000392084
320	endocrine system development	(3/8)	(106/10449)	0.00135351
320	skeletal system development	(4/8)	(353/10449)	0.00174063
320	cell fate commitment	(3/8)	(193/10449)	0.00534174
320	mesenchyme development	(3/8)	(217/10449)	0.0066031
320	head development	(4/8)	(569/10449)	0.00679791
321	Golgi vesicle transport	(8/8)	(301/10449)	5.19446e-12
321	endomembrane system organization	(5/8)	(348/10449)	6.16007e-06
321	glycosylation	(3/8)	(102/10449)	0.00011715
322	mitochondrial gene expression	(8/8)	(133/10449)	1.11483e-14
322	translational elongation	(7/8)	(112/10449)	1.06678e-12
323	synaptic transmission, cholinergic	(6/8)	(18/10449)	2.64405e-14
323	response to nicotine	(4/8)	(35/10449)	3.36425e-07
323	neuromuscular synaptic transmission	(3/8)	(18/10449)	5.49943e-06
323	cell-cell signaling	(7/8)	(1268/10449)	4.18992e-05
323	amine transport	(3/8)	(74/10449)	0.000190296
323	regulation of trans-synaptic signaling	(4/8)	(315/10449)	0.000431084
323	neurotransmitter transport	(3/8)	(156/10449)	0.00122449
323	catecholamine secretion	(2/8)	(46/10449)	0.00320181
323	secretion	(5/8)	(1113/10449)	0.00332055
325	flavonoid metabolic process	(8/8)	(10/10449)	4.60895e-25
325	pigment metabolic process	(6/8)	(53/10449)	3.18035e-12
325	regulation of hormone levels	(5/8)	(349/10449)	1.0711e-05
325	lipid metabolic process	(6/8)	(849/10449)	3.09079e-05
325	drug metabolic process	(2/8)	(20/10449)	0.000387168
325	secondary metabolic process	(2/8)	(37/10449)	0.00121348
325	tetrapyrrole metabolic process	(2/8)	(44/10449)	0.00156276
325	regulation of lipid metabolic process	(3/8)	(302/10449)	0.00360507
326	cell killing	(6/8)	(136/10449)	4.17598e-09
326	regulation of immune system process	(6/8)	(1134/10449)	0.000325813
326	biological process involved in symbiotic interaction	(5/8)	(875/10449)	0.0010732
326	lymphocyte activation	(4/8)	(546/10449)	0.00218046
326	regulation of cell killing	(2/8)	(82/10449)	0.00647294
326	regulation of response to biotic stimulus	(3/8)	(338/10449)	0.00647294
327	cytokine-mediated signaling pathway	(6/7)	(655/10449)	5.05648e-05
327	receptor signaling pathway via STAT	(4/7)	(130/10449)	5.05648e-05
327	regulation of receptor signaling pathway via STAT	(3/7)	(73/10449)	0.000364768
327	defense response	(5/7)	(1206/10449)	0.00907827
329	dephosphorylation	(5/7)	(381/10449)	0.000140305
329	intermediate filament-based process	(2/7)	(39/10449)	0.00795879
330	peroxisome organization	(5/6)	(68/10449)	4.20072e-09
330	organic acid transport	(5/6)	(183/10449)	3.23129e-07
330	anion transmembrane transport	(4/6)	(310/10449)	0.000152261
330	transmembrane transport	(5/6)	(940/10449)	0.000323991
330	carbohydrate derivative transport	(2/6)	(44/10449)	0.00180029
330	neuron projection organization	(2/6)	(76/10449)	0.0044829
331	peroxisome organization	(7/7)	(68/10449)	1.296e-14
331	anion transmembrane transport	(6/7)	(310/10449)	5.32735e-08
331	protein modification by small protein conjugation or removal	(5/7)	(977/10449)	0.000506182
331	membrane biogenesis	(2/7)	(34/10449)	0.000769077
333	response to toxic substance	(3/6)	(167/10449)	0.00317396
334	immunological memory process	(2/7)	(14/10449)	0.00589395
335	chromosome organization	(5/6)	(973/10449)	0.00318754
336	cytoskeleton organization	(5/7)	(1071/10449)	0.00466162
336	neuron projection guidance	(3/7)	(218/10449)	0.00466162
337	regulation of immune system process	(6/7)	(1134/10449)	0.00131285
338	positive regulation of transcription by RNA polymerase II	(5/7)	(954/10449)	0.00379603
339	hippo signaling	(3/5)	(39/10449)	3.73076e-05
340	dopamine metabolic process	(2/7)	(29/10449)	0.00758787
341	regulation of cell death	(6/7)	(1303/10449)	0.0021188
341	hippo signaling	(2/7)	(39/10449)	0.00821809
344	cytoskeleton organization	(6/7)	(1071/10449)	0.000712311
344	actin filament-based process	(5/7)	(627/10449)	0.000712311
346	mitochondrial gene expression	(3/7)	(133/10449)	0.00292319
346	mitochondrial RNA metabolic process	(2/7)	(31/10449)	0.00381076
347	protein ADP-ribosylation	(2/7)	(25/10449)	0.00779081
349	protein phosphorylation	(6/6)	(1338/10449)	0.000606808
350	ER-nucleus signaling pathway	(3/7)	(46/10449)	0.000284353
350	response to sterol depletion	(2/7)	(14/10449)	0.00179608
352	muscle system process	(5/7)	(348/10449)	9.18306e-05
352	muscle structure development	(5/7)	(464/10449)	0.000191204
353	histone H4 acetylation	(3/6)	(58/10449)	0.000147579
353	histone H2A acetylation	(2/6)	(14/10449)	0.000573392
354	cell-substrate adhesion	(7/7)	(280/10449)	1.04162e-09
354	integrin-mediated signaling pathway	(5/7)	(86/10449)	3.93339e-08
354	integrin activation	(3/7)	(19/10449)	5.01724e-06
354	cell morphogenesis	(6/7)	(794/10449)	2.79925e-05
354	wound healing, spreading of epidermal cells	(2/7)	(15/10449)	0.000649395
354	establishment or maintenance of cell polarity	(3/7)	(180/10449)	0.00201721
354	response to wounding	(4/7)	(513/10449)	0.00201721
354	cell adhesion mediated by integrin	(2/7)	(60/10449)	0.00672058
354	regulation of cell-substrate junction organization	(2/7)	(62/10449)	0.00672058
354	regulation of anatomical structure morphogenesis	(4/7)	(758/10449)	0.00699978
357	regulation of coagulation	(4/7)	(58/10449)	4.0771e-06
357	fibrinolysis	(3/7)	(24/10449)	2.55598e-05
357	locomotion	(6/7)	(1397/10449)	0.00121046
358	regulation of transmembrane receptor protein serine/threonine kinase signaling pathway	(6/7)	(187/10449)	5.31463e-08
358	response to growth factor	(7/7)	(584/10449)	2.09107e-07
358	connective tissue development	(5/7)	(182/10449)	1.57423e-06
358	mesonephros development	(4/7)	(73/10449)	3.1975e-06
358	pharyngeal system development	(3/7)	(21/10449)	8.84017e-06
358	pattern specification process	(5/7)	(308/10449)	1.04477e-05
358	appendage development	(4/7)	(129/10449)	1.47351e-05
358	mesonephric tubule morphogenesis	(3/7)	(48/10449)	4.6971e-05
358	regulation of cellular response to growth factor stimulus	(4/7)	(213/10449)	7.48693e-05
358	neuron differentiation	(6/7)	(1053/10449)	8.00271e-05
358	regulation of biomineralization	(3/7)	(67/10449)	9.56332e-05
358	negative regulation of mesenchymal cell apoptotic process	(2/7)	(8/10449)	0.000109235
358	branching involved in prostate gland morphogenesis	(2/7)	(10/10449)	0.000159652
358	negative regulation of response to stimulus	(6/7)	(1300/10449)	0.000176795
358	regulation of SMAD protein signal transduction	(2/7)	(21/10449)	0.000509918
358	positive regulation of transcription by RNA polymerase II	(5/7)	(954/10449)	0.000661386
358	regulation of cell fate commitment	(2/7)	(25/10449)	0.000661386
358	regulation of kidney development	(2/7)	(25/10449)	0.000661386
358	muscle structure development	(4/7)	(464/10449)	0.000681426
358	developmental induction	(2/7)	(31/10449)	0.000918779
358	cell fate commitment	(3/7)	(193/10449)	0.00102746
358	trabecula morphogenesis	(2/7)	(37/10449)	0.00121428
358	cell-cell signaling	(5/7)	(1268/10449)	0.00201355
358	in utero embryonic development	(3/7)	(269/10449)	0.00235798
358	canonical Wnt signaling pathway	(3/7)	(276/10449)	0.00245551
358	axon development	(3/7)	(408/10449)	0.00569714
361	receptor metabolic process	(5/7)	(139/10449)	9.56299e-07
361	G protein-coupled receptor signaling pathway	(6/7)	(594/10449)	1.31722e-05
361	regulation of G protein-coupled receptor signaling pathway	(4/7)	(114/10449)	1.83477e-05
361	cation transport	(5/7)	(701/10449)	0.00060293
361	protein localization to cell periphery	(3/7)	(272/10449)	0.00753344
362	anterograde axonal transport	(4/7)	(38/10449)	3.40817e-07
362	establishment of protein localization	(7/7)	(1565/10449)	5.51605e-05
362	intracellular transport	(6/7)	(1361/10449)	0.000661985
363	cell-cell adhesion	(5/6)	(638/10449)	0.000690769
363	regulation of anoikis	(2/6)	(21/10449)	0.00289551
364	behavior	(4/7)	(404/10449)	0.00702403
364	response to growth factor	(4/7)	(584/10449)	0.00869292
364	cell-cell signaling	(5/7)	(1268/10449)	0.00869292
364	multicellular organismal response to stress	(2/7)	(53/10449)	0.00869292
367	cellular response to vascular endothelial growth factor stimulus	(3/6)	(52/10449)	0.000190968
367	induction of positive chemotaxis	(2/6)	(13/10449)	0.000887026
368	obsolete chaperone-mediated protein transport	(3/7)	(11/10449)	1.24277e-06
368	mitochondrial transport	(4/7)	(195/10449)	8.0775e-05
368	mitochondrion organization	(4/7)	(419/10449)	0.00110731
369	inorganic anion transport	(5/7)	(87/10449)	5.76035e-08
369	synaptic transmission, GABAergic	(4/7)	(35/10449)	1.42954e-07
369	inorganic ion transmembrane transport	(6/7)	(498/10449)	1.9888e-06
370	Golgi vesicle transport	(5/7)	(301/10449)	3.46004e-05
370	intracellular transport	(6/7)	(1361/10449)	0.00135406
371	protein hydroxylation	(2/7)	(21/10449)	0.00827111
372	histone ubiquitination	(3/7)	(43/10449)	0.000172968
372	negative regulation of biosynthetic process	(6/7)	(1222/10449)	0.000613985
372	negative regulation of nucleobase-containing compound metabolic process	(5/7)	(1148/10449)	0.0070731
374	response to topologically incorrect protein	(4/7)	(171/10449)	0.000270616
375	endomembrane system organization	(4/5)	(348/10449)	0.000220096
375	nucleus organization	(3/5)	(103/10449)	0.000220096
375	protein folding	(3/5)	(184/10449)	0.000837536
376	multivesicular body sorting pathway	(4/6)	(31/10449)	6.34392e-08
376	cell division	(5/6)	(503/10449)	2.44782e-05
376	ubiquitin-independent protein catabolic process via the multivesicular body sorting pathway	(2/6)	(5/10449)	3.67947e-05
376	macroautophagy	(3/6)	(270/10449)	0.00143071
376	vacuole organization	(2/6)	(138/10449)	0.0076404
376	abscission	(1/6)	(6/10449)	0.00964584
378	organelle assembly	(6/7)	(631/10449)	1.63768e-06
378	reproduction	(6/7)	(980/10449)	1.40497e-05
378	mitotic nuclear division	(3/7)	(255/10449)	0.00135061
379	monoubiquitinated protein deubiquitination	(2/7)	(9/10449)	0.00135425
379	regulation of peroxisome proliferator activated receptor signaling pathway	(2/7)	(13/10449)	0.00146524
380	I-kappaB kinase/NF-kappaB signaling	(4/7)	(247/10449)	0.0010591
380	regulation of DNA-binding transcription factor activity	(4/7)	(368/10449)	0.00255663
380	NIK/NF-kappaB signaling	(3/7)	(155/10449)	0.00333018
380	Fc receptor signaling pathway	(3/7)	(164/10449)	0.00333018
380	response to fungus	(2/7)	(35/10449)	0.00436302
380	regulation of cell death	(5/7)	(1303/10449)	0.00684567
382	anterograde axonal transport	(7/7)	(38/10449)	3.6086e-16
382	regulation of developmental pigmentation	(2/7)	(10/10449)	0.000132965
382	endomembrane system organization	(4/7)	(348/10449)	0.000273634
382	developmental maturation	(3/7)	(209/10449)	0.00166959
382	coagulation	(3/7)	(268/10449)	0.00320431
386	MAPK cascade	(6/6)	(754/10449)	3.13221e-05
386	neuron projection guidance	(4/6)	(218/10449)	0.000218476
386	neuron differentiation	(5/6)	(1053/10449)	0.00213421
386	mesenchyme development	(3/6)	(217/10449)	0.00423637
387	microtubule-based process	(4/5)	(611/10449)	0.00320306
388	regulation of Wnt signaling pathway	(7/7)	(301/10449)	1.21457e-09
388	canonical Wnt signaling pathway	(6/7)	(276/10449)	8.70624e-08
388	tissue morphogenesis	(5/7)	(510/10449)	0.000103857
388	positive regulation of signaling	(6/7)	(1365/10449)	0.000483708
388	appendage development	(3/7)	(129/10449)	0.000817097
388	morphogenesis of a branching structure	(3/7)	(156/10449)	0.00107973
388	activation of adenylate cyclase activity	(2/7)	(30/10449)	0.0014559
388	tube development	(4/7)	(797/10449)	0.0063381
389	organophosphate ester transport	(7/7)	(75/10449)	5.01202e-14
389	myeloid leukocyte activation	(5/7)	(524/10449)	0.000102174
389	cell activation	(6/7)	(1110/10449)	0.000122919
389	regulation of lipid localization	(3/7)	(134/10449)	0.000675316
390	Golgi vesicle transport	(5/7)	(301/10449)	3.57538e-05
390	vesicle targeting	(3/7)	(75/10449)	0.000377525
390	purinergic nucleotide receptor signaling pathway	(2/7)	(15/10449)	0.000935301
390	vesicle cargo loading	(2/7)	(18/10449)	0.00108925
392	beta-catenin-TCF complex assembly	(2/7)	(28/10449)	0.00605728
394	regulation of microtubule-based process	(5/7)	(178/10449)	1.80134e-06
394	nucleus organization	(4/7)	(103/10449)	9.90253e-06
394	endomembrane system organization	(5/7)	(348/10449)	1.33416e-05
394	multivesicular body sorting pathway	(3/7)	(31/10449)	1.33416e-05
395	protein hydroxylation	(2/6)	(21/10449)	0.00574282
396	neurotransmitter transport	(6/6)	(156/10449)	1.03634e-09
396	regulation of neurotransmitter levels	(5/6)	(160/10449)	2.41432e-07
396	organelle fusion	(4/6)	(120/10449)	8.3715e-06
396	organic acid transport	(4/6)	(183/10449)	2.73776e-05
396	vesicle docking	(3/6)	(58/10449)	4.7207e-05
396	regulation of transport	(5/6)	(1320/10449)	0.00147328
396	lipid export from cell	(2/6)	(63/10449)	0.00362819
396	regulation of hormone levels	(3/6)	(349/10449)	0.00441226
396	synaptic transmission, glycinergic	(1/6)	(2/10449)	0.0069565
397	regulation of osteoblast proliferation	(2/5)	(19/10449)	0.0011241
398	obsolete regulation of microtubule motor activity	(2/6)	(8/10449)	0.000791304
398	head development	(4/6)	(569/10449)	0.00406819
398	microtubule-based process	(4/6)	(611/10449)	0.00406819
398	forebrain development	(3/6)	(286/10449)	0.00655293
399	regulation of Notch signaling pathway	(6/7)	(84/10449)	1.5819e-10
399	DNA-templated transcription, initiation	(4/7)	(212/10449)	0.000185051
400	pattern specification process	(4/7)	(308/10449)	0.00129014
400	animal organ morphogenesis	(5/7)	(765/10449)	0.00129014
401	neuron projection guidance	(5/7)	(218/10449)	9.42981e-06
401	central nervous system development	(6/7)	(740/10449)	5.00873e-05
401	forebrain development	(4/7)	(286/10449)	0.00044345
401	retinal ganglion cell axon guidance	(2/7)	(17/10449)	0.000914972
401	motor neuron axon guidance	(2/7)	(25/10449)	0.00176153
401	cell fate commitment	(3/7)	(193/10449)	0.00252892
401	pattern specification process	(3/7)	(308/10449)	0.00603487
401	animal organ morphogenesis	(4/7)	(765/10449)	0.00603487
401	midbrain development	(2/7)	(70/10449)	0.00621236
402	lipid metabolic process	(5/7)	(849/10449)	0.00191869
402	phosphatidylinositol 3-kinase signaling	(3/7)	(134/10449)	0.00191869
402	respiratory burst	(2/7)	(27/10449)	0.00264097
402	G protein-coupled receptor signaling pathway	(4/7)	(594/10449)	0.00483364
402	organophosphate metabolic process	(4/7)	(623/10449)	0.00523006
402	coagulation	(3/7)	(268/10449)	0.00659912
402	protein phosphorylation	(5/7)	(1338/10449)	0.00659912
402	cell adhesion mediated by integrin	(2/7)	(60/10449)	0.00681019
402	regulation of lipid kinase activity	(2/7)	(61/10449)	0.00681019
402	regulation of anatomical structure morphogenesis	(4/7)	(758/10449)	0.00694558
403	brush border assembly	(3/7)	(4/10449)	3.46061e-08
403	sensory organ development	(4/7)	(374/10449)	0.000609735
403	cell projection organization	(5/7)	(1166/10449)	0.00279152
404	obsolete non-recombinational repair	(5/7)	(78/10449)	1.83398e-08
404	nucleic acid phosphodiester bond hydrolysis	(6/7)	(222/10449)	1.83398e-08
404	telomeric loop disassembly	(3/7)	(10/10449)	2.73432e-07
404	telomere maintenance via telomere lengthening	(4/7)	(76/10449)	9.19358e-07
404	chromosome segregation	(4/7)	(268/10449)	9.60169e-05
404	mitotic intra-S DNA damage checkpoint signaling	(2/7)	(17/10449)	0.000293494
404	reproduction	(5/7)	(980/10449)	0.000497696
404	telomere capping	(2/7)	(38/10449)	0.000949204
405	translational elongation	(7/7)	(112/10449)	3.49782e-13
406	synaptic vesicle recycling	(3/6)	(61/10449)	3.03325e-05
406	endocytosis	(3/6)	(448/10449)	0.00648394
406	organelle fusion	(2/6)	(120/10449)	0.0081576
406	regulation of growth	(3/6)	(505/10449)	0.0081576
406	CRD-mediated mRNA stabilization	(1/6)	(4/10449)	0.00881849
413	sulfur compound metabolic process	(4/6)	(216/10449)	0.000134127
413	small molecule metabolic process	(5/6)	(1158/10449)	0.00234985
413	regulation of lyase activity	(2/6)	(36/10449)	0.00297484
414	ncRNA metabolic process	(4/5)	(339/10449)	0.000148551
414	ribonucleoprotein complex biogenesis	(3/5)	(370/10449)	0.00389798
417	TOR signaling	(5/6)	(96/10449)	4.73975e-08
417	positive regulation of protein metabolic process	(6/6)	(1299/10449)	0.000246667
417	positive regulation of signaling	(5/6)	(1365/10449)	0.00389961
417	regulation of transferase activity	(4/6)	(855/10449)	0.00985463
419	adaptive immune response	(4/4)	(324/10449)	0.00012802
419	antigen receptor-mediated signaling pathway	(3/4)	(206/10449)	0.00209906
423	cell junction organization	(6/6)	(539/10449)	1.99989e-06
423	protein localization to cell junction	(4/6)	(84/10449)	2.0925e-06
423	membrane biogenesis	(3/6)	(34/10449)	1.70426e-05
423	regulation of respiratory gaseous exchange	(2/6)	(13/10449)	0.000388296
423	regulation of synapse structure or activity	(3/6)	(164/10449)	0.00102759
423	localization within membrane	(2/6)	(56/10449)	0.00379128
424	smoothened signaling pathway	(5/6)	(93/10449)	3.40395e-08
424	cell fate commitment	(3/6)	(193/10449)	0.00652177
424	body morphogenesis	(2/6)	(36/10449)	0.00652177
428	maturation of 5.8S rRNA	(2/6)	(27/10449)	0.000694841
429	pteridine-containing compound metabolic process	(2/6)	(20/10449)	0.00306636
429	regulation of DNA-templated transcription, initiation	(2/6)	(38/10449)	0.00564672
430	sprouting angiogenesis	(5/5)	(104/10449)	1.43664e-08
430	cellular response to vascular endothelial growth factor stimulus	(4/5)	(52/10449)	2.20062e-07
430	endothelial cell migration	(4/5)	(182/10449)	2.17323e-05
430	positive chemotaxis	(3/5)	(53/10449)	3.96434e-05
430	induction of positive chemotaxis	(2/5)	(13/10449)	0.000154002
430	regulation of epithelial cell migration	(3/5)	(197/10449)	0.000433294
430	regulation of response to external stimulus	(4/5)	(782/10449)	0.000949081
430	regulation of tissue remodeling	(2/5)	(61/10449)	0.00194902
430	regulation of cell-substrate junction organization	(2/5)	(62/10449)	0.00194902
430	tissue morphogenesis	(3/5)	(510/10449)	0.00543563
430	hematopoietic progenitor cell differentiation	(2/5)	(127/10449)	0.00702494
431	establishment or maintenance of cell polarity	(4/5)	(180/10449)	8.37029e-06
431	hippo signaling	(3/5)	(39/10449)	8.37029e-06
432	transcription by RNA polymerase I	(4/4)	(55/10449)	1.37409e-08
432	ncRNA transcription	(2/4)	(93/10449)	0.00132797
433	response to virus	(4/5)	(269/10449)	8.21031e-05
435	RNA decapping	(5/6)	(14/10449)	9.37587e-13
437	nucleus organization	(3/6)	(103/10449)	0.00262221
439	methylation	(4/6)	(240/10449)	0.00054595
439	RNA modification	(3/6)	(98/10449)	0.00108961
439	negative regulation of biosynthetic process	(5/6)	(1222/10449)	0.00470026
439	RNA destabilization	(2/6)	(32/10449)	0.00470026
442	lipid metabolic process	(6/6)	(849/10449)	3.90646e-05
442	foam cell differentiation	(3/6)	(32/10449)	3.90646e-05
442	monocarboxylic acid metabolic process	(5/6)	(420/10449)	3.90646e-05
442	regulation of lipid storage	(3/6)	(43/10449)	6.34003e-05
442	intracellular receptor signaling pathway	(4/6)	(237/10449)	0.000147179
442	regulation of lipid metabolic process	(4/6)	(302/10449)	0.000321867
442	organic acid transport	(3/6)	(183/10449)	0.00182084
442	regulation of collagen metabolic process	(2/6)	(35/10449)	0.00245693
442	negative regulation of locomotion	(3/6)	(251/10449)	0.00336325
442	negative regulation of transcription by RNA polymerase II	(4/6)	(703/10449)	0.00336325
442	regulation of epidermis development	(2/6)	(52/10449)	0.00393733
442	triglyceride metabolic process	(2/6)	(64/10449)	0.00562718
443	regulation of cardiac muscle cell proliferation	(2/5)	(33/10449)	0.00381419
444	small GTPase mediated signal transduction	(5/6)	(400/10449)	3.40416e-05
444	positive regulation of smooth muscle cell migration	(2/6)	(31/10449)	0.00462959
444	positive regulation of molecular function	(5/6)	(1447/10449)	0.00654106
445	regulation of defense response to virus by virus	(3/6)	(28/10449)	1.26849e-05
445	intracellular transport	(6/6)	(1361/10449)	8.94752e-05
445	vacuolar transport	(3/6)	(123/10449)	0.000229585
445	endocytosis	(4/6)	(448/10449)	0.000287967
445	biological process involved in symbiotic interaction	(4/6)	(875/10449)	0.00248245
445	pigmentation	(2/6)	(71/10449)	0.00248245
450	nuclear-transcribed mRNA catabolic process	(5/6)	(190/10449)	1.21588e-06
450	regulation of nuclear-transcribed mRNA catabolic process, deadenylation-dependent decay	(3/6)	(14/10449)	2.08233e-06
450	regulation of mRNA metabolic process	(4/6)	(285/10449)	0.000141457
450	P-body assembly	(2/6)	(16/10449)	0.000325594
450	negative regulation of biosynthetic process	(5/6)	(1222/10449)	0.000916066
450	RNA destabilization	(2/6)	(32/10449)	0.000921454
450	negative regulation of nucleobase-containing compound metabolic process	(4/6)	(1148/10449)	0.00897543
451	spliceosomal snRNP assembly	(6/6)	(37/10449)	2.57585e-14
451	spliceosomal complex assembly	(3/6)	(52/10449)	6.57378e-06
452	translational initiation	(4/6)	(181/10449)	7.88506e-05
452	regulation of translational initiation	(3/6)	(73/10449)	0.000199822
454	cilium organization	(4/6)	(247/10449)	0.000369996
454	microtubule-based process	(4/6)	(611/10449)	0.00376304
454	non-motile cilium assembly	(2/6)	(35/10449)	0.00376304
456	response to sterol depletion	(3/6)	(14/10449)	1.75757e-06
456	response to endoplasmic reticulum stress	(4/6)	(245/10449)	6.53851e-05
456	response to nitrogen compound	(5/6)	(885/10449)	0.000276741
456	negative regulation of biosynthetic process	(4/6)	(1222/10449)	0.00960912
457	anterograde axonal transport	(4/6)	(38/10449)	1.42008e-07
457	organelle localization	(6/6)	(535/10449)	5.61344e-07
457	axonal transport of mitochondrion	(3/6)	(13/10449)	6.24954e-07
457	mitochondrion organization	(5/6)	(419/10449)	7.52459e-06
457	mitochondrial transport	(3/6)	(195/10449)	0.00112289
457	protein O-linked glycosylation	(2/6)	(38/10449)	0.00153132
457	regulation of membrane permeability	(2/6)	(73/10449)	0.00504305
458	multi-organism process	(5/6)	(728/10449)	9.46907e-05
458	extracellular transport	(2/6)	(22/10449)	0.00039156
458	microtubule-based process	(4/6)	(611/10449)	0.000699662
461	cell cycle arrest	(4/6)	(199/10449)	0.000193308
461	protein phosphorylation	(5/6)	(1338/10449)	0.00953652
462	skin development	(6/6)	(229/10449)	6.02474e-09
462	intermediate filament-based process	(3/6)	(39/10449)	1.38349e-05
462	hemidesmosome assembly	(2/6)	(10/10449)	0.000143152
462	cytoskeleton organization	(5/6)	(1071/10449)	0.00059532
462	molting cycle	(2/6)	(75/10449)	0.00620156
463	DNA metabolic process	(6/6)	(762/10449)	1.10763e-05
463	regulation of DNA metabolic process	(4/6)	(291/10449)	0.00014805
463	cellular response to DNA damage stimulus	(5/6)	(739/10449)	0.00014805
463	chromosome segregation	(3/6)	(268/10449)	0.00366068
463	cell cycle	(5/6)	(1520/10449)	0.00366068
463	response to alkaloid	(2/6)	(85/10449)	0.00801239
463	chromosome organization	(4/6)	(973/10449)	0.00801239
464	protein hydroxylation	(2/6)	(21/10449)	0.00442197
465	regulation of epithelial cell apoptotic process	(2/6)	(66/10449)	0.00763146
466	process utilizing autophagic mechanism	(5/5)	(457/10449)	5.79816e-06
467	regulation of DNA-templated transcription in response to stress	(3/5)	(106/10449)	0.00192993
468	axon development	(6/6)	(408/10449)	4.00231e-07
468	olfactory bulb interneuron differentiation	(3/6)	(8/10449)	4.00231e-07
468	neuron projection guidance	(5/6)	(218/10449)	1.01016e-06
468	tangential migration from the subventricular zone to the olfactory bulb	(2/6)	(4/10449)	2.49023e-05
468	negative regulation of locomotion	(4/6)	(251/10449)	4.91268e-05
468	cell recognition	(3/6)	(108/10449)	0.000158656
468	retinal ganglion cell axon guidance	(2/6)	(17/10449)	0.000266486
468	cell migration	(5/6)	(1152/10449)	0.000570579
468	regulation of cell differentiation	(5/6)	(1227/10449)	0.000742051
468	developmental induction	(2/6)	(31/10449)	0.000749998
468	regulation of cellular response to growth factor stimulus	(3/6)	(213/10449)	0.000904651
468	tube development	(4/6)	(797/10449)	0.00211698
468	regulation of cellular component movement	(4/6)	(800/10449)	0.00211698
468	positive regulation of developmental process	(4/6)	(975/10449)	0.00376568
468	small GTPase mediated signal transduction	(3/6)	(400/10449)	0.00385127
468	positive regulation of vascular endothelial growth factor signaling pathway	(1/6)	(3/10449)	0.00600433
468	negative regulation of cellular component organization	(3/6)	(583/10449)	0.00904402
470	protein import	(6/6)	(161/10449)	4.8782e-10
474	serotonin receptor signaling pathway	(2/6)	(19/10449)	0.002854
476	chromosome organization	(6/6)	(973/10449)	2.89306e-05
476	regulation of chromatin organization	(3/6)	(150/10449)	0.00126426
482	3'-UTR-mediated mRNA stabilization	(3/6)	(17/10449)	2.92458e-06
482	regulation of mRNA metabolic process	(4/6)	(285/10449)	0.000106417
483	regulation of transcription by RNA polymerase I	(4/6)	(26/10449)	9.00449e-09
483	regulation of rRNA processing	(3/6)	(12/10449)	1.54018e-07
483	ncRNA metabolic process	(5/6)	(339/10449)	1.01991e-06
483	positive regulation of nucleobase-containing compound metabolic process	(5/6)	(1509/10449)	0.00094226
485	chromosome segregation	(6/6)	(268/10449)	9.43141e-09
485	mitotic nuclear division	(5/6)	(255/10449)	5.71423e-07
485	regulation of mitotic sister chromatid segregation	(2/6)	(41/10449)	0.0011155
485	organelle localization	(3/6)	(535/10449)	0.00924211
486	tRNA threonylcarbamoyladenosine metabolic process	(4/5)	(10/10449)	5.70841e-11
486	RNA modification	(2/5)	(98/10449)	0.00577023
488	ribonucleoprotein complex biogenesis	(5/6)	(370/10449)	1.13732e-05
488	ncRNA metabolic process	(4/6)	(339/10449)	0.000279148
488	maturation of 5.8S rRNA	(2/6)	(27/10449)	0.00115008
488	organelle assembly	(4/6)	(631/10449)	0.00161273
488	signal transduction by p53 class mediator	(3/6)	(241/10449)	0.00165752
490	lymphocyte costimulation	(4/5)	(54/10449)	1.99912e-07
490	negative regulation of T cell proliferation	(3/5)	(49/10449)	3.033e-05
490	cell activation	(5/5)	(1110/10449)	0.000140906
490	regulation of leukocyte apoptotic process	(2/5)	(63/10449)	0.00185654
491	RNA modification	(4/6)	(98/10449)	4.84141e-06
492	neurotransmitter transport	(3/6)	(156/10449)	0.00423253
496	protein activation cascade	(4/6)	(27/10449)	4.75599e-08
496	regulation of coagulation	(3/6)	(58/10449)	0.000144371
496	regulation of platelet-derived growth factor receptor signaling pathway	(2/6)	(21/10449)	0.00103371
496	protein kinase B signaling	(3/6)	(211/10449)	0.00182058
496	protein maturation	(3/6)	(215/10449)	0.00182058
496	proteolysis	(5/6)	(1336/10449)	0.00182058
498	cell adhesion molecule production	(2/6)	(10/10449)	0.000617034
499	multivesicular body sorting pathway	(4/5)	(31/10449)	1.77112e-08
499	ubiquitin-dependent protein catabolic process via the multivesicular body sorting pathway	(3/5)	(22/10449)	1.69138e-06
499	regulation of ERBB signaling pathway	(2/5)	(81/10449)	0.00327396
500	negative regulation of transcription by RNA polymerase II	(5/6)	(703/10449)	0.000354527
502	regulation of insulin-like growth factor receptor signaling pathway	(3/6)	(20/10449)	1.33848e-05
502	regulation of growth	(4/6)	(505/10449)	0.00419049
502	post-translational protein modification	(3/6)	(317/10449)	0.00964693
502	enzyme linked receptor protein signaling pathway	(4/6)	(869/10449)	0.00994916
503	positive regulation of transcription by RNA polymerase II	(5/6)	(954/10449)	0.00216058
503	pattern specification process	(3/6)	(308/10449)	0.00663829
503	anatomical structure formation involved in morphogenesis	(4/6)	(836/10449)	0.00663829
504	inorganic ion transmembrane transport	(6/6)	(498/10449)	3.87169e-07
504	regulation of cation transmembrane transport	(5/6)	(246/10449)	6.9522e-07
504	multicellular organismal signaling	(4/6)	(143/10449)	3.55228e-06
504	regulation of potassium ion transmembrane transporter activity	(2/6)	(39/10449)	0.000762014
504	regulation of membrane potential	(3/6)	(299/10449)	0.00147946
504	regulation of potassium ion export across plasma membrane	(1/6)	(4/10449)	0.00709432
505	endocytosis	(4/5)	(448/10449)	0.000499501
505	vesicle organization	(3/5)	(277/10449)	0.00274604
505	organelle fusion	(2/5)	(120/10449)	0.00995584
511	response to topologically incorrect protein	(3/5)	(171/10449)	0.00130687
511	inclusion body assembly	(2/5)	(22/10449)	0.00130687
513	potassium ion import across plasma membrane	(3/5)	(33/10449)	1.88624e-05
513	response to organophosphorus	(3/5)	(101/10449)	0.000285259
513	inorganic ion transmembrane transport	(4/5)	(498/10449)	0.000414511
513	response to organic cyclic compound	(4/5)	(713/10449)	0.00111883
519	adaptive immune response	(5/5)	(324/10449)	1.44645e-06
519	regulation of immune system process	(4/5)	(1134/10449)	0.00546525
519	lymphocyte activation	(3/5)	(546/10449)	0.00946996
519	cytokine production	(3/5)	(585/10449)	0.00946996
519	cell killing	(2/5)	(136/10449)	0.00946996
520	acetyl-CoA metabolic process	(5/5)	(31/10449)	7.86477e-12
520	regulation of sulfur metabolic process	(3/5)	(11/10449)	1.04044e-07
520	glucose metabolic process	(4/5)	(172/10449)	2.40049e-06
520	hypoxia-inducible factor-1alpha signaling pathway	(2/5)	(5/10449)	8.78848e-06
522	DNA replication	(5/5)	(242/10449)	8.95754e-08
522	double-strand break repair via break-induced replication	(2/5)	(11/10449)	4.694e-05
522	mitotic DNA replication	(2/5)	(13/10449)	4.9908e-05
522	obsolete DNA strand renaturation	(1/5)	(6/10449)	0.00737866
522	cellular response to DNA damage stimulus	(3/5)	(739/10449)	0.00737866
523	endocrine process	(5/5)	(56/10449)	5.82e-10
523	protein maturation	(4/5)	(215/10449)	2.71081e-05
523	vasoconstriction	(3/5)	(65/10449)	5.99743e-05
523	regulation of system process	(4/5)	(437/10449)	0.000329442
523	lipid export from cell	(2/5)	(63/10449)	0.0055873
524	release of sequestered calcium ion into cytosol by endoplasmic reticulum	(2/5)	(25/10449)	0.00408009
524	second-messenger-mediated signaling	(3/5)	(222/10449)	0.00408009
525	G protein-coupled receptor signaling pathway	(4/5)	(594/10449)	0.00261736
526	cellular oxidant detoxification	(3/5)	(70/10449)	7.89088e-05
528	histone H2A acetylation	(2/3)	(14/10449)	0.00011994
529	somatic stem cell population maintenance	(3/5)	(66/10449)	8.11109e-05
529	negative regulation of transcription by RNA polymerase II	(4/5)	(703/10449)	0.00109016
530	vesicle-mediated transport between endosomal compartments	(5/5)	(37/10449)	1.63935e-11
530	supramolecular fiber organization	(3/5)	(555/10449)	0.00670388
531	lipid metabolic process	(5/5)	(849/10449)	0.000266238
531	triglyceride-rich lipoprotein particle remodeling	(2/5)	(12/10449)	0.000305722
531	regulation of lipid metabolic process	(3/5)	(302/10449)	0.00348019
531	positive regulation of multicellular organismal process	(4/5)	(1081/10449)	0.00567724
537	hemidesmosome assembly	(2/5)	(10/10449)	0.000905445
539	trabecula morphogenesis	(3/5)	(37/10449)	4.75232e-05
539	regulation of transmembrane receptor protein serine/threonine kinase signaling pathway	(4/5)	(187/10449)	4.75232e-05
539	artery development	(3/5)	(71/10449)	0.000192547
539	venous blood vessel development	(2/5)	(8/10449)	0.000248498
539	negative regulation of multicellular organismal process	(4/5)	(775/10449)	0.00249307
539	positive regulation of developmental process	(4/5)	(975/10449)	0.00391712
546	import into cell	(4/5)	(144/10449)	3.16677e-05
546	response to amine	(3/5)	(36/10449)	3.45805e-05
546	muscle system process	(4/5)	(348/10449)	0.000155669
546	cell-cell signaling	(5/5)	(1268/10449)	0.00043953
546	synaptic transmission, dopaminergic	(2/5)	(20/10449)	0.000493636
546	regulation of synaptic transmission, GABAergic	(2/5)	(24/10449)	0.000620985
546	potassium ion import across plasma membrane	(2/5)	(33/10449)	0.000936256
546	biological process involved in intraspecies interaction between organisms	(2/5)	(40/10449)	0.00114103
547	ovarian follicle development	(3/5)	(44/10449)	6.00292e-06
547	regulation of translational initiation	(3/5)	(73/10449)	1.40366e-05
547	regulation of cellular amide metabolic process	(4/5)	(346/10449)	1.87079e-05
549	negative regulation of transcription by RNA polymerase II	(4/5)	(703/10449)	0.00363936
549	positive regulation of transcription by RNA polymerase II	(4/5)	(954/10449)	0.00648628
553	regulation of cell killing	(3/5)	(82/10449)	0.000262557
553	biological adhesion	(5/5)	(1065/10449)	0.00031085
553	cell-cell adhesion	(4/5)	(638/10449)	0.000933917
553	regulation of mast cell activation	(2/5)	(36/10449)	0.00130719
553	regulation of immune system process	(4/5)	(1134/10449)	0.00449307
553	regulation of cell activation	(3/5)	(447/10449)	0.0046177
553	cell junction organization	(3/5)	(539/10449)	0.0071958
555	pattern specification process	(4/5)	(308/10449)	0.000524526
556	cellular glucan metabolic process	(3/5)	(65/10449)	0.000107043
557	nuclear-transcribed mRNA catabolic process	(3/5)	(190/10449)	0.002247
557	negative regulation of gene expression	(4/5)	(918/10449)	0.00536988
558	protein folding	(3/4)	(184/10449)	0.0021426
563	G protein-coupled receptor signaling pathway	(5/5)	(594/10449)	3.27214e-05
563	regulation of behavior	(3/5)	(54/10449)	3.62698e-05
564	polyamine transport	(4/5)	(7/10449)	9.86866e-12
566	xenobiotic catabolic process	(2/5)	(10/10449)	0.000740818
566	obsolete activation of JUN kinase activity	(2/5)	(35/10449)	0.00324948
567	RNA destabilization	(2/5)	(32/10449)	0.00587247
568	microtubule-based process	(4/5)	(611/10449)	0.00310499
569	divalent inorganic cation homeostasis	(4/5)	(350/10449)	0.000379664
569	regulation of calcium ion import	(2/5)	(34/10449)	0.0012602
569	regulation of cytosolic calcium ion concentration	(3/5)	(243/10449)	0.0012602
569	adaptive thermogenesis	(2/5)	(127/10449)	0.00913298
570	inorganic anion transport	(3/5)	(87/10449)	0.000297493
570	cell-cell signaling	(5/5)	(1268/10449)	0.000705623
570	G protein-coupled receptor signaling pathway	(4/5)	(594/10449)	0.000888916
570	synaptic transmission, GABAergic	(2/5)	(35/10449)	0.00116981
570	behavior	(3/5)	(404/10449)	0.00365398
571	ncRNA transcription	(3/5)	(93/10449)	0.000134776
574	protein N-linked glycosylation	(2/5)	(46/10449)	0.00808479
576	DNA replication	(5/5)	(242/10449)	1.27965e-07
576	cellular response to DNA damage stimulus	(4/5)	(739/10449)	0.000585832
576	chromosome organization	(4/5)	(973/10449)	0.00138439
577	attachment of GPI anchor to protein	(4/5)	(5/10449)	7.05012e-13
578	activation of store-operated calcium channel activity	(2/5)	(4/10449)	2.27967e-05
578	cation transport	(5/5)	(701/10449)	2.27967e-05
578	regulation of store-operated calcium entry	(2/5)	(8/10449)	5.80683e-05
578	inorganic ion transmembrane transport	(4/5)	(498/10449)	0.000208574
579	regulation of lipoprotein particle clearance	(2/5)	(18/10449)	0.00111774
579	protein polyubiquitination	(3/5)	(305/10449)	0.00471541
581	vesicle targeting	(3/4)	(75/10449)	2.12039e-05
581	dephosphorylation	(3/4)	(381/10449)	0.000702086
581	regulation of dephosphorylation	(2/4)	(177/10449)	0.00358736
582	hippo signaling	(2/4)	(39/10449)	0.000972791
583	regulation of circadian rhythm	(4/5)	(98/10449)	4.44304e-06
587	divalent inorganic cation homeostasis	(5/5)	(350/10449)	1.68153e-06
587	response to toxic substance	(3/5)	(167/10449)	0.000223087
587	maintenance of location	(3/5)	(245/10449)	0.000560258
588	vesicle cargo loading	(3/5)	(18/10449)	1.11373e-06
589	immune effector process	(5/5)	(939/10449)	0.000272794
589	regulation of response to biotic stimulus	(3/5)	(338/10449)	0.00493975
589	Fc receptor mediated stimulatory signaling pathway	(2/5)	(75/10449)	0.00493975
589	cell activation	(4/5)	(1110/10449)	0.00493975
589	myeloid leukocyte activation	(3/5)	(524/10449)	0.00682873
591	regulation of synapse structure or activity	(3/4)	(164/10449)	0.000458407
592	intracellular transport	(5/5)	(1361/10449)	0.0011244
593	spliceosomal conformational changes to generate catalytic conformation	(2/5)	(4/10449)	1.79304e-05
594	I-kappaB kinase/NF-kappaB signaling	(4/5)	(247/10449)	7.92912e-05
594	regulation of DNA-binding transcription factor activity	(3/5)	(368/10449)	0.00544585
596	exocytosis	(5/5)	(715/10449)	3.40575e-05
598	cell division	(5/5)	(503/10449)	1.7755e-06
598	chromosome segregation	(4/5)	(268/10449)	7.25923e-06
598	regulation of microtubule-based process	(3/5)	(178/10449)	9.06834e-05
599	rDNA heterochromatin assembly	(2/5)	(10/10449)	0.000386872
602	rhythmic process	(5/5)	(242/10449)	4.3508e-07
602	regulation of circadian rhythm	(4/5)	(98/10449)	1.22816e-06
602	response to redox state	(2/5)	(13/10449)	0.000323213
602	positive regulation of transcription by RNA polymerase II	(4/5)	(954/10449)	0.00544527
606	organelle localization	(4/5)	(535/10449)	0.00202215
606	establishment of protein localization	(5/5)	(1565/10449)	0.00232379
606	vesicle docking	(2/5)	(58/10449)	0.0061916
607	skeletal system development	(4/4)	(353/10449)	0.000119159
607	body morphogenesis	(2/4)	(36/10449)	0.00147941
607	forebrain development	(3/4)	(286/10449)	0.00147941
607	cranial skeletal system development	(2/4)	(53/10449)	0.00233251
607	negative regulation of transcription by RNA polymerase II	(3/4)	(703/10449)	0.00974242
608	cell cycle	(5/5)	(1520/10449)	0.00259096
608	regulation of cell cycle	(4/5)	(1005/10449)	0.00785917
609	cilium organization	(4/5)	(247/10449)	2.69291e-05
609	ciliary basal body-plasma membrane docking	(3/5)	(83/10449)	4.30048e-05
610	coagulation	(4/5)	(268/10449)	6.4296e-05
610	regulation of epidermis development	(2/5)	(52/10449)	0.00186468
612	peroxisome organization	(4/5)	(68/10449)	4.24454e-07
612	organelle fission	(5/5)	(385/10449)	1.72185e-06
612	regulation of anatomical structure size	(3/5)	(387/10449)	0.00826571
613	protein activation cascade	(4/5)	(27/10449)	1.18227e-08
613	regulation of fibrinolysis	(3/5)	(13/10449)	3.35542e-07
613	regulation of protein maturation	(2/5)	(51/10449)	0.0014094
613	defense response	(4/5)	(1206/10449)	0.00413365
613	regulation of proteolysis	(3/5)	(571/10449)	0.00625698
615	response to virus	(3/5)	(269/10449)	0.00993224
615	immune effector process	(4/5)	(939/10449)	0.00993224
618	TOR signaling	(3/5)	(96/10449)	0.000496912
621	cell communication by electrical coupling	(3/5)	(29/10449)	1.09162e-05
621	intercellular transport	(2/5)	(6/10449)	7.82574e-05
621	transmembrane transport	(4/5)	(940/10449)	0.00574253
622	sphingolipid mediated signaling pathway	(2/4)	(13/10449)	0.000610313
622	G protein-coupled receptor signaling pathway	(4/4)	(594/10449)	0.000610313
622	serotonin receptor signaling pathway	(2/4)	(19/10449)	0.000737713
623	regulation of lipid storage	(3/5)	(43/10449)	3.09846e-05
623	triglyceride metabolic process	(3/5)	(64/10449)	5.21449e-05
623	lipid localization	(4/5)	(327/10449)	7.35115e-05
623	lipid metabolic process	(4/5)	(849/10449)	0.00161998
624	peripheral nervous system development	(3/5)	(60/10449)	0.000228549
624	muscle tissue development	(3/5)	(286/10449)	0.00533316
624	regulation of epidermis development	(2/5)	(52/10449)	0.00533316
624	skeletal muscle cell differentiation	(2/5)	(53/10449)	0.00533316
625	inorganic anion transport	(5/5)	(87/10449)	6.4137e-10
625	organic acid transport	(4/5)	(183/10449)	1.61697e-06
625	cellular response to chemical stress	(3/5)	(289/10449)	0.000401877
625	protein complex oligomerization	(2/5)	(179/10449)	0.00461599
626	ncRNA metabolic process	(5/5)	(339/10449)	5.93774e-07
626	nucleic acid phosphodiester bond hydrolysis	(3/5)	(222/10449)	0.000389671
627	lipoprotein metabolic process	(5/5)	(78/10449)	1.42506e-10
628	cytokine production	(5/5)	(585/10449)	4.65486e-06
628	positive regulation of muscle cell apoptotic process	(2/5)	(22/10449)	0.000152414
628	regulation of tissue remodeling	(2/5)	(61/10449)	0.000842145
628	response to lipid	(3/5)	(710/10449)	0.00490235
629	regulation of membrane potential	(4/5)	(299/10449)	0.000115256
629	transmembrane transport	(5/5)	(940/10449)	0.000115256
629	response to organophosphorus	(3/5)	(101/10449)	0.000115256
629	potassium ion import across plasma membrane	(2/5)	(33/10449)	0.000581208
630	serotonin receptor signaling pathway	(5/5)	(19/10449)	1.56984e-13
631	transcription by RNA polymerase III	(5/5)	(37/10449)	1.26104e-12
633	cholesterol efflux	(2/4)	(39/10449)	0.00824844
633	lipid localization	(3/4)	(327/10449)	0.00824844
638	organic hydroxy compound metabolic process	(3/4)	(359/10449)	0.000548819
641	oligopeptide transport	(2/4)	(8/10449)	0.000476684
641	organic anion transport	(3/4)	(193/10449)	0.00189753
645	respiratory burst	(3/4)	(27/10449)	2.94937e-06
646	microtubule-based process	(3/3)	(611/10449)	0.00597049
647	regulation of lipid kinase activity	(2/3)	(61/10449)	0.00440868
649	external encapsulating structure organization	(3/4)	(291/10449)	0.00670139
651	proton transmembrane transport	(3/4)	(76/10449)	5.59202e-05
652	obsolete activation of MAPK activity	(3/4)	(133/10449)	0.0012066
652	regulation of transferase activity	(4/4)	(855/10449)	0.00218225
652	regulation of cardiac muscle cell proliferation	(2/4)	(33/10449)	0.00218225
653	DNA replication	(3/4)	(242/10449)	0.000611081
653	G2 DNA damage checkpoint	(2/4)	(31/10449)	0.000611081
656	obsolete non-recombinational repair	(4/4)	(78/10449)	5.08916e-08
656	signal transduction involved in G2 DNA damage checkpoint	(3/4)	(12/10449)	5.08916e-08
656	mitotic intra-S DNA damage checkpoint signaling	(1/4)	(17/10449)	0.00892769
656	histone deubiquitination	(1/4)	(21/10449)	0.00979732
658	histone ubiquitination	(3/4)	(43/10449)	1.11348e-05
658	chromosome organization	(4/4)	(973/10449)	0.000917208
658	RNA polyadenylation	(2/4)	(40/10449)	0.000917208
658	regulation of proteasomal protein catabolic process	(2/4)	(160/10449)	0.00981931
660	regulation of cilium-dependent cell motility	(2/3)	(15/10449)	0.000259469
663	neuron projection guidance	(3/4)	(218/10449)	0.00116436
670	regulation of signaling receptor activity	(3/4)	(135/10449)	0.000373335
670	regulation of trans-synaptic signaling	(3/4)	(315/10449)	0.00252653
670	cell-cell signaling	(4/4)	(1268/10449)	0.00337676
670	G protein-coupled receptor signaling pathway	(3/4)	(594/10449)	0.0085311
677	calcium-ion regulated exocytosis	(3/4)	(46/10449)	2.38837e-05
677	lipid export from cell	(2/4)	(63/10449)	0.00319507
678	regulation of potassium ion import	(2/4)	(6/10449)	8.56932e-05
679	Fc receptor mediated stimulatory signaling pathway	(4/4)	(75/10449)	1.7874e-07
679	regulation of actin nucleation	(2/4)	(25/10449)	0.000480034
679	supramolecular fiber organization	(3/4)	(555/10449)	0.00522587
680	cell-cell adhesion	(4/4)	(638/10449)	0.00100569
680	cellular component maintenance	(2/4)	(49/10449)	0.00312661
680	cell junction organization	(3/4)	(539/10449)	0.00958353
[truncated: 425 more rows]

## Sheet: GO_CC
Module	Description	GeneRatio	BgRatio	ADJ_pvalue
1	extrinsic component of membrane	(8/53)	(247/8973)	0.0058054
2	chromosome	(40/62)	(1343/8973)	1.51195e-17
2	transcription regulator complex	(22/62)	(353/8973)	5.47148e-15
2	nuclear protein-containing complex	(29/62)	(1028/8973)	2.40152e-11
2	catalytic complex	(25/62)	(1191/8973)	5.27006e-07
2	nuclear body	(13/62)	(677/8973)	0.00251851
3	protein phosphatase type 1 complex	(5/50)	(13/8973)	2.28474e-07
3	glycogen granule	(4/50)	(6/8973)	2.28474e-07
3	PTW/PP1 phosphatase complex	(4/50)	(6/8973)	2.28474e-07
3	prefoldin complex	(2/50)	(7/8973)	0.00847497
5	endoplasmic reticulum	(27/43)	(1258/8973)	1.07775e-11
5	nuclear outer membrane-endoplasmic reticulum membrane network	(19/43)	(708/8973)	3.16012e-09
5	organelle subcompartment	(21/43)	(1060/8973)	4.0629e-08
6	DNA packaging complex	(7/42)	(21/8973)	1.12892e-10
6	chromosome	(22/42)	(1343/8973)	2.65638e-07
6	nucleolus	(11/42)	(775/8973)	0.00766185
7	RNA polymerase II, holoenzyme	(31/48)	(68/8973)	7.79161e-56
7	nuclear protein-containing complex	(42/48)	(1028/8973)	1.58539e-32
7	intracellular protein-containing complex	(32/48)	(648/8973)	1.30066e-24
7	catalytic complex	(33/48)	(1191/8973)	1.0169e-17
7	transcription regulator complex	(14/48)	(353/8973)	1.6946e-08
7	RNA polymerase III complex	(5/48)	(18/8973)	1.72579e-07
7	protein-DNA complex	(6/48)	(107/8973)	0.000104955
7	cyclin-dependent protein kinase holoenzyme complex	(4/48)	(38/8973)	0.000209513
7	enzyme activator complex	(2/48)	(5/8973)	0.00110946
7	nucleolus	(12/48)	(775/8973)	0.0021528
8	collagen-containing extracellular matrix	(15/35)	(287/8973)	1.72585e-12
8	blood microparticle	(11/35)	(100/8973)	1.72585e-12
8	fibrinogen complex	(4/35)	(6/8973)	3.97869e-08
8	collagen trimer	(4/35)	(50/8973)	0.000432665
8	vesicle lumen	(7/35)	(268/8973)	0.00058972
8	secretory vesicle	(10/35)	(746/8973)	0.00314262
9	chaperone complex	(3/27)	(26/8973)	0.00283548
10	anchoring junction	(25/43)	(676/8973)	5.40468e-16
10	cornified envelope	(10/43)	(32/8973)	3.65316e-15
10	extrinsic component of membrane	(11/43)	(247/8973)	2.85946e-07
10	beta-catenin destruction complex	(3/43)	(12/8973)	0.000322821
10	lateral plasma membrane	(4/43)	(51/8973)	0.00114475
11	intracellular protein-containing complex	(19/32)	(648/8973)	8.43195e-13
11	catalytic complex	(20/32)	(1191/8973)	2.12582e-09
12	shelterin complex	(2/25)	(7/8973)	0.00744854
14	external encapsulating structure	(9/31)	(352/8973)	0.000102426
14	collagen-containing extracellular matrix	(8/31)	(287/8973)	0.000113535
16	proteasome core complex	(10/33)	(19/8973)	2.79764e-19
16	intracellular protein-containing complex	(16/33)	(648/8973)	2.59159e-09
16	proteasome accessory complex	(5/33)	(24/8973)	2.04885e-07
16	catalytic complex	(17/33)	(1191/8973)	1.22439e-06
16	spermatoproteasome complex	(3/33)	(5/8973)	2.7962e-06
16	cytosolic proteasome complex	(2/33)	(5/8973)	0.000673043
19	ribonucleoprotein complex	(17/25)	(586/8973)	1.28758e-13
19	ribosome	(11/25)	(199/8973)	2.79921e-11
19	organelle inner membrane	(10/25)	(351/8973)	1.61979e-07
19	cytoplasmic stress granule	(5/25)	(62/8973)	5.00845e-06
19	envelope	(12/25)	(845/8973)	5.00845e-06
19	mitochondrion	(12/25)	(1127/8973)	8.89609e-05
22	nuclear protein-containing complex	(26/33)	(1028/8973)	9.94378e-18
22	transcription regulator complex	(10/33)	(353/8973)	3.22293e-06
22	intracellular protein-containing complex	(11/33)	(648/8973)	7.59414e-05
23	transcription regulator complex	(31/34)	(353/8973)	8.0338e-40
23	RNA polymerase II, holoenzyme	(19/34)	(68/8973)	5.59e-32
23	nuclear protein-containing complex	(23/34)	(1028/8973)	9.99282e-14
23	SAGA-type complex	(7/34)	(25/8973)	1.06398e-11
23	protein-DNA complex	(5/34)	(107/8973)	0.000132523
23	nucleolus	(10/34)	(775/8973)	0.00104956
26	high-density lipoprotein particle	(3/23)	(20/8973)	0.000717307
26	triglyceride-rich plasma lipoprotein particle	(2/23)	(14/8973)	0.00823307
27	mitochondrion	(29/31)	(1127/8973)	2.73113e-23
28	chromosome	(19/30)	(1343/8973)	4.34812e-08
28	protein-DNA complex	(5/30)	(107/8973)	0.000271394
28	catalytic complex	(11/30)	(1191/8973)	0.00769957
29	respirasome	(31/32)	(69/8973)	4.4232e-67
29	organelle inner membrane	(32/32)	(351/8973)	1.55604e-45
29	organelle envelope lumen	(3/32)	(75/8973)	0.0046747
30	chromosome	(19/24)	(1343/8973)	9.13093e-11
30	transcription regulator complex	(7/24)	(353/8973)	0.000319626
31	endosome	(8/21)	(745/8973)	0.00649252
34	MCM complex	(10/27)	(11/8973)	2.39646e-24
34	protein-DNA complex	(9/27)	(107/8973)	1.63069e-10
34	chromosome	(18/27)	(1343/8973)	1.24393e-08
34	nuclear protein-containing complex	(16/27)	(1028/8973)	1.80689e-08
36	cell surface	(5/8)	(593/8973)	0.000998332
36	side of membrane	(4/8)	(411/8973)	0.0022283
38	microbody	(25/26)	(100/8973)	4.21794e-48
38	mitochondrion	(12/26)	(1127/8973)	0.00036175
39	shelterin complex	(2/11)	(7/8973)	0.000714944
41	chromosome	(19/22)	(1343/8973)	3.17081e-12
41	nuclear protein-containing complex	(16/22)	(1028/8973)	2.56604e-10
42	side of membrane	(7/20)	(411/8973)	0.000741655
44	cell leading edge	(7/20)	(337/8973)	0.000155984
45	CIA complex	(2/21)	(2/8973)	0.000107959
45	intracellular protein-containing complex	(9/21)	(648/8973)	0.000107959
46	intracellular protein-containing complex	(15/24)	(648/8973)	8.27457e-11
47	mitochondrion	(25/25)	(1127/8973)	2.35904e-22
47	cytochrome complex	(3/25)	(21/8973)	0.000119546
47	respirasome	(4/25)	(69/8973)	0.000119546
47	organelle inner membrane	(6/25)	(351/8973)	0.000807902
48	intracellular protein-containing complex	(15/20)	(648/8973)	1.00353e-12
49	intracellular protein-containing complex	(10/17)	(648/8973)	1.01339e-06
52	synapse	(19/21)	(950/8973)	1.67296e-15
52	transporter complex	(8/21)	(215/8973)	2.89565e-07
52	neuron projection	(12/21)	(971/8973)	3.64377e-06
52	plasma membrane region	(11/21)	(856/8973)	7.84273e-06
52	receptor complex	(7/21)	(316/8973)	3.72503e-05
52	somatodendritic compartment	(9/21)	(640/8973)	3.9594e-05
52	intrinsic component of plasma membrane	(10/21)	(1047/8973)	0.000262204
52	membrane protein complex	(9/21)	(894/8973)	0.000440227
52	cation channel complex	(4/21)	(139/8973)	0.00116531
52	basal part of cell	(4/21)	(175/8973)	0.00251692
52	perikaryon	(3/21)	(119/8973)	0.00900852
52	cell body	(5/21)	(436/8973)	0.00916499
53	DNA repair complex	(4/16)	(33/8973)	9.36115e-06
53	germ cell nucleus	(2/16)	(15/8973)	0.00540426
54	intermediate filament cytoskeleton	(6/21)	(116/8973)	5.69658e-06
54	polymeric cytoskeletal fiber	(7/21)	(490/8973)	0.00123753
55	microtubule cytoskeleton	(19/21)	(956/8973)	1.4017e-15
55	cilium	(9/21)	(347/8973)	4.92932e-07
58	intracellular protein-containing complex	(14/21)	(648/8973)	7.96171e-11
58	nuclear protein-containing complex	(15/21)	(1028/8973)	1.16755e-09
58	microtubule cytoskeleton	(8/21)	(956/8973)	0.00276456
59	myosin filament	(2/16)	(17/8973)	0.00957978
60	basal part of cell	(4/12)	(175/8973)	0.00202081
60	intrinsic component of plasma membrane	(7/12)	(1047/8973)	0.00221826
61	IkappaB kinase complex	(2/18)	(8/8973)	0.0028531
62	mitochondrion	(21/21)	(1127/8973)	9.156e-19
62	organelle inner membrane	(16/21)	(351/8973)	1.64799e-18
62	envelope	(17/21)	(845/8973)	3.87586e-14
62	respirasome	(5/21)	(69/8973)	9.66023e-07
62	cytochrome complex	(3/21)	(21/8973)	2.57446e-05
62	intrinsic component of organelle membrane	(5/21)	(259/8973)	0.000402589
63	Sm-like protein family complex	(8/17)	(73/8973)	3.23049e-12
63	U2 snRNP	(6/17)	(19/8973)	3.23049e-12
63	ribonucleoprotein complex	(13/17)	(586/8973)	3.23049e-12
63	nuclear protein-containing complex	(11/17)	(1028/8973)	1.02306e-06
63	nuclear body	(7/17)	(677/8973)	0.000402544
63	U1 snRNP	(2/17)	(18/8973)	0.00126948
64	G-protein beta/gamma-subunit complex	(11/19)	(11/8973)	1.99964e-30
64	extrinsic component of membrane	(18/19)	(247/8973)	8.23332e-27
64	side of membrane	(17/19)	(411/8973)	1.30717e-20
66	endosome	(11/19)	(745/8973)	1.61475e-06
66	transport vesicle	(6/19)	(302/8973)	0.000427437
67	P-body	(5/15)	(78/8973)	2.44639e-06
67	ribonucleoprotein complex	(8/15)	(586/8973)	1.34804e-05
67	nuclear protein-containing complex	(9/15)	(1028/8973)	5.76587e-05
67	supramolecular complex	(7/15)	(939/8973)	0.00202984
70	endosome	(11/17)	(745/8973)	3.9316e-07
70	endocytic vesicle	(5/17)	(247/8973)	0.00150386
70	synaptic vesicle membrane	(3/17)	(74/8973)	0.00471767
70	vesicle membrane	(6/17)	(584/8973)	0.00517925
70	pigment granule	(3/17)	(91/8973)	0.00520011
71	SMAD protein complex	(3/15)	(9/8973)	1.10465e-05
71	transcription regulator complex	(6/15)	(353/8973)	0.000230214
72	anchoring junction	(19/20)	(676/8973)	1.48817e-19
72	lateral plasma membrane	(5/20)	(51/8973)	7.75903e-07
72	basal part of cell	(6/20)	(175/8973)	1.14428e-05
72	plasma membrane region	(10/20)	(856/8973)	2.47323e-05
72	intrinsic component of plasma membrane	(9/20)	(1047/8973)	0.000862791
72	protein complex involved in cell adhesion	(2/20)	(32/8973)	0.00824692
74	H4 histone acetyltransferase complex	(9/16)	(41/8973)	7.19376e-17
74	nuclear protein-containing complex	(15/16)	(1028/8973)	9.5394e-13
74	catalytic complex	(13/16)	(1191/8973)	8.99893e-09
74	intracellular protein-containing complex	(10/16)	(648/8973)	9.21204e-08
74	chromosome	(12/16)	(1343/8973)	4.65039e-07
74	R2TP complex	(2/16)	(5/8973)	9.41089e-05
74	nuclear periphery	(3/16)	(114/8973)	0.00269095
75	vacuole	(7/11)	(566/8973)	2.83359e-05
75	phagophore assembly site	(2/11)	(27/8973)	0.00660293
75	cytoplasmic region	(3/11)	(163/8973)	0.00814186
76	outer membrane	(13/19)	(165/8973)	7.57816e-18
76	mitochondrion	(19/19)	(1127/8973)	5.98417e-17
76	envelope	(17/19)	(845/8973)	2.65857e-15
76	organelle inner membrane	(11/19)	(351/8973)	7.22282e-11
76	intrinsic component of organelle membrane	(10/19)	(259/8973)	8.94003e-11
76	organelle envelope lumen	(4/19)	(75/8973)	4.76055e-05
76	membrane protein complex	(8/19)	(894/8973)	0.000671308
77	protein phosphatase type 2A complex	(11/16)	(19/8973)	7.39395e-27
77	catalytic complex	(12/16)	(1191/8973)	1.75174e-07
79	mitochondrion	(14/16)	(1127/8973)	5.52257e-10
79	Bcl-2 family protein complex	(3/16)	(6/8973)	1.20567e-06
79	outer membrane	(6/16)	(165/8973)	2.10382e-06
79	envelope	(8/16)	(845/8973)	0.000251729
80	DNA recombinase mediator complex	(6/13)	(6/8973)	2.60821e-17
80	chromosome	(11/13)	(1343/8973)	2.61013e-07
80	DNA repair complex	(2/13)	(33/8973)	0.0036576
82	nuclear outer membrane-endoplasmic reticulum membrane network	(11/17)	(708/8973)	2.29158e-07
82	endoplasmic reticulum	(12/17)	(1258/8973)	3.60778e-06
82	perinuclear region of cytoplasm	(6/17)	(566/8973)	0.00437434
83	cilium	(12/16)	(347/8973)	2.05859e-13
83	microtubule cytoskeleton	(11/16)	(956/8973)	3.50958e-07
83	plasma membrane region	(7/16)	(856/8973)	0.00173152
83	cytoplasmic region	(3/16)	(163/8973)	0.00969298
86	chromosome	(12/16)	(1343/8973)	2.08044e-06
87	chromosome	(15/16)	(1343/8973)	6.55233e-11
87	lateral element	(4/16)	(7/8973)	1.41139e-09
87	nuclear periphery	(5/16)	(114/8973)	4.73664e-06
87	microtubule cytoskeleton	(8/16)	(956/8973)	0.000284495
88	side of membrane	(12/17)	(411/8973)	1.06288e-11
88	cell surface	(11/17)	(593/8973)	1.19562e-08
88	endosome	(9/17)	(745/8973)	2.28396e-05
88	endocytic vesicle	(6/17)	(247/8973)	2.84783e-05
88	membrane protein complex	(9/17)	(894/8973)	5.2193e-05
88	nuclear outer membrane-endoplasmic reticulum membrane network	(7/17)	(708/8973)	0.000737518
88	receptor complex	(5/17)	(316/8973)	0.000830066
88	coated vesicle	(4/17)	(233/8973)	0.00234284
88	Golgi apparatus	(7/17)	(1035/8973)	0.00438172
88	intrinsic component of plasma membrane	(7/17)	(1047/8973)	0.00438172
89	cytoplasmic region	(4/16)	(163/8973)	0.00724843
90	SAGA-type complex	(11/15)	(25/8973)	1.52049e-25
90	intracellular protein-containing complex	(15/15)	(648/8973)	6.1868e-17
90	STAGA complex	(6/15)	(11/8973)	2.01485e-14
90	Ada2/Gcn5/Ada3 transcription activator complex	(6/15)	(14/8973)	7.83763e-14
90	RNA polymerase II, holoenzyme	(4/15)	(68/8973)	9.18434e-06
90	transcription regulator complex	(5/15)	(353/8973)	0.000418981
95	cytoplasmic exosome (RNase complex)	(10/15)	(13/8973)	1.01676e-26
95	catalytic complex	(13/15)	(1191/8973)	1.66876e-09
95	nuclear protein-containing complex	(12/15)	(1028/8973)	5.06911e-09
95	nucleolus	(11/15)	(775/8973)	5.06911e-09
96	chromosome	(8/11)	(1343/8973)	0.000186786
97	nuclear body	(5/9)	(677/8973)	0.00540398
98	ribosome	(4/13)	(199/8973)	0.00344267
99	Atg1/ULK1 kinase complex	(3/11)	(8/8973)	2.52474e-06
102	transcription regulator complex	(4/10)	(353/8973)	0.00368597
107	receptor complex	(4/10)	(316/8973)	0.00857123
108	endosome	(13/15)	(745/8973)	2.17615e-11
108	transport vesicle	(9/15)	(302/8973)	1.54812e-09
108	synaptic vesicle membrane	(6/15)	(74/8973)	7.24874e-09
108	perinuclear region of cytoplasm	(10/15)	(566/8973)	1.03951e-08
108	vesicle membrane	(8/15)	(584/8973)	4.92515e-06
108	vesicle tethering complex	(4/15)	(61/8973)	8.02456e-06
108	membrane protein complex	(9/15)	(894/8973)	8.02456e-06
108	coated vesicle	(5/15)	(233/8973)	6.86333e-05
108	endocytic vesicle	(5/15)	(247/8973)	8.39081e-05
108	intrinsic component of organelle membrane	(5/15)	(259/8973)	9.7843e-05
108	vacuole	(5/15)	(566/8973)	0.00346655
109	nuclear envelope	(7/11)	(339/8973)	6.28533e-07
110	myofilament	(4/14)	(20/8973)	4.07383e-07
110	contractile fiber	(6/14)	(189/8973)	2.42138e-06
110	actin cytoskeleton	(5/14)	(391/8973)	0.00136802
110	supramolecular complex	(7/14)	(939/8973)	0.00136802
112	H3 histone acetyltransferase complex	(8/15)	(10/8973)	4.73131e-21
112	intracellular protein-containing complex	(11/15)	(648/8973)	2.28135e-09
112	chromosome	(11/15)	(1343/8973)	2.10839e-06
112	DNA packaging complex	(2/15)	(21/8973)	0.00152383
113	blood microparticle	(5/8)	(100/8973)	1.44141e-07
115	nuclear protein-containing complex	(12/13)	(1028/8973)	5.05881e-10
116	vesicle tethering complex	(14/15)	(61/8973)	2.83332e-29
116	Golgi apparatus	(15/15)	(1035/8973)	5.44449e-14
116	organelle subcompartment	(11/15)	(1060/8973)	2.71932e-07
116	endoplasmic reticulum	(9/15)	(1258/8973)	0.000192654
116	endoplasmic reticulum-Golgi intermediate compartment	(3/15)	(92/8973)	0.00151931
118	nucleolus	(6/12)	(775/8973)	0.00525354
118	ribonucleoprotein complex	(5/12)	(586/8973)	0.00691932
119	chromosome	(8/12)	(1343/8973)	0.00125125
122	apical part of cell	(6/11)	(278/8973)	8.49591e-06
122	cluster of actin-based cell projections	(4/11)	(94/8973)	4.40473e-05
126	P-body	(4/9)	(78/8973)	8.37411e-06
126	supramolecular complex	(5/9)	(939/8973)	0.00709113
126	cytoplasmic stress granule	(2/9)	(62/8973)	0.00710319
128	chromosome	(14/14)	(1343/8973)	2.93907e-11
128	supramolecular complex	(12/14)	(939/8973)	6.63032e-10
128	condensed nuclear chromosome kinetochore	(4/14)	(17/8973)	3.19885e-08
129	protein-DNA complex	(8/13)	(107/8973)	3.84312e-12
129	chromosome	(13/13)	(1343/8973)	9.00002e-11
129	nuclear protein-containing complex	(10/13)	(1028/8973)	2.57661e-07
132	Golgi-associated vesicle	(10/13)	(71/8973)	2.65457e-18
132	transport vesicle	(9/13)	(302/8973)	1.98238e-10
132	nuclear outer membrane-endoplasmic reticulum membrane network	(11/13)	(708/8973)	2.19468e-10
132	Golgi apparatus	(12/13)	(1035/8973)	2.31631e-10
132	organelle subcompartment	(12/13)	(1060/8973)	2.56689e-10
132	endoplasmic reticulum-Golgi intermediate compartment	(6/13)	(92/8973)	3.79015e-09
134	host cellular component	(8/14)	(55/8973)	9.23876e-14
134	nuclear envelope	(9/14)	(339/8973)	3.23043e-09
134	coated vesicle	(5/14)	(233/8973)	0.000100961
134	supramolecular complex	(8/14)	(939/8973)	0.000106019
134	Seh1-associated complex	(2/14)	(14/8973)	0.000686927
134	nuclear outer membrane-endoplasmic reticulum membrane network	(6/14)	(708/8973)	0.00110389
135	nucleolus	(5/8)	(775/8973)	0.00234292
137	synapse	(9/14)	(950/8973)	6.70174e-05
137	membrane protein complex	(8/14)	(894/8973)	0.000277991
137	secretory vesicle	(7/14)	(746/8973)	0.0005536
137	transport vesicle	(5/14)	(302/8973)	0.0005536
137	vesicle membrane	(6/14)	(584/8973)	0.000963392
138	ribosome	(9/13)	(199/8973)	7.898e-12
138	organelle inner membrane	(9/13)	(351/8973)	6.17645e-10
138	mitochondrion	(12/13)	(1127/8973)	6.17645e-10
138	ribonucleoprotein complex	(7/13)	(586/8973)	1.30566e-05
140	aminoacyl-tRNA synthetase multienzyme complex	(2/12)	(3/8973)	0.000152373
142	receptor complex	(5/9)	(316/8973)	0.000158954
143	nuclear protein-containing complex	(10/11)	(1028/8973)	4.06555e-08
143	intracellular protein-containing complex	(8/11)	(648/8973)	5.298e-07
143	chromosome	(7/11)	(1343/8973)	0.00086348
144	nucleolus	(6/10)	(775/8973)	0.000694687
144	chromosome	(6/10)	(1343/8973)	0.00746261
145	ribosome	(4/13)	(199/8973)	0.00124319
146	eukaryotic translation initiation factor 3 complex	(5/9)	(16/8973)	7.92413e-12
146	ribonucleoprotein complex	(7/9)	(586/8973)	5.49524e-07
147	microtubule cytoskeleton	(12/13)	(956/8973)	7.78688e-10
147	actin cytoskeleton	(6/13)	(391/8973)	0.000122287
147	supramolecular complex	(8/13)	(939/8973)	0.000122287
147	cytoplasmic region	(4/13)	(163/8973)	0.000544795
147	polymeric cytoskeletal fiber	(5/13)	(490/8973)	0.00280236
148	receptor complex	(4/9)	(316/8973)	0.00314041
148	membrane protein complex	(5/9)	(894/8973)	0.00825124
149	intrinsic component of plasma membrane	(9/12)	(1047/8973)	2.58402e-05
149	endosome	(7/12)	(745/8973)	0.000303592
149	membrane protein complex	(7/12)	(894/8973)	0.000673634
149	cell body	(5/12)	(436/8973)	0.00165696
149	dendritic shaft	(2/12)	(24/8973)	0.00301588
149	transport vesicle	(4/12)	(302/8973)	0.00301588
149	site of polarized growth	(3/12)	(157/8973)	0.00540474
149	Golgi apparatus	(6/12)	(1035/8973)	0.00540634
152	phagophore assembly site	(3/12)	(27/8973)	0.00019426
152	vacuole	(5/12)	(566/8973)	0.00991012
154	nuclear protein-containing complex	(10/12)	(1028/8973)	2.58544e-07
154	H4 histone acetyltransferase complex	(4/12)	(41/8973)	7.83747e-07
156	beta-catenin destruction complex	(2/8)	(12/8973)	0.000868403
157	ribosome	(12/13)	(199/8973)	9.07569e-19
157	ribonucleoprotein complex	(11/13)	(586/8973)	1.02026e-11
158	tricarboxylic acid cycle enzyme complex	(2/9)	(14/8973)	0.0011323
159	organelle subcompartment	(7/11)	(1060/8973)	0.00100525
159	nuclear outer membrane-endoplasmic reticulum membrane network	(6/11)	(708/8973)	0.00100525
159	basal part of cell	(3/11)	(175/8973)	0.00929247
159	lateral plasma membrane	(2/11)	(51/8973)	0.00958321
160	sarcolemma	(6/8)	(100/8973)	1.40413e-09
160	glycoprotein complex	(4/8)	(16/8973)	7.28436e-09
160	neuron projection	(5/8)	(971/8973)	0.00642178
162	tetraspanin-enriched microdomain	(4/9)	(9/8973)	1.40843e-09
162	intrinsic component of plasma membrane	(6/9)	(1047/8973)	0.00183556
162	endoplasmic reticulum	(6/9)	(1258/8973)	0.00344971
165	nuclear envelope	(8/11)	(339/8973)	1.37261e-08
165	organelle inner membrane	(5/11)	(351/8973)	0.000270812
165	intermediate filament cytoskeleton	(3/11)	(116/8973)	0.00193246
167	proteasome accessory complex	(10/12)	(24/8973)	3.47816e-24
167	proteasome regulatory particle, base subcomplex	(6/12)	(12/8973)	1.46957e-14
167	intracellular protein-containing complex	(11/12)	(648/8973)	2.40631e-11
167	proteasome regulatory particle, lid subcomplex	(4/12)	(7/8973)	4.00289e-10
167	vesicle lumen	(6/12)	(268/8973)	2.22268e-06
167	cytosolic proteasome complex	(2/12)	(5/8973)	5.84279e-05
168	cluster of actin-based cell projections	(3/12)	(94/8973)	0.00846355
170	vesicle tethering complex	(10/12)	(61/8973)	1.65072e-19
170	endosome	(11/12)	(745/8973)	1.74215e-10
170	coated vesicle	(7/12)	(233/8973)	4.47308e-08
170	vacuole	(8/12)	(566/8973)	6.13125e-07
172	plasma membrane region	(7/11)	(856/8973)	0.000443646
172	coated vesicle	(4/11)	(233/8973)	0.00170994
173	P-body	(4/10)	(78/8973)	2.45301e-05
173	ribonucleoprotein complex	(6/10)	(586/8973)	0.00014566
175	vesicle membrane	(7/11)	(584/8973)	2.15421e-05
175	synaptic vesicle membrane	(4/11)	(74/8973)	2.15421e-05
175	coated vesicle	(5/11)	(233/8973)	4.90636e-05
175	transport vesicle	(5/11)	(302/8973)	0.000130713
175	synapse	(6/11)	(950/8973)	0.00206607
175	neuron projection	(6/11)	(971/8973)	0.00206607
175	somatodendritic compartment	(5/11)	(640/8973)	0.00233788
176	organelle inner membrane	(4/10)	(351/8973)	0.0088165
177	basal part of cell	(6/10)	(175/8973)	2.88431e-07
177	intrinsic component of plasma membrane	(9/10)	(1047/8973)	5.05151e-07
178	IkappaB kinase complex	(2/9)	(8/8973)	0.000624091
180	Hrd1p ubiquitin ligase ERAD-L complex	(4/12)	(8/8973)	2.56002e-09
180	endoplasmic reticulum	(11/12)	(1258/8973)	4.14685e-08
180	nuclear outer membrane-endoplasmic reticulum membrane network	(7/12)	(708/8973)	5.17289e-05
180	organelle subcompartment	(8/12)	(1060/8973)	5.17289e-05
180	intrinsic component of organelle membrane	(5/12)	(259/8973)	5.17289e-05
181	vacuole	(11/12)	(566/8973)	1.29925e-11
181	endosome	(10/12)	(745/8973)	5.54881e-09
181	membrane microdomain	(6/12)	(274/8973)	3.03923e-06
182	catalytic complex	(7/7)	(1191/8973)	3.57383e-06
182	nuclear body	(4/7)	(677/8973)	0.00155781
183	anchored component of membrane	(3/10)	(110/8973)	0.00464736
184	polymeric cytoskeletal fiber	(8/12)	(490/8973)	6.4018e-07
184	microtubule cytoskeleton	(8/12)	(956/8973)	3.77848e-05
186	nucleolus	(9/11)	(775/8973)	1.44156e-07
186	ribonucleoprotein complex	(6/11)	(586/8973)	0.000157966
187	intrinsic component of organelle membrane	(7/11)	(259/8973)	5.6468e-08
187	nuclear outer membrane-endoplasmic reticulum membrane network	(9/11)	(708/8973)	5.6468e-08
188	external encapsulating structure	(4/7)	(352/8973)	0.000816043
188	collagen trimer	(2/7)	(50/8973)	0.00283253
188	vesicle lumen	(3/7)	(268/8973)	0.00283253
188	collagen-containing extracellular matrix	(3/7)	(287/8973)	0.00283253
188	blood microparticle	(2/7)	(100/8973)	0.00547778
189	cation channel complex	(12/12)	(139/8973)	2.24248e-21
189	perikaryon	(3/12)	(119/8973)	0.00174239
190	high-density lipoprotein particle	(6/11)	(20/8973)	6.8819e-13
190	low-density lipoprotein particle	(2/11)	(8/8973)	0.000355645
190	chylomicron	(2/11)	(11/8973)	0.000522891
192	nuclear protein-containing complex	(7/9)	(1028/8973)	8.91066e-05
193	synapse	(6/10)	(950/8973)	0.00318766
193	glial cell projection	(2/10)	(23/8973)	0.00318766
193	somatodendritic compartment	(5/10)	(640/8973)	0.00318766
193	intrinsic component of plasma membrane	(6/10)	(1047/8973)	0.00318766
193	plasma membrane region	(5/10)	(856/8973)	0.00967666
194	membrane microdomain	(6/11)	(274/8973)	9.98063e-06
194	plasma membrane region	(6/11)	(856/8973)	0.00359539
194	cilium	(4/11)	(347/8973)	0.00584823
194	organelle subcompartment	(6/11)	(1060/8973)	0.00584823
195	SCAR complex	(5/11)	(8/8973)	1.44027e-12
195	synapse	(6/11)	(950/8973)	0.0036055
195	somatodendritic compartment	(5/11)	(640/8973)	0.00369032
195	intrinsic component of plasma membrane	(6/11)	(1047/8973)	0.00369032
196	DNA repair complex	(5/10)	(33/8973)	1.95076e-09
196	chromosome	(8/10)	(1343/8973)	6.70634e-05
198	protein complex involved in cell adhesion	(7/11)	(32/8973)	3.67799e-14
198	intrinsic component of plasma membrane	(8/11)	(1047/8973)	4.13107e-05
198	anchoring junction	(6/11)	(676/8973)	0.000368831
198	cell surface	(5/11)	(593/8973)	0.0021172
198	actin-based cell projection	(3/11)	(156/8973)	0.00339975
198	basal part of cell	(3/11)	(175/8973)	0.00415481
199	blood microparticle	(3/11)	(100/8973)	0.00410402
199	high-density lipoprotein particle	(2/11)	(20/8973)	0.00410402
200	polymeric cytoskeletal fiber	(5/8)	(490/8973)	0.000183627
200	microtubule cytoskeleton	(6/8)	(956/8973)	0.000183627
201	receptor complex	(6/8)	(316/8973)	7.2047e-07
201	intrinsic component of plasma membrane	(5/8)	(1047/8973)	0.00332144
201	apical part of cell	(3/8)	(278/8973)	0.00440266
202	host cellular component	(8/11)	(55/8973)	2.85994e-15
202	endosome	(10/11)	(745/8973)	1.12416e-09
206	Seh1-associated complex	(10/11)	(14/8973)	1.18636e-28
206	vacuole	(7/11)	(566/8973)	5.05998e-06
208	chromosome	(11/11)	(1343/8973)	4.07683e-09
208	transcription regulator complex	(4/11)	(353/8973)	0.00155925
209	cell surface	(6/8)	(593/8973)	3.65352e-05
209	receptor complex	(4/8)	(316/8973)	0.000849972
209	side of membrane	(4/8)	(411/8973)	0.00157292
210	egg coat	(3/7)	(3/8973)	4.36157e-09
213	polymeric cytoskeletal fiber	(8/8)	(490/8973)	1.57289e-09
215	DNA repair complex	(2/7)	(33/8973)	0.00408452
217	mitochondrion	(9/10)	(1127/8973)	9.40006e-07
217	organelle inner membrane	(4/10)	(351/8973)	0.00280525
221	nucleolus	(6/9)	(775/8973)	0.000381574
222	nucleolus	(6/7)	(775/8973)	2.90949e-05
222	chromosome	(5/7)	(1343/8973)	0.0066137
224	organelle subcompartment	(6/8)	(1060/8973)	0.00103337
225	nuclear body	(8/10)	(677/8973)	4.36063e-07
225	nuclear protein-containing complex	(8/10)	(1028/8973)	5.79389e-06
225	chromosome	(6/10)	(1343/8973)	0.00497508
227	immunological synapse	(3/7)	(38/8973)	6.54578e-05
227	cell surface	(4/7)	(593/8973)	0.00759637
228	transport vesicle	(8/10)	(302/8973)	1.85023e-09
228	pigment granule	(4/10)	(91/8973)	1.91825e-05
229	polymeric cytoskeletal fiber	(4/7)	(490/8973)	0.00350245
231	cyclin-dependent protein kinase holoenzyme complex	(3/7)	(38/8973)	2.42436e-05
231	nuclear protein-containing complex	(5/7)	(1028/8973)	0.00168303
233	nuclear envelope	(6/9)	(339/8973)	2.3363e-06
233	nuclear protein-containing complex	(7/9)	(1028/8973)	4.08405e-05
233	mRNA editing complex	(2/9)	(8/8973)	9.15333e-05
233	nuclear body	(5/9)	(677/8973)	0.000516902
233	host cellular component	(2/9)	(55/8973)	0.0023686
234	vacuole	(8/10)	(566/8973)	2.09039e-07
234	phagophore assembly site	(4/10)	(27/8973)	2.09039e-07
234	endocytic vesicle	(5/10)	(247/8973)	2.64826e-05
234	extrinsic component of membrane	(5/10)	(247/8973)	2.64826e-05
234	organelle membrane contact site	(2/10)	(29/8973)	0.00276923
234	cytoplasmic region	(3/10)	(163/8973)	0.00305041
234	endosome	(5/10)	(745/8973)	0.00305041
234	vesicle tethering complex	(2/10)	(61/8973)	0.00680368
237	microfibril	(5/9)	(7/8973)	4.36852e-14
237	collagen-containing extracellular matrix	(8/9)	(287/8973)	3.48566e-11
237	elastic fiber	(2/9)	(5/8973)	1.7859e-05
237	supramolecular complex	(6/9)	(939/8973)	0.000131548
238	cell trailing edge	(4/9)	(11/8973)	5.22105e-09
238	actin-based cell projection	(6/9)	(156/8973)	3.43167e-08
238	cell pole	(2/9)	(6/8973)	0.000151723
238	cell leading edge	(4/9)	(337/8973)	0.00180208
238	cell division site	(2/9)	(50/8973)	0.00726606
240	immunoglobulin complex	(3/9)	(8/8973)	5.45744e-07
240	cell surface	(5/9)	(593/8973)	0.000713827
240	intrinsic component of plasma membrane	(6/9)	(1047/8973)	0.000713827
240	side of membrane	(4/9)	(411/8973)	0.00159197
245	tricarboxylic acid cycle enzyme complex	(2/9)	(14/8973)	0.00072791
247	WASH complex	(4/8)	(10/8973)	8.15135e-10
247	endosome	(8/8)	(745/8973)	1.63602e-08
250	actin cytoskeleton	(8/8)	(391/8973)	1.81995e-10
250	anchoring junction	(6/8)	(676/8973)	3.29524e-05
250	cell leading edge	(4/8)	(337/8973)	0.000606852
250	chromosome	(6/8)	(1343/8973)	0.000889829
255	cyclin-dependent protein kinase holoenzyme complex	(7/9)	(38/8973)	4.38394e-15
258	synapse	(6/8)	(950/8973)	0.000809871
258	postsynaptic specialization, intracellular component	(2/8)	(13/8973)	0.000809871
259	external encapsulating structure	(3/6)	(352/8973)	0.00986309
261	nuclear protein-containing complex	(7/8)	(1028/8973)	1.46592e-05
262	P-body	(7/9)	(78/8973)	5.05864e-13
262	intracellular protein-containing complex	(6/9)	(648/8973)	1.60765e-05
263	eukaryotic translation initiation factor 2 complex	(2/8)	(4/8973)	0.000108417
264	ribosome	(8/9)	(199/8973)	6.74248e-12
264	ribonucleoprotein complex	(8/9)	(586/8973)	2.01311e-08
264	organelle inner membrane	(4/9)	(351/8973)	0.0012404
266	chromosome	(6/8)	(1343/8973)	0.00213559
267	endoplasmic reticulum	(9/9)	(1258/8973)	2.85826e-07
268	organelle inner membrane	(4/9)	(351/8973)	0.00520968
269	cyclin-dependent protein kinase holoenzyme complex	(3/6)	(38/8973)	1.80624e-05
270	intrinsic component of plasma membrane	(9/9)	(1047/8973)	7.38932e-08
270	membrane protein complex	(7/9)	(894/8973)	2.72289e-05
270	blood microparticle	(3/9)	(100/8973)	0.000680628
271	phagophore assembly site	(2/7)	(27/8973)	0.00362846
272	mitochondrion	(9/9)	(1127/8973)	6.80697e-08
272	nucleoid	(2/9)	(36/8973)	0.002491
273	nucleolus	(9/9)	(775/8973)	1.28157e-09
273	ribonucleoprotein complex	(8/9)	(586/8973)	6.71037e-09
274	endoplasmic reticulum	(6/6)	(1258/8973)	0.000135292
274	nuclear outer membrane-endoplasmic reticulum membrane network	(4/6)	(708/8973)	0.00456109
275	transcription regulator complex	(4/7)	(353/8973)	0.00105021
275	chromosome	(5/7)	(1343/8973)	0.00841744
277	endoplasmic reticulum	(7/8)	(1258/8973)	0.000117928
277	nuclear outer membrane-endoplasmic reticulum membrane network	(5/8)	(708/8973)	0.00110471
278	intrinsic component of plasma membrane	(6/8)	(1047/8973)	0.000772355
278	apical part of cell	(4/8)	(278/8973)	0.000772355
278	chloride channel complex	(2/8)	(28/8973)	0.00230945
278	plasma membrane region	(5/8)	(856/8973)	0.00230945
278	transporter complex	(3/8)	(215/8973)	0.00375316
280	actin cytoskeleton	(6/7)	(391/8973)	6.22821e-07
281	anchored component of membrane	(5/7)	(110/8973)	8.32822e-08
281	intrinsic component of plasma membrane	(6/7)	(1047/8973)	0.000125665
282	ribosome	(4/8)	(199/8973)	0.000352497
282	envelope	(5/8)	(845/8973)	0.00246659
282	cell cortex	(3/8)	(219/8973)	0.00421759
283	chromosome	(7/8)	(1343/8973)	8.08537e-05
283	nuclear protein-containing complex	(5/8)	(1028/8973)	0.00284476
285	mitochondrion	(7/8)	(1127/8973)	2.41953e-05
286	nuclear protein-containing complex	(5/6)	(1028/8973)	0.000531216
287	envelope	(5/8)	(845/8973)	0.00675632
289	eukaryotic translation initiation factor 3 complex	(7/8)	(16/8973)	8.87688e-19
289	ribonucleoprotein complex	(8/8)	(586/8973)	1.42366e-09
292	chaperone complex	(7/8)	(26/8973)	1.01984e-16
292	zona pellucida receptor complex	(5/8)	(7/8973)	2.18466e-14
292	cell body	(6/8)	(436/8973)	1.47552e-06
292	secretory vesicle	(4/8)	(746/8973)	0.00649904
293	Prp19 complex	(4/7)	(13/8973)	1.47979e-09
293	nuclear protein-containing complex	(6/7)	(1028/8973)	0.000112786
293	ribonucleoprotein complex	(5/7)	(586/8973)	0.000117193
293	protein-DNA complex	(3/7)	(107/8973)	0.000222935
293	nuclear body	(4/7)	(677/8973)	0.00299099
294	collagen-containing extracellular matrix	(5/8)	(287/8973)	3.51421e-05
294	vacuole	(4/8)	(566/8973)	0.00625663
296	microtubule cytoskeleton	(5/7)	(956/8973)	0.00569791
299	microtubule cytoskeleton	(5/7)	(956/8973)	0.00213672
300	spliceosomal tri-snRNP complex	(2/7)	(28/8973)	0.00507796
303	U4 snRNP	(8/8)	(10/8973)	5.19719e-25
303	U5 snRNP	(7/8)	(15/8973)	1.66458e-19
304	Golgi apparatus	(5/7)	(1035/8973)	0.00363998
304	coated vesicle	(3/7)	(233/8973)	0.00363998
304	endosome	(4/7)	(745/8973)	0.00583077
308	endocytic vesicle	(4/6)	(247/8973)	0.000128799
308	receptor complex	(4/6)	(316/8973)	0.000171274
308	intrinsic component of plasma membrane	(5/6)	(1047/8973)	0.000619864
308	membrane microdomain	(3/6)	(274/8973)	0.0021042
310	contractile fiber	(2/3)	(189/8973)	0.00913975
311	U6 snRNP	(6/8)	(7/8973)	3.79082e-18
311	Sm-like protein family complex	(7/8)	(73/8973)	6.77346e-14
311	P-body	(6/8)	(78/8973)	3.43038e-11
311	ribonucleoprotein complex	(8/8)	(586/8973)	8.85835e-10
312	polymeric cytoskeletal fiber	(8/8)	(490/8973)	4.49397e-10
313	inflammasome complex	(3/4)	(12/8973)	2.1916e-08
313	peptidase inhibitor complex	(2/4)	(4/8973)	1.34112e-06
314	intercellular bridge	(2/6)	(64/8973)	0.00885013
315	nuclear outer membrane-endoplasmic reticulum membrane network	(8/8)	(708/8973)	2.02774e-08
318	ribonucleoprotein complex	(5/7)	(586/8973)	0.00017579
318	nuclear body	(5/7)	(677/8973)	0.000178088
318	nucleolus	(4/7)	(775/8973)	0.0041675
319	membrane protein complex	(7/8)	(894/8973)	8.07445e-06
319	endoplasmic reticulum-Golgi intermediate compartment	(4/8)	(92/8973)	8.07445e-06
319	transport vesicle	(5/8)	(302/8973)	1.65096e-05
320	chromosome	(7/8)	(1343/8973)	8.08537e-05
321	vesicle tethering complex	(8/8)	(61/8973)	1.13369e-17
322	organelle inner membrane	(8/8)	(351/8973)	3.55235e-11
322	ribosome	(7/8)	(199/8973)	6.53176e-11
323	transporter complex	(6/8)	(215/8973)	8.07702e-08
323	membrane microdomain	(3/8)	(274/8973)	0.00299047
325	nuclear outer membrane-endoplasmic reticulum membrane network	(8/8)	(708/8973)	8.69031e-09
326	cell surface	(8/8)	(593/8973)	1.74048e-09
326	side of membrane	(7/8)	(411/8973)	7.73745e-09
326	anchored component of membrane	(5/8)	(110/8973)	2.29083e-08
328	chromosome	(5/6)	(1343/8973)	0.00470556
330	microbody	(7/7)	(100/8973)	2.24467e-13
330	intrinsic component of organelle membrane	(3/7)	(259/8973)	0.004962
331	microbody	(7/7)	(100/8973)	2.072e-13
331	intrinsic component of organelle membrane	(5/7)	(259/8973)	2.31771e-06
331	transporter complex	(3/7)	(215/8973)	0.00176879
332	microtubule cytoskeleton	(5/6)	(956/8973)	0.00133899
332	lateral plasma membrane	(2/6)	(51/8973)	0.00421418
332	organelle envelope lumen	(2/6)	(75/8973)	0.00472986
332	cilium	(3/6)	(347/8973)	0.00472986
334	intrinsic component of plasma membrane	(4/4)	(1047/8973)	0.00239761
334	cell surface	(3/4)	(593/8973)	0.00710066
334	basal part of cell	(2/4)	(175/8973)	0.00958304
335	transcription regulator complex	(4/6)	(353/8973)	0.000232258
335	nuclear protein-containing complex	(4/6)	(1028/8973)	0.00743222
336	anchoring junction	(5/7)	(676/8973)	0.000486222
336	cell leading edge	(3/7)	(337/8973)	0.00903048
336	actin cytoskeleton	(3/7)	(391/8973)	0.00924188
337	cell surface	(4/6)	(593/8973)	0.00168466
337	immunological synapse	(2/6)	(38/8973)	0.00168466
337	side of membrane	(3/6)	(411/8973)	0.00745445
338	chromosome	(6/6)	(1343/8973)	4.45409e-05
338	transcription regulator complex	(3/6)	(353/8973)	0.00221002
346	mitochondrion	(6/7)	(1127/8973)	0.000194007
350	nuclear outer membrane-endoplasmic reticulum membrane network	(5/6)	(708/8973)	0.000338577
352	contractile fiber	(6/7)	(189/8973)	1.49921e-08
352	I band	(5/7)	(110/8973)	7.02693e-08
352	supramolecular complex	(7/7)	(939/8973)	1.21233e-06
352	pseudopodium	(3/7)	(18/8973)	1.59355e-06
353	H4 histone acetyltransferase complex	(3/7)	(41/8973)	3.97855e-05
353	chromosome	(6/7)	(1343/8973)	0.000441901
354	anchoring junction	(7/7)	(676/8973)	1.87358e-07
354	actin cytoskeleton	(5/7)	(391/8973)	2.09476e-05
354	cell leading edge	(4/7)	(337/8973)	0.000291835
354	contractile fiber	(3/7)	(189/8973)	0.00105862
354	I band	(2/7)	(110/8973)	0.00841209
357	secretory vesicle	(4/5)	(746/8973)	0.00509279
360	cell leading edge	(4/6)	(337/8973)	0.00069049
360	endosome	(4/6)	(745/8973)	0.00771537
361	receptor complex	(4/6)	(316/8973)	0.00027832
361	intrinsic component of plasma membrane	(5/6)	(1047/8973)	0.00075546
362	cytoplasmic region	(5/7)	(163/8973)	8.34908e-07
362	Golgi apparatus	(6/7)	(1035/8973)	0.000158462
362	vesicle membrane	(5/7)	(584/8973)	0.000158462
362	coated vesicle	(3/7)	(233/8973)	0.00246399
363	anchored component of membrane	(4/7)	(110/8973)	1.30959e-05
363	cell surface	(5/7)	(593/8973)	0.000175921
363	apical part of cell	(4/7)	(278/8973)	0.000175921
363	secretory vesicle	(4/7)	(746/8973)	0.00608594
364	neuron projection	(5/6)	(971/8973)	0.00200751
364	somatodendritic compartment	(4/6)	(640/8973)	0.00428073
364	cell leading edge	(3/6)	(337/8973)	0.00804194
364	synapse	(4/6)	(950/8973)	0.00982291
368	organelle inner membrane	(7/7)	(351/8973)	1.85176e-09
368	organelle envelope lumen	(4/7)	(75/8973)	7.21584e-07
369	chloride channel complex	(5/6)	(28/8973)	2.30897e-11
369	somatodendritic compartment	(4/6)	(640/8973)	0.000722968
369	cell leading edge	(3/6)	(337/8973)	0.00183356
370	Golgi apparatus	(7/7)	(1035/8973)	5.06943e-06
370	organelle subcompartment	(5/7)	(1060/8973)	0.00370414
370	Golgi-associated vesicle	(2/7)	(71/8973)	0.00800259
371	pigment granule	(3/7)	(91/8973)	0.000301059
371	endoplasmic reticulum	(6/7)	(1258/8973)	0.000301059
371	endoplasmic reticulum-Golgi intermediate compartment	(2/7)	(92/8973)	0.00915153
372	nuclear protein-containing complex	(5/7)	(1028/8973)	0.00395338
372	catalytic complex	(5/7)	(1191/8973)	0.00395338
372	intracellular protein-containing complex	(4/7)	(648/8973)	0.00395338
373	3M complex	(1/3)	(3/8973)	0.00501393
375	nuclear envelope	(6/7)	(339/8973)	3.20978e-07
375	endoplasmic reticulum	(6/7)	(1258/8973)	0.000262462
376	midbody	(4/6)	(156/8973)	1.79711e-05
376	endosome	(4/6)	(745/8973)	0.00432061
376	side of membrane	(3/6)	(411/8973)	0.00602091
378	cell division site	(4/7)	(50/8973)	1.76973e-07
378	microtubule cytoskeleton	(7/7)	(956/8973)	3.43944e-07
378	polymeric cytoskeletal fiber	(6/7)	(490/8973)	3.43944e-07
380	immunological synapse	(2/6)	(38/8973)	0.0046652
382	BLOC complex	(7/7)	(17/8973)	5.87376e-19
382	BORC complex	(2/7)	(6/8973)	5.46973e-05
382	transport vesicle	(4/7)	(302/8973)	0.000227562
387	polymeric cytoskeletal fiber	(5/5)	(490/8973)	9.04981e-06
389	Golgi apparatus	(7/7)	(1035/8973)	5.33624e-06
389	vacuole	(5/7)	(566/8973)	0.000144057
389	vesicle membrane	(5/7)	(584/8973)	0.000144057
389	organelle subcompartment	(5/7)	(1060/8973)	0.00147399
389	transporter complex	(3/7)	(215/8973)	0.00147399
389	endosome	(4/7)	(745/8973)	0.0033639
390	endoplasmic reticulum-Golgi intermediate compartment	(5/7)	(92/8973)	3.7773e-08
390	Golgi-associated vesicle	(4/7)	(71/8973)	1.11367e-06
390	vesicle membrane	(4/7)	(584/8973)	0.00119376
390	secretory vesicle	(4/7)	(746/8973)	0.00243437
392	transcription regulator complex	(4/7)	(353/8973)	0.000450092
394	midbody	(3/7)	(156/8973)	0.00377103
396	synapse	(6/6)	(950/8973)	4.3046e-05
396	calyx of Held	(2/6)	(12/8973)	0.000380083
396	secretory vesicle	(4/6)	(746/8973)	0.00542534
396	transport vesicle	(3/6)	(302/8973)	0.00542534
396	synaptic vesicle membrane	(2/6)	(74/8973)	0.00544698
396	membrane protein complex	(4/6)	(894/8973)	0.00551587
401	chromosome	(5/6)	(1343/8973)	0.00156852
402	extrinsic component of membrane	(4/6)	(247/8973)	8.85495e-05
403	cluster of actin-based cell projections	(5/7)	(94/8973)	3.98046e-08
403	spanning component of membrane	(2/7)	(11/8973)	0.000124611
403	apical part of cell	(4/7)	(278/8973)	0.000124611
403	photoreceptor inner segment	(2/7)	(39/8973)	0.00129641
404	DNA repair complex	(3/7)	(33/8973)	7.85296e-06
404	chromosome	(6/7)	(1343/8973)	0.000169962
404	nuclear protein-containing complex	(5/7)	(1028/8973)	0.00056101
405	organelle inner membrane	(7/7)	(351/8973)	9.25882e-10
405	ribosome	(6/7)	(199/8973)	2.65617e-09
406	synaptic vesicle membrane	(4/6)	(74/8973)	1.51547e-06
406	transport vesicle	(5/6)	(302/8973)	2.9279e-06
413	mitochondrion	(6/6)	(1127/8973)	2.71614e-05
417	intracellular protein-containing complex	(5/6)	(648/8973)	0.000120155
422	cation channel complex	(3/6)	(139/8973)	0.00140642
423	spanning component of membrane	(2/6)	(11/8973)	0.000408813
427	mitochondrion	(5/5)	(1127/8973)	9.30418e-05
428	nucleolus	(5/6)	(775/8973)	0.000264606
428	ribonucleoprotein complex	(4/6)	(586/8973)	0.00121475
431	anchoring junction	(4/4)	(676/8973)	0.000319496
432	intracellular protein-containing complex	(5/5)	(648/8973)	1.16173e-05
432	RNA polymerase III complex	(2/5)	(18/8973)	4.90778e-05
433	RNA polymerase III complex	(3/6)	(18/8973)	1.21566e-06
435	P-body	(5/5)	(78/8973)	2.61601e-10
436	microtubule cytoskeleton	(4/5)	(956/8973)	0.00996604
437	DNA packaging complex	(2/6)	(21/8973)	0.00116721
438	ribonucleoprotein complex	(3/3)	(586/8973)	0.00194042
439	mRNA editing complex	(3/5)	(8/8973)	4.18361e-08
440	ribonucleoprotein complex	(4/5)	(586/8973)	0.000597849
445	Golgi-associated vesicle	(4/6)	(71/8973)	7.46909e-07
445	Golgi apparatus	(6/6)	(1035/8973)	1.62755e-05
445	vesicle membrane	(5/6)	(584/8973)	2.28352e-05
445	organelle subcompartment	(5/6)	(1060/8973)	0.000246941
445	vacuole	(3/6)	(566/8973)	0.0075671
447	proteasome core complex	(3/4)	(19/8973)	2.8942e-07
449	A band	(2/5)	(28/8973)	0.00121372
450	intracellular protein-containing complex	(5/5)	(648/8973)	2.51708e-05
451	Sm-like protein family complex	(6/6)	(73/8973)	3.05783e-12
452	eukaryotic translation initiation factor 4F complex	(4/6)	(12/8973)	3.29616e-10
454	cilium	(5/6)	(347/8973)	9.28436e-06
454	photoreceptor outer segment	(2/6)	(51/8973)	0.0044483
454	microtubule cytoskeleton	(4/6)	(956/8973)	0.00811567
454	neuron projection	(4/6)	(971/8973)	0.00811567
456	nuclear outer membrane-endoplasmic reticulum membrane network	(5/6)	(708/8973)	0.000237004
457	cytoplasmic region	(4/6)	(163/8973)	2.44904e-05
457	outer membrane	(3/6)	(165/8973)	0.000641322
457	axonal growth cone	(2/6)	(26/8973)	0.000641322
457	mitochondrion	(5/6)	(1127/8973)	0.00066673
457	envelope	(4/6)	(845/8973)	0.00267501
458	cilium	(5/6)	(347/8973)	4.88651e-06
458	sperm fibrous sheath	(2/6)	(5/8973)	1.86156e-05
459	IkappaB kinase complex	(2/4)	(8/8973)	3.33591e-05
459	catalytic complex	(4/4)	(1191/8973)	0.00123611
462	intermediate filament cytoskeleton	(6/6)	(116/8973)	7.37994e-11
463	nuclear body	(5/6)	(677/8973)	0.000135662
463	chromosome	(5/6)	(1343/8973)	0.00196065
464	endoplasmic reticulum	(5/6)	(1258/8973)	0.00484822
466	vacuole	(5/6)	(566/8973)	6.70295e-05
470	organelle inner membrane	(6/6)	(351/8973)	2.75027e-08
470	membrane protein complex	(5/6)	(894/8973)	0.000106992
483	nucleolus	(5/6)	(775/8973)	0.000185224
485	condensed nuclear chromosome kinetochore	(3/6)	(17/8973)	1.0133e-06
485	supramolecular complex	(6/6)	(939/8973)	5.82579e-06
486	EKC/KEOPS complex	(5/5)	(5/8973)	6.19581e-18
487	BLOC complex	(2/6)	(17/8973)	0.000807265
487	vacuole	(4/6)	(566/8973)	0.00169727
487	pigment granule	(2/6)	(91/8973)	0.0079256
488	nucleolus	(5/6)	(775/8973)	0.000158763
490	side of membrane	(4/5)	(411/8973)	0.000167321
492	synaptic vesicle membrane	(3/6)	(74/8973)	0.000179864
492	synapse	(4/6)	(950/8973)	0.00890611
495	tricarboxylic acid cycle enzyme complex	(2/6)	(14/8973)	0.000439268
499	endosome	(4/5)	(745/8973)	0.0011013
500	chromosome	(5/6)	(1343/8973)	0.00274491
504	cation channel complex	(6/6)	(139/8973)	1.73708e-10
505	endosome	(5/5)	(745/8973)	4.28675e-05
508	SAGA-type complex	(2/5)	(25/8973)	0.00111221
513	cation channel complex	(4/4)	(139/8973)	1.10337e-06
513	sarcolemma	(2/4)	(100/8973)	0.00290853
513	contractile fiber	(2/4)	(189/8973)	0.00858377
514	cyclin-dependent protein kinase holoenzyme complex	(2/3)	(38/8973)	0.000313522
515	transcription regulator complex	(3/5)	(353/8973)	0.00569094
520	mitochondrion	(5/5)	(1127/8973)	9.30418e-05
520	catalytic complex	(4/5)	(1191/8973)	0.00207232
522	protein-DNA complex	(4/5)	(107/8973)	2.84142e-07
522	chromosome	(5/5)	(1343/8973)	0.000111951
523	apical part of cell	(3/5)	(278/8973)	0.00702289
526	envelope	(4/5)	(845/8973)	0.00505069
526	nuclear envelope	(3/5)	(339/8973)	0.00505069
527	transcription regulator complex	(3/4)	(353/8973)	0.00304832
528	H4 histone acetyltransferase complex	(2/3)	(41/8973)	0.000487492
530	FHF complex	(5/5)	(5/8973)	1.44569e-17
530	vesicle tethering complex	(4/5)	(61/8973)	3.36609e-08
530	polymeric cytoskeletal fiber	(3/5)	(490/8973)	0.00260758
537	intrinsic component of plasma membrane	(4/4)	(1047/8973)	0.00424192
538	transcription regulator complex	(4/5)	(353/8973)	0.000102733
539	sarcoplasmic reticulum membrane	(2/5)	(28/8973)	0.00205399
539	receptor complex	(3/5)	(316/8973)	0.0024796
539	membrane protein complex	(4/5)	(894/8973)	0.0024796
544	external encapsulating structure	(4/4)	(352/8973)	3.96034e-05
546	intrinsic component of plasma membrane	(5/5)	(1047/8973)	0.000536186
547	eukaryotic translation initiation factor 2B complex	(5/5)	(6/8973)	2.47832e-17
553	cell surface	(4/5)	(593/8973)	0.000805621
555	chromosome	(5/5)	(1343/8973)	0.000820977
557	P-body	(2/3)	(78/8973)	0.00178037
557	supramolecular complex	(3/3)	(939/8973)	0.00457088
558	blood microparticle	(2/2)	(100/8973)	0.00147567
565	condensed nuclear chromosome kinetochore	(2/4)	(17/8973)	0.000222493
566	intercellular bridge	(2/3)	(64/8973)	0.00134602
568	microtubule cytoskeleton	(5/5)	(956/8973)	0.00010146
568	chromocenter	(2/5)	(14/8973)	0.00010146
568	midbody	(3/5)	(156/8973)	0.000150748
568	polymeric cytoskeletal fiber	(3/5)	(490/8973)	0.0033526
570	chloride channel complex	(3/5)	(28/8973)	4.87846e-06
570	synapse	(5/5)	(950/8973)	0.000118598
570	plasma membrane region	(4/5)	(856/8973)	0.00147757
571	nuclear protein-containing complex	(4/5)	(1028/8973)	0.00545062
572	cornified envelope	(2/5)	(32/8973)	0.00159119
574	nuclear outer membrane-endoplasmic reticulum membrane network	(4/5)	(708/8973)	0.00126151
576	Ada2/Gcn5/Ada3 transcription activator complex	(2/5)	(14/8973)	0.000180373
576	chromosome	(5/5)	(1343/8973)	0.000298537
576	intracellular protein-containing complex	(4/5)	(648/8973)	0.000338889
577	intrinsic component of organelle membrane	(4/5)	(259/8973)	3.31597e-05
584	cell surface	(3/4)	(593/8973)	0.00327723
585	ribonucleoprotein complex	(4/4)	(586/8973)	0.0001081
587	endosome	(4/5)	(745/8973)	0.00352415
588	nuclear outer membrane-endoplasmic reticulum membrane network	(4/4)	(708/8973)	0.000339145
588	coated vesicle	(3/4)	(233/8973)	0.000339145
589	vesicle membrane	(4/5)	(584/8973)	0.00101112
589	intrinsic component of plasma membrane	(4/5)	(1047/8973)	0.0050182
590	Golgi-associated vesicle	(2/5)	(71/8973)	0.00972647
591	external encapsulating structure	(4/5)	(352/8973)	0.000123273
591	synapse	(5/5)	(950/8973)	0.000123273
591	anchored component of membrane	(3/5)	(110/8973)	0.000123273
591	intrinsic component of plasma membrane	(4/5)	(1047/8973)	0.00351274
592	endocytic vesicle	(3/5)	(247/8973)	0.00200721
592	endosome	(4/5)	(745/8973)	0.00200721
592	cell division site	(2/5)	(50/8973)	0.00200721
593	ribonucleoprotein complex	(5/5)	(586/8973)	9.35284e-06
593	Prp19 complex	(2/5)	(13/8973)	5.21794e-05
593	catalytic complex	(4/5)	(1191/8973)	0.00276309
595	perinuclear region of cytoplasm	(3/3)	(566/8973)	0.00124867
596	vesicle tethering complex	(5/5)	(61/8973)	1.84299e-10
596	midbody	(4/5)	(156/8973)	2.1688e-06
596	growth cone membrane	(2/5)	(7/8973)	1.9542e-05
596	site of polarized growth	(3/5)	(157/8973)	0.000153659
598	supramolecular complex	(5/5)	(939/8973)	6.21529e-05
598	polymeric cytoskeletal fiber	(3/5)	(490/8973)	0.00248341
602	transcription regulator complex	(3/5)	(353/8973)	0.00455275
602	chromosome	(4/5)	(1343/8973)	0.00880428
604	chromosome	(5/5)	(1343/8973)	0.000298537
607	chromosome	(5/5)	(1343/8973)	0.000223903
608	transcription regulator complex	(3/3)	(353/8973)	0.000301944
609	cilium	(5/5)	(347/8973)	5.04689e-07
610	chromosome	(4/4)	(1343/8973)	0.00199969
611	chromosome	(4/4)	(1343/8973)	0.00349945
612	intrinsic component of organelle membrane	(5/5)	(259/8973)	1.15766e-07
612	microbody	(4/5)	(100/8973)	2.16038e-07
612	outer membrane	(2/5)	(165/8973)	0.0064815
618	KICSTOR complex	(3/5)	(4/8973)	1.02999e-08
618	vacuole	(4/5)	(566/8973)	0.00115388
621	anchoring junction	(4/5)	(676/8973)	0.00285328
622	intrinsic component of plasma membrane	(4/4)	(1047/8973)	0.00202875
623	lipid droplet	(5/5)	(66/8973)	1.47657e-10
624	chromosome	(3/3)	(1343/8973)	0.00669298
625	transporter complex	(5/5)	(215/8973)	5.28134e-08
625	nuclear outer membrane-endoplasmic reticulum membrane network	(4/5)	(708/8973)	0.000315377
626	nucleolus	(4/5)	(775/8973)	0.00102912
626	nuclear protein-containing complex	(4/5)	(1028/8973)	0.00155732
627	nuclear outer membrane-endoplasmic reticulum membrane network	(5/5)	(708/8973)	1.50933e-05
628	receptor complex	(3/5)	(316/8973)	0.00287305
629	cation channel complex	(3/5)	(139/8973)	0.000391209
629	intrinsic component of plasma membrane	(4/5)	(1047/8973)	0.00306668
630	cation channel complex	(2/5)	(139/8973)	0.00693221
631	transcription regulator complex	(3/5)	(353/8973)	0.00170728
631	nuclear body	(3/5)	(677/8973)	0.00561995
631	nucleolus	(3/5)	(775/8973)	0.00561995
634	nuclear outer membrane-endoplasmic reticulum membrane network	(3/3)	(708/8973)	0.00440385
637	actin cytoskeleton	(3/4)	(391/8973)	0.00699332
637	I band	(2/4)	(110/8973)	0.00967253
638	nuclear outer membrane-endoplasmic reticulum membrane network	(4/4)	(708/8973)	0.00019229
645	secondary lysosome	(3/4)	(15/8973)	2.56784e-07
646	cilium	(4/4)	(347/8973)	2.41944e-05
646	site of polarized growth	(2/4)	(157/8973)	0.00653979
647	extrinsic component of membrane	(2/2)	(247/8973)	0.00226426
649	protein complex involved in cell adhesion	(2/4)	(32/8973)	0.000956844
657	proteasome accessory complex	(2/3)	(24/8973)	0.000184827
663	cell body	(3/4)	(436/8973)	0.00615136
669	H4 histone acetyltransferase complex	(2/3)	(41/8973)	0.000548429
676	photoreceptor outer segment	(2/4)	(51/8973)	0.00358468
677	cell cortex	(3/4)	(219/8973)	0.00101417
677	synapse	(4/4)	(950/8973)	0.00112442
677	synaptic vesicle membrane	(2/4)	(74/8973)	0.00238986
677	cytoplasmic region	(2/4)	(163/8973)	0.00864554
677	spectrin-associated cytoskeleton	(1/4)	(7/8973)	0.00964444
679	actin cytoskeleton	(4/4)	(391/8973)	3.19746e-05
679	endocytic vesicle	(2/4)	(247/8973)	0.00982193
680	anchoring junction	(4/4)	(676/8973)	0.000575092
681	chromosome	(4/4)	(1343/8973)	0.00299953
682	I band	(2/3)	(110/8973)	0.00664822
685	cation channel complex	(4/4)	(139/8973)	8.827e-07
685	neuron projection	(3/4)	(971/8973)	0.00825905
685	synaptic cleft	(1/4)	(12/8973)	0.00854328
685	transport vesicle	(2/4)	(302/8973)	0.00942039
686	cation channel complex	(4/4)	(139/8973)	1.71023e-06
686	perikaryon	(2/4)	(119/8973)	0.00637623
687	contractile fiber	(4/4)	(189/8973)	1.52617e-06
687	I band	(3/4)	(110/8973)	2.8431e-05
689	endosome	(4/4)	(745/8973)	0.000377356
689	vacuole	(3/4)	(566/8973)	0.00380764
692	cell division site	(2/2)	(50/8973)	0.00057822
695	extrinsic component of membrane	(3/4)	(247/8973)	0.000888446
702	secretory vesicle	(4/4)	(746/8973)	0.000711357
702	vesicle lumen	(3/4)	(268/8973)	0.000773126
704	endocytic vesicle	(3/4)	(247/8973)	0.00137305
705	nuclear outer membrane-endoplasmic reticulum membrane network	(3/3)	(708/8973)	0.00880769
709	nuclear outer membrane-endoplasmic reticulum membrane network	(4/4)	(708/8973)	0.000346122
714	cation channel complex	(4/4)	(139/8973)	1.37922e-06
714	cell body	(3/4)	(436/8973)	0.00091538
714	cell surface	(3/4)	(593/8973)	0.00210079
716	organelle envelope lumen	(3/4)	(75/8973)	6.90941e-06
716	organelle inner membrane	(4/4)	(351/8973)	6.90941e-06
716	membrane protein complex	(3/4)	(894/8973)	0.00365026
717	coated vesicle	(3/3)	(233/8973)	0.000190187
717	endocytic vesicle	(2/3)	(247/8973)	0.00611335
718	cilium	(3/4)	(347/8973)	0.000445628
718	microtubule cytoskeleton	(3/4)	(956/8973)	0.00443956
722	nuclear envelope	(2/2)	(339/8973)	0.00711639
723	myosin filament	(3/4)	(17/8973)	1.57994e-07
723	contractile fiber	(4/4)	(189/8973)	6.67701e-07
723	A band	(2/4)	(28/8973)	0.000130961
725	organelle inner membrane	(3/4)	(351/8973)	0.00136233
725	mitochondrion	(4/4)	(1127/8973)	0.00136233
726	cilium	(3/3)	(347/8973)	0.00074559
726	sperm connecting piece	(1/3)	(4/8973)	0.00579323
743	Sm-like protein family complex	(3/4)	(73/8973)	1.02737e-05
743	nuclear body	(3/4)	(677/8973)	0.00403627
744	cytoplasmic region	(3/3)	(163/8973)	2.94327e-05
745	nuclear protein-containing complex	(4/4)	(1028/8973)	0.00137109
746	nuclear body	(4/4)	(677/8973)	0.000257116
746	ribonucleoprotein complex	(3/4)	(586/8973)	0.00421905
750	lateral plasma membrane	(2/4)	(51/8973)	0.00452801
751	endosome	(4/4)	(745/8973)	0.000660374
756	cytoplasmic region	(3/3)	(163/8973)	0.000100071
757	endosome	(4/4)	(745/8973)	0.000235848
758	coated vesicle	(3/4)	(233/8973)	0.00142441
759	envelope	(4/4)	(845/8973)	0.000546987
759	outer membrane	(2/4)	(165/8973)	0.00459252
765	myofilament	(2/3)	(20/8973)	0.000141415
765	central element	(1/3)	(3/8973)	0.00435226
765	bleb	(1/3)	(7/8973)	0.00584697
766	external encapsulating structure	(4/4)	(352/8973)	1.86369e-05
767	collagen trimer	(3/4)	(50/8973)	5.83891e-06
767	sarcolemma	(2/4)	(100/8973)	0.00163605
775	chromosome	(4/4)	(1343/8973)	0.000499922
778	cell cortex	(3/4)	(219/8973)	0.000676112
778	anchoring junction	(3/4)	(676/8973)	0.00964498
780	ribonucleoprotein complex	(4/4)	(586/8973)	0.000198183
782	cilium	(3/4)	(347/8973)	0.00222814
787	polymeric cytoskeletal fiber	(4/4)	(490/8973)	7.03207e-05
787	midbody	(2/4)	(156/8973)	0.00352225
790	nuclear body	(2/2)	(677/8973)	0.00568471
791	sarcoplasmic reticulum membrane	(3/4)	(28/8973)	1.84683e-06
794	WASH complex	(1/2)	(10/8973)	0.00668337
795	organelle inner membrane	(4/4)	(351/8973)	1.84251e-05
795	cation channel complex	(3/4)	(139/8973)	5.75572e-05
795	intrinsic component of organelle membrane	(3/4)	(259/8973)	0.000148925
795	organelle envelope lumen	(2/4)	(75/8973)	0.000467612
797	chromosome	(3/3)	(1343/8973)	0.00334649
804	chromosome	(3/3)	(1343/8973)	0.00334649
807	somatodendritic compartment	(4/4)	(640/8973)	0.000436144
810	immunological synapse	(3/4)	(38/8973)	3.91323e-06
816	side of membrane	(2/2)	(411/8973)	0.00418628
817	ribonucleoprotein complex	(3/4)	(586/8973)	0.00421905
818	blood microparticle	(2/4)	(100/8973)	0.00727132
822	sarcoplasmic reticulum membrane	(4/4)	(28/8973)	1.06195e-09
822	I band	(3/4)	(110/8973)	3.31695e-05
828	nuclear protein-containing complex	(4/4)	(1028/8973)	0.000514157
829	sperm connecting piece	(1/2)	(4/8973)	0.00534849
833	cilium	(4/4)	(347/8973)	8.79798e-06
834	secretory vesicle	(3/3)	(746/8973)	0.00229013
835	vesicle lumen	(4/4)	(268/8973)	5.45019e-06
839	nucleolus	(4/4)	(775/8973)	0.000165768
839	ribonucleoprotein complex	(3/4)	(586/8973)	0.00158215
840	anchored component of membrane	(2/4)	(110/8973)	0.0021983
842	cell surface	(3/4)	(593/8973)	0.00983168
846	RNA polymerase III complex	(3/3)	(18/8973)	2.71165e-08
848	RNA polymerase III complex	(4/4)	(18/8973)	7.93543e-11
851	intermediate filament cytoskeleton	(2/3)	(116/8973)	0.00197158
858	secretory vesicle	(3/3)	(746/8973)	0.00400773
858	fibrinogen complex	(1/3)	(6/8973)	0.00609883
858	vesicle lumen	(2/3)	(268/8973)	0.00609883
860	transcription regulator complex	(2/2)	(353/8973)	0.00308688
863	basal part of cell	(3/3)	(175/8973)	0.000102116
870	outer membrane	(3/3)	(165/8973)	0.000116038
872	intrinsic component of organelle membrane	(3/3)	(259/8973)	0.000261564
872	Hrd1p ubiquitin ligase ERAD-L complex	(1/3)	(8/8973)	0.00605007
874	lipid droplet	(3/3)	(66/8973)	2.28098e-06
877	extrinsic component of membrane	(2/2)	(247/8973)	0.00830229
882	cyclin-dependent protein kinase holoenzyme complex	(2/2)	(38/8973)	0.000122252
885	outer membrane	(2/3)	(165/8973)	0.00996161
889	nuclear periphery	(2/3)	(114/8973)	0.00523649
895	intracellular protein-containing complex	(3/3)	(648/8973)	0.00112503
903	sarcoplasmic reticulum membrane	(2/2)	(28/8973)	0.000112688
906	midbody	(2/2)	(156/8973)	0.0012014
907	protein-DNA complex	(3/3)	(107/8973)	8.24482e-06
910	nucleolus	(3/3)	(775/8973)	0.00321014
912	endosome	(3/3)	(745/8973)	0.00456184
914	cytoplasmic stress granule	(2/3)	(62/8973)	0.000841834
914	perinucleolar compartment	(1/3)	(4/8973)	0.00401069
917	intermediate filament cytoskeleton	(3/3)	(116/8973)	2.31625e-05
920	I band	(2/3)	(110/8973)	0.00354572
922	outer membrane	(3/3)	(165/8973)	6.718e-05
922	Bcl-2 family protein complex	(1/3)	(6/8973)	0.00551348
923	transcription regulator complex	(2/2)	(353/8973)	0.00463033
925	transcription regulator complex	(2/2)	(353/8973)	0.00617377
930	nuclear outer membrane-endoplasmic reticulum membrane network	(3/3)	(708/8973)	0.00636111
930	intrinsic component of organelle membrane	(2/3)	(259/8973)	0.0089376
934	cation channel complex	(2/3)	(139/8973)	0.0099054
937	cell surface	(3/3)	(593/8973)	0.00430911
941	blood microparticle	(2/3)	(100/8973)	0.00134285
941	vesicle lumen	(2/3)	(268/8973)	0.0071879
945	cell surface	(3/3)	(593/8973)	0.00517093
947	protein complex involved in cell adhesion	(2/3)	(32/8973)	0.000553258
951	endoplasmic reticulum	(3/3)	(1258/8973)	0.00916677
952	nucleolus	(3/3)	(775/8973)	0.00577826
954	collagen trimer	(3/3)	(50/8973)	8.1416e-07
957	sarcolemma	(3/3)	(100/8973)	3.08974e-05
957	I band	(2/3)	(110/8973)	0.00509697
960	U5 snRNP	(2/3)	(15/8973)	5.47258e-05
960	ribonucleoprotein complex	(3/3)	(586/8973)	0.000646808
968	RNA polymerase II, holoenzyme	(2/3)	(68/8973)	0.00084472
968	chromosome	(3/3)	(1343/8973)	0.00836622
972	nuclear protein-containing complex	(3/3)	(1028/8973)	0.00749917
973	host cellular component	(2/2)	(55/8973)	0.000405809
975	DNA repair complex	(3/3)	(33/8973)	1.81308e-07
979	ribosome	(3/3)	(199/8973)	8.59818e-05
981	ATPase dependent transmembrane transport complex	(2/2)	(14/8973)	2.93892e-05
984	organelle membrane contact site	(2/3)	(29/8973)	0.000513366
985	vacuole	(3/3)	(566/8973)	0.00124867
986	A band	(2/2)	(28/8973)	7.51251e-05
987	chromosome	(3/3)	(1343/8973)	0.00450955
987	transcription regulator complex	(2/3)	(353/8973)	0.00450955
988	ribonucleoprotein complex	(3/3)	(586/8973)	0.00304924
989	vesicle lumen	(2/2)	(268/8973)	0.00355532
990	cytoplasmic stress granule	(2/3)	(62/8973)	0.000982139
995	intracellular protein-containing complex	(3/3)	(648/8973)	0.000375011
997	ER membrane insertion complex	(3/3)	(4/8973)	9.9693e-11
998	organelle envelope lumen	(2/3)	(75/8973)	0.00123417
999	intrinsic component of organelle membrane	(2/3)	(259/8973)	0.00814175
1000	outer membrane	(3/3)	(165/8973)	4.27509e-05
1002	collagen trimer	(2/3)	(50/8973)	0.000454861
1008	receptor complex	(2/2)	(316/8973)	0.00618217
1010	intrinsic component of plasma membrane	(3/3)	(1047/8973)	0.00316925
1011	respirasome	(3/3)	(69/8973)	3.04693e-06
1020	Atg1/ULK1 kinase complex	(3/3)	(8/8973)	7.44374e-09
1020	omegasome	(1/3)	(5/8973)	0.00445583
1027	transport vesicle	(3/3)	(302/8973)	0.000415355
1031	collagen trimer	(2/3)	(50/8973)	0.000212268
1032	immunological synapse	(2/3)	(38/8973)	0.000992818
1032	vacuole	(3/3)	(566/8973)	0.00237246
1036	Golgi-associated vesicle	(2/3)	(71/8973)	0.00221105
1037	endosome	(3/3)	(745/8973)	0.00798322
1039	protein complex involved in cell adhesion	(2/3)	(32/8973)	0.000368839
1039	side of membrane	(3/3)	(411/8973)	0.000477146
1041	endosome	(3/3)	(745/8973)	0.00684276
1042	vacuole	(3/3)	(566/8973)	0.000749199
1043	respirasome	(3/3)	(69/8973)	4.35276e-06
1043	cytochrome complex	(2/3)	(21/8973)	7.81448e-05
1044	organelle envelope lumen	(3/3)	(75/8973)	1.68294e-06
1046	site of polarized growth	(2/3)	(157/8973)	0.00758225
1046	neuron projection	(3/3)	(971/8973)	0.00758225
1047	cornified envelope	(2/3)	(32/8973)	0.000295071
1047	intermediate filament cytoskeleton	(2/3)	(116/8973)	0.00197158
1053	endoplasmic reticulum-Golgi intermediate compartment	(2/3)	(92/8973)	0.00402858
1054	H4 histone acetyltransferase complex	(3/3)	(41/8973)	4.42803e-07
1055	sarcolemma	(2/3)	(100/8973)	0.0058597
1056	intrinsic component of organelle membrane	(2/3)	(259/8973)	0.00320837
1058	endocytic vesicle	(2/2)	(247/8973)	0.00301901
1076	photoreceptor inner segment	(3/3)	(39/8973)	1.06294e-06
1076	sperm plasma membrane	(1/3)	(5/8973)	0.00467862
1079	vesicle lumen	(2/2)	(268/8973)	0.00444415
1081	mitochondrion	(3/3)	(1127/8973)	0.00593019
1081	organelle inner membrane	(2/3)	(351/8973)	0.0066888
1083	nuclear outer membrane-endoplasmic reticulum membrane network	(3/3)	(708/8973)	0.00538248
1083	intrinsic component of organelle membrane	(2/3)	(259/8973)	0.00605007
1086	phagophore assembly site	(2/3)	(27/8973)	0.000208888
1086	vacuole	(3/3)	(566/8973)	0.000998933
1092	catalytic complex	(3/3)	(1191/8973)	0.00233331
1094	photoreceptor inner segment	(3/3)	(39/8973)	1.44257e-06
1094	ATPase dependent transmembrane transport complex	(2/3)	(14/8973)	6.43727e-05
1097	chromosome	(3/3)	(1343/8973)	0.00334649
1099	mitochondrion	(3/3)	(1127/8973)	0.00395346
1103	nuclear outer membrane-endoplasmic reticulum membrane network	(3/3)	(708/8973)	0.00440385
1105	perikaryon	(2/3)	(119/8973)	0.00674332
1107	Sm-like protein family complex	(2/2)	(73/8973)	0.000130575
1109	intrinsic component of organelle membrane	(2/3)	(259/8973)	0.0032567
1110	intrinsic component of organelle membrane	(2/3)	(259/8973)	0.00244253
1111	nuclear body	(2/2)	(677/8973)	0.00868063
1111	chaperone complex	(1/2)	(26/8973)	0.00868063
1113	prefoldin complex	(2/2)	(7/8973)	1.56511e-06
1114	envelope	(3/3)	(845/8973)	0.00298848
1114	outer membrane	(2/3)	(165/8973)	0.00298848
1116	anchoring junction	(3/3)	(676/8973)	0.00298085
1119	cell surface	(3/3)	(593/8973)	0.00517093
1120	membrane microdomain	(3/3)	(274/8973)	0.000338061
1121	ribonucleoprotein complex	(3/3)	(586/8973)	0.00083161
1124	cytolytic granule	(1/3)	(4/8973)	0.00735294
1124	mast cell granule	(1/3)	(4/8973)	0.00735294
1125	sarcolemma	(3/3)	(100/8973)	2.01504e-05
1126	endocytic vesicle	(3/3)	(247/8973)	0.00024735
1126	collagen trimer	(2/3)	(50/8973)	0.000545833
1127	pole plasm	(2/3)	(13/8973)	9.87444e-05
1127	supramolecular complex	(3/3)	(939/8973)	0.00473432
1127	CRD-mediated mRNA stability complex	(1/3)	(5/8973)	0.00473432
1127	dense body	(1/3)	(5/8973)	0.00473432
1129	endoplasmic reticulum-Golgi intermediate compartment	(2/3)	(92/8973)	0.00309891
1130	endoplasmic reticulum	(3/3)	(1258/8973)	0.00550006
1131	mitochondrion	(3/3)	(1127/8973)	0.00988364
1132	central element	(1/3)	(3/8973)	0.00501225
1132	BORC complex	(1/3)	(6/8973)	0.00501225
1136	ribonucleoprotein complex	(2/2)	(586/8973)	0.00851641
1137	spliceosomal tri-snRNP complex	(2/2)	(28/8973)	4.69532e-05
1139	nascent polypeptide-associated complex	(3/3)	(3/8973)	2.49233e-11
1140	cytolytic granule	(1/1)	(4/8973)	0.00312047
1147	nucleoid	(3/3)	(36/8973)	2.37269e-07
1149	chromosome	(3/3)	(1343/8973)	0.00669298
1156	cation channel complex	(3/3)	(139/8973)	2.54709e-05
1160	organelle membrane contact site	(2/3)	(29/8973)	8.0528e-05
1165	intermediate filament cytoskeleton	(2/3)	(116/8973)	0.00197158
1166	cytolytic granule	(1/2)	(4/8973)	0.00713132
1172	vacuole	(3/3)	(566/8973)	0.000998933
1176	chromosome	(3/3)	(1343/8973)	0.00334649
1177	intercellular bridge	(3/3)	(64/8973)	2.42294e-06
1177	midbody	(2/3)	(156/8973)	0.0031176
1178	dendritic spine neck	(3/3)	(6/8973)	4.32003e-09
1178	ribosome	(2/3)	(199/8973)	0.00376167
1178	RNA cap binding complex	(1/3)	(10/8973)	0.00789457
1178	costamere	(1/3)	(13/8973)	0.00934786
1184	transporter complex	(3/3)	(215/8973)	0.000108556
1185	anchoring junction	(3/3)	(676/8973)	0.00170334
1187	R2TP complex	(1/2)	(5/8973)	0.00557103
1188	vacuole	(3/3)	(566/8973)	0.0022476
1195	cytochrome complex	(3/3)	(21/8973)	7.73452e-08
1197	ribonucleoprotein complex	(3/3)	(586/8973)	0.00138602
1199	nucleolus	(3/3)	(775/8973)	0.00192609
1203	sarcoplasm	(2/3)	(53/8973)	0.00245548
1205	intrinsic component of organelle membrane	(3/3)	(259/8973)	0.000142671
1207	chromosome	(3/3)	(1343/8973)	0.00334649
1208	intercellular bridge	(3/3)	(64/8973)	1.0384e-06
1208	sperm fibrous sheath	(1/3)	(5/8973)	0.0025064
1209	cardiac myofibril	(1/2)	(6/8973)	0.00935881
1210	vacuole	(3/3)	(566/8973)	0.00174813
1210	vesicle lumen	(2/3)	(268/8973)	0.00609883
1212	intrinsic component of plasma membrane	(3/3)	(1047/8973)	0.00475388
1213	omegasome	(1/1)	(5/8973)	0.00167168
1214	ribonucleoprotein complex	(3/3)	(586/8973)	0.00110881
1217	anchored component of membrane	(3/3)	(110/8973)	1.79298e-06
1218	cardiac myofibril	(1/2)	(6/8973)	0.00935881
1222	intrinsic component of plasma membrane	(3/3)	(1047/8973)	0.00633851
1223	chromosome	(3/3)	(1343/8973)	0.00669298
1225	intrinsic component of plasma membrane	(3/3)	(1047/8973)	0.00316925
1225	receptor complex	(2/3)	(316/8973)	0.00362275

## Sheet: GO_MF
Module	Description	GeneRatio	BgRatio	ADJ_pvalue
1	protein tyrosine kinase binding	(6/69)	(84/9624)	0.00253832
1	signaling receptor binding	(20/69)	(1189/9624)	0.00654581
1	transferase activity, transferring phosphorus-containing groups	(14/69)	(666/9624)	0.00654581
2	sequence-specific DNA binding	(42/69)	(1036/9624)	4.28605e-22
2	transcription regulator activity	(40/69)	(1231/9624)	1.98939e-17
2	cis-regulatory region sequence-specific DNA binding	(31/69)	(753/9624)	1.37428e-15
2	chromatin binding	(18/69)	(440/9624)	1.77257e-08
2	deacetylase activity	(6/69)	(24/9624)	1.74669e-07
2	RNA polymerase II repressing transcription_factor_binding	(6/69)	(32/9624)	9.36857e-07
2	repressing transcription factor binding	(7/69)	(65/9624)	3.27937e-06
2	hydrolase activity, acting on carbon-nitrogen (but not peptide) bonds	(7/69)	(66/9624)	3.27937e-06
2	transcription factor binding	(15/69)	(563/9624)	5.8316e-05
2	activating transcription factor binding	(5/69)	(68/9624)	0.000793191
2	RNA polymerase II activating transcription factor binding	(4/69)	(42/9624)	0.00121318
2	RNA polymerase II transcription factor binding	(4/69)	(42/9624)	0.00121318
2	transition metal ion binding	(14/69)	(713/9624)	0.00225688
2	demethylase activity	(3/69)	(28/9624)	0.0047911
2	histone demethylase activity (H3-K9 specific)	(2/69)	(9/9624)	0.00776825
2	histone deacetylase activity (H3-K14 specific)	(2/69)	(10/9624)	0.00906131
3	enzyme regulator activity	(18/62)	(957/9624)	0.00149951
4	ubiquitin-like protein transferase activity	(16/52)	(366/9624)	2.46312e-09
4	peptidase activity	(13/52)	(371/9624)	1.63768e-06
4	Lys48-specific deubiquitinase activity	(3/52)	(11/9624)	0.000476253
4	modification-dependent protein binding	(6/52)	(129/9624)	0.000951113
5	ubiquitin-like protein binding	(7/45)	(95/9624)	1.46452e-05
6	nuclear hormone receptor binding	(9/52)	(126/9624)	7.61873e-07
6	transcription regulator activity	(23/52)	(1231/9624)	7.61873e-07
6	steroid hormone receptor activity	(5/52)	(20/9624)	1.3603e-06
6	sequence-specific DNA binding	(20/52)	(1036/9624)	2.91474e-06
6	transcription factor binding	(14/52)	(563/9624)	1.4792e-05
6	cis-regulatory region sequence-specific DNA binding	(16/52)	(753/9624)	1.4792e-05
6	steroid hormone receptor binding	(6/52)	(70/9624)	1.96889e-05
6	transition metal ion binding	(12/52)	(713/9624)	0.00301312
6	histone binding	(6/52)	(185/9624)	0.00373606
6	chromatin binding	(9/52)	(440/9624)	0.00379165
7	basal transcription machinery binding	(9/47)	(51/9624)	9.91051e-11
7	general transcription initiation factor activity	(7/47)	(40/9624)	1.42813e-08
7	catalytic activity, acting on RNA	(12/47)	(234/9624)	1.42813e-08
7	RNA polymerase II activity	(3/47)	(3/9624)	1.47391e-06
7	transferase activity, transferring phosphorus-containing groups	(15/47)	(666/9624)	3.44963e-06
7	protein N-terminus binding	(5/47)	(100/9624)	0.000970829
7	single-stranded DNA binding	(5/47)	(102/9624)	0.000970829
7	protein C-terminus binding	(6/47)	(166/9624)	0.000970829
7	ATP hydrolysis activity	(8/47)	(334/9624)	0.00111785
7	catalytic activity, acting on DNA	(5/47)	(155/9624)	0.00487688
8	cell adhesion molecule binding	(11/45)	(442/9624)	0.000300068
8	structural molecule activity	(11/45)	(497/9624)	0.000459633
8	serine-type endopeptidase inhibitor activity	(4/45)	(56/9624)	0.00307919
9	heat shock protein binding	(9/39)	(104/9624)	1.60325e-08
9	transferase activity, transferring phosphorus-containing groups	(12/39)	(666/9624)	0.000263178
9	adenyl nucleotide binding	(15/39)	(1125/9624)	0.000363805
9	ribonucleotide binding	(16/39)	(1370/9624)	0.000576157
9	unfolded protein binding	(5/39)	(97/9624)	0.000576157
9	isomerase activity	(4/39)	(104/9624)	0.00923384
10	beta-catenin binding	(11/44)	(76/9624)	1.24772e-12
10	cell adhesion molecule binding	(18/44)	(442/9624)	5.71575e-12
10	gamma-catenin binding	(5/44)	(11/9624)	1.35914e-08
10	calcium ion binding	(13/44)	(419/9624)	3.61749e-07
10	alpha-catenin binding	(4/44)	(9/9624)	5.36838e-07
11	cullin family protein binding	(7/28)	(23/9624)	5.39265e-12
11	ubiquitin-like protein transferase activity	(8/28)	(366/9624)	9.36182e-05
13	transcription regulator activity	(29/39)	(1231/9624)	4.12037e-17
13	sequence-specific DNA binding	(27/39)	(1036/9624)	7.30777e-17
13	cis-regulatory region sequence-specific DNA binding	(22/39)	(753/9624)	4.00121e-14
14	glycosaminoglycan binding	(7/29)	(155/9624)	1.33716e-05
14	structural molecule activity	(7/29)	(497/9624)	0.00849827
16	peptidase activity	(12/26)	(371/9624)	1.60685e-09
17	protein tyrosine kinase binding	(4/29)	(84/9624)	0.00225077
17	molecular adaptor activity	(6/29)	(275/9624)	0.00225077
18	serine hydrolase activity	(4/23)	(105/9624)	0.0032316
18	proton transmembrane transporter activity	(3/23)	(60/9624)	0.00597362
19	RNA binding	(25/29)	(1345/9624)	1.00423e-16
19	structural molecule activity	(8/29)	(497/9624)	0.00082218
22	transcription regulator activity	(23/31)	(1231/9624)	1.76269e-13
22	nuclear hormone receptor binding	(7/31)	(126/9624)	1.46847e-06
22	ubiquitin-like protein transferase activity	(9/31)	(366/9624)	1.25384e-05
22	transcription factor binding	(10/31)	(563/9624)	4.07954e-05
23	general transcription initiation factor activity	(20/28)	(40/9624)	7.43186e-43
23	core promoter sequence-specific DNA binding	(8/28)	(33/9624)	3.73534e-13
23	transcription factor binding	(16/28)	(563/9624)	2.65564e-12
23	protein dimerization activity	(14/28)	(732/9624)	2.32801e-08
23	sequence-specific DNA binding	(14/28)	(1036/9624)	1.59573e-06
23	RNA polymerase I transcription regulatory region sequence-specific DNA binding	(3/28)	(7/9624)	4.21314e-06
23	repressing transcription factor binding	(4/28)	(65/9624)	0.000161951
23	RNA polymerase II repressing transcription_factor_binding	(3/28)	(32/9624)	0.000426498
23	basal transcription machinery binding	(3/28)	(51/9624)	0.00148366
23	nuclear hormone receptor binding	(4/28)	(126/9624)	0.00148366
23	N-acyltransferase activity	(3/28)	(60/9624)	0.00202647
23	transcription regulator inhibitor activity	(2/28)	(17/9624)	0.00274304
27	ligase activity	(5/30)	(77/9624)	9.5616e-05
27	oxidoreductase activity	(9/30)	(449/9624)	9.5616e-05
27	NAD binding	(4/30)	(41/9624)	9.5616e-05
27	carboxylic acid binding	(4/30)	(131/9624)	0.00682901
28	catalytic activity, acting on DNA	(22/29)	(155/9624)	5.23001e-33
28	damaged DNA binding	(9/29)	(59/9624)	1.41407e-12
28	helicase activity	(9/29)	(120/9624)	6.99264e-10
28	ATP hydrolysis activity	(11/29)	(334/9624)	1.77193e-08
28	4 iron, 4 sulfur cluster binding	(3/29)	(34/9624)	0.00110606
28	mismatched DNA binding	(2/29)	(14/9624)	0.00468093
28	hydrolase activity, acting on glycosyl bonds	(3/29)	(69/9624)	0.00542981
28	adenyl nucleotide binding	(10/29)	(1125/9624)	0.00542981
29	oxidoreductase activity	(28/30)	(449/9624)	2.16428e-34
29	metal cluster binding	(4/30)	(49/9624)	0.000169579
29	4 iron, 4 sulfur cluster binding	(3/30)	(34/9624)	0.0011749
30	transcription regulator activity	(25/30)	(1231/9624)	1.16591e-16
30	cis-regulatory region sequence-specific DNA binding	(21/30)	(753/9624)	6.63115e-16
30	sequence-specific DNA binding	(22/30)	(1036/9624)	1.41332e-14
30	transcription factor binding	(8/30)	(563/9624)	0.00248361
33	aldo-keto reductase (NADP) activity	(4/27)	(16/9624)	4.10703e-06
33	oxidoreductase activity	(7/27)	(449/9624)	0.00424458
34	DNA replication origin binding	(14/23)	(20/9624)	1.28035e-33
34	single-stranded DNA binding	(9/23)	(102/9624)	1.14973e-11
34	catalytic activity, acting on DNA	(8/23)	(155/9624)	1.3582e-08
34	helicase activity	(7/23)	(120/9624)	4.47383e-08
34	ATP hydrolysis activity	(8/23)	(334/9624)	2.70704e-06
34	adenyl nucleotide binding	(12/23)	(1125/9624)	9.33425e-06
36	cytokine activity	(23/26)	(167/9624)	5.51685e-37
36	signaling receptor regulator activity	(24/26)	(350/9624)	6.60293e-32
36	glycosaminoglycan binding	(6/26)	(155/9624)	2.30527e-05
36	chemoattractant activity	(3/26)	(26/9624)	0.000240221
38	oxidoreductase activity	(14/26)	(449/9624)	4.93081e-11
38	flavin adenine dinucleotide binding	(4/26)	(57/9624)	0.000337545
38	3-hydroxyacyl-CoA dehydrogenase activity	(2/26)	(6/9624)	0.0015687
38	isomerase activity	(4/26)	(104/9624)	0.00180249
41	histone binding	(10/21)	(185/9624)	4.50719e-11
41	transcription regulator activity	(17/21)	(1231/9624)	4.50719e-11
41	chromatin binding	(11/21)	(440/9624)	5.26205e-09
41	modification-dependent protein binding	(5/21)	(129/9624)	7.20055e-05
41	protein N-terminus binding	(4/21)	(100/9624)	0.000481689
41	transcription factor binding	(6/21)	(563/9624)	0.0069569
42	death receptor activity	(2/21)	(10/9624)	0.00848144
44	enzyme regulator activity	(16/25)	(957/9624)	1.7466e-09
44	GTPase activator activity	(8/25)	(207/9624)	3.95152e-07
45	4 iron, 4 sulfur cluster binding	(8/22)	(34/9624)	1.23375e-13
46	histone binding	(4/14)	(185/9624)	0.00386877
47	oxidoreductase activity	(12/25)	(449/9624)	1.07293e-08
47	obsolete heme-copper terminal oxidase activity	(3/25)	(15/9624)	0.000134601
47	transferase activity, transferring sulphur-containing groups	(2/25)	(18/9624)	0.00778323
47	ligase activity	(3/25)	(77/9624)	0.00778323
48	cullin family protein binding	(4/17)	(23/9624)	1.84947e-06
48	ubiquitin-like protein transferase activity	(6/17)	(366/9624)	0.000402669
48	ubiquitin-like protein binding	(3/17)	(95/9624)	0.00611354
49	ubiquitin-like protein transferase activity	(10/18)	(366/9624)	4.8592e-09
50	peptidase activity	(8/22)	(371/9624)	2.6098e-05
50	TRAIL binding	(2/22)	(5/9624)	0.00072034
50	enzyme binding	(12/22)	(1696/9624)	0.000939657
50	death receptor activity	(2/22)	(10/9624)	0.00160957
50	phosphatidylinositol-3,4-bisphosphate binding	(2/22)	(22/9624)	0.00650103
50	protein domain specific binding	(6/22)	(582/9624)	0.00746143
51	protein serine/threonine kinase activator activity	(3/21)	(36/9624)	0.00201448
52	scaffold protein binding	(3/21)	(53/9624)	0.0044909
52	molecular adaptor activity	(5/21)	(275/9624)	0.0044909
53	mismatched DNA binding	(4/21)	(14/9624)	8.26767e-07
53	ATP hydrolysis activity	(6/21)	(334/9624)	0.00145667
59	cytoskeletal motor activity	(4/21)	(85/9624)	0.00133087
60	monocarboxylic acid transmembrane transporter activity	(4/16)	(29/9624)	2.95058e-06
60	active transmembrane transporter activity	(5/16)	(124/9624)	1.59612e-05
60	organic hydroxy compound transmembrane transporter activity	(3/16)	(20/9624)	2.64062e-05
62	obsolete heme-copper terminal oxidase activity	(5/13)	(15/9624)	1.06104e-10
62	oxidoreductase activity	(8/13)	(449/9624)	1.39982e-07
62	ion transmembrane transporter activity	(6/13)	(465/9624)	7.51194e-05
63	RNA binding	(17/19)	(1345/9624)	5.25869e-12
64	G-protein beta-subunit binding	(13/20)	(19/9624)	3.67925e-32
64	GTPase activity	(13/20)	(250/9624)	1.0086e-15
64	G-protein gamma-subunit binding	(5/20)	(5/9624)	1.27828e-13
66	GTPase activity	(7/20)	(250/9624)	1.06555e-05
66	GDP binding	(3/20)	(65/9624)	0.00176625
66	enzyme regulator activity	(8/20)	(957/9624)	0.00176625
66	GDP-dissociation inhibitor activity	(2/20)	(15/9624)	0.00176625
66	GTPase activator activity	(4/20)	(207/9624)	0.00274457
66	transferase activity, transferring alkyl or aryl (other than methyl) groups	(2/20)	(36/9624)	0.00774293
67	RNA binding	(16/18)	(1345/9624)	6.35503e-11
67	catalytic activity, acting on RNA	(5/18)	(234/9624)	0.000753855
69	ATPase-coupled ion transmembrane transporter activity	(3/19)	(38/9624)	0.00263439
69	ion transmembrane transporter activity	(6/19)	(465/9624)	0.0034656
69	metal ion transmembrane transporter activity	(4/19)	(227/9624)	0.0088404
70	GTPase activator activity	(7/19)	(207/9624)	2.53334e-06
70	GDP binding	(5/19)	(65/9624)	2.53334e-06
70	GTPase activity	(6/19)	(250/9624)	7.68283e-05
70	hydrolase activity, acting on acid anhydrides	(7/19)	(639/9624)	0.00106911
70	enzyme regulator activity	(8/19)	(957/9624)	0.00167639
71	SMAD binding	(6/19)	(69/9624)	1.3169e-07
71	transcription regulator activity	(9/19)	(1231/9624)	0.00457514
71	activating transcription factor binding	(3/19)	(68/9624)	0.00457514
71	cis-regulatory region sequence-specific DNA binding	(7/19)	(753/9624)	0.00457514
72	cell adhesion molecule binding	(9/19)	(442/9624)	1.13034e-06
72	structural molecule activity	(8/19)	(497/9624)	2.39935e-05
72	wide pore channel activity	(3/19)	(20/9624)	5.33993e-05
72	identical protein binding	(11/19)	(1509/9624)	0.000166272
72	exogenous protein binding	(3/19)	(65/9624)	0.00116058
72	passive transmembrane transporter activity	(4/19)	(250/9624)	0.00464415
75	GTPase activator activity	(6/17)	(207/9624)	1.87069e-05
77	enzyme regulator activity	(9/14)	(957/9624)	1.73542e-05
77	hydrolase activity, acting on ester bonds	(5/14)	(461/9624)	0.00258477
80	ATP hydrolysis activity	(12/16)	(334/9624)	1.05035e-13
80	DNA secondary structure binding	(6/16)	(31/9624)	6.80296e-11
80	catalytic activity, acting on DNA	(7/16)	(155/9624)	1.61613e-08
80	single-stranded DNA binding	(6/16)	(102/9624)	4.67009e-08
80	adenyl nucleotide binding	(11/16)	(1125/9624)	5.76204e-07
80	helicase activity	(4/16)	(120/9624)	0.000121108
82	alcohol binding	(7/16)	(68/9624)	1.60255e-10
82	lipid binding	(9/16)	(539/9624)	4.6904e-07
82	transporter activity	(8/16)	(584/9624)	1.12027e-05
83	RNA polymerase II repressing transcription_factor_binding	(8/13)	(32/9624)	1.39763e-16
85	G protein-coupled receptor activity	(5/15)	(222/9624)	0.000537702
85	GTPase activity	(5/15)	(250/9624)	0.000537702
85	molecular transducer activity	(6/15)	(679/9624)	0.00451867
86	protein dimerization activity	(12/18)	(732/9624)	1.45776e-08
86	transcription regulator activity	(13/18)	(1231/9624)	1.13362e-07
86	cis-regulatory region sequence-specific DNA binding	(11/18)	(753/9624)	1.13362e-07
86	E-box binding	(5/18)	(44/9624)	1.13362e-07
86	sequence-specific DNA binding	(12/18)	(1036/9624)	1.59842e-07
87	chromatin binding	(8/14)	(440/9624)	6.75842e-07
88	antigen binding	(8/17)	(41/9624)	3.35248e-14
88	beta-2-microglobulin binding	(5/17)	(7/9624)	2.54715e-12
88	TAP binding	(3/17)	(5/9624)	4.11171e-07
88	amide binding	(7/17)	(287/9624)	1.981e-06
88	immune receptor activity	(5/17)	(101/9624)	3.48404e-06
88	signaling receptor binding	(9/17)	(1189/9624)	0.000281226
88	molecular transducer activity	(7/17)	(679/9624)	0.000338418
88	protein-containing complex binding	(8/17)	(1010/9624)	0.000493214
88	ABC-type transporter activity	(2/17)	(15/9624)	0.000912735
89	cytoskeletal protein binding	(7/14)	(764/9624)	0.00169722
90	transcription regulator activity	(11/16)	(1231/9624)	7.8141e-06
90	H4 histone acetyltransferase activity	(2/16)	(7/9624)	0.000622809
90	N-acyltransferase activity	(3/16)	(60/9624)	0.000933651
90	general transcription initiation factor activity	(2/16)	(40/9624)	0.00746816
94	calcium ion binding	(6/11)	(419/9624)	6.04995e-05
95	RNA binding	(16/16)	(1345/9624)	3.52907e-13
95	catalytic activity, acting on RNA	(9/16)	(234/9624)	2.26314e-10
96	cis-regulatory region sequence-specific DNA binding	(14/17)	(753/9624)	1.72325e-12
96	transcription regulator activity	(15/17)	(1231/9624)	2.16432e-11
101	active transmembrane transporter activity	(6/14)	(124/9624)	5.03267e-07
101	transporter activity	(7/14)	(584/9624)	0.000155192
101	ion transmembrane transporter activity	(6/14)	(465/9624)	0.00039825
102	transcription regulator activity	(8/13)	(1231/9624)	0.000845184
102	cis-regulatory region sequence-specific DNA binding	(6/13)	(753/9624)	0.0020327
102	transcription factor binding	(5/13)	(563/9624)	0.00331204
103	GDP binding	(3/12)	(65/9624)	0.00099112
103	GTPase activity	(4/12)	(250/9624)	0.00149355
105	chloride ion binding	(3/13)	(10/9624)	3.90701e-06
105	calcium ion binding	(5/13)	(419/9624)	0.000833284
107	hydrolase activity, acting on ester bonds	(7/15)	(461/9624)	6.36398e-05
107	coreceptor activity	(3/15)	(39/9624)	0.000338378
107	Wnt-protein binding	(2/15)	(20/9624)	0.00353251
108	SNARE binding	(11/12)	(94/9624)	2.51503e-21
108	molecular adaptor activity	(8/12)	(275/9624)	4.50402e-10
108	channel regulator activity	(3/12)	(101/9624)	0.000384038
109	nucleocytoplasmic carrier activity	(4/13)	(28/9624)	1.24779e-06
109	enzyme regulator activity	(6/13)	(957/9624)	0.00912694
110	cytoskeletal protein binding	(7/15)	(764/9624)	0.0016942
112	histone binding	(8/12)	(185/9624)	1.1148e-10
112	N-acyltransferase activity	(6/12)	(60/9624)	3.05889e-10
112	H3 histone acetyltransferase activity	(3/12)	(8/9624)	2.47986e-07
113	complement binding	(3/14)	(19/9624)	5.15354e-05
113	opsonin binding	(2/14)	(14/9624)	0.00194762
113	serine hydrolase activity	(3/14)	(105/9624)	0.0030866
113	glycosaminoglycan binding	(3/14)	(155/9624)	0.00703629
113	peptidase activity	(4/14)	(371/9624)	0.00703629
118	RNA binding	(9/14)	(1345/9624)	0.000633672
119	cis-regulatory region sequence-specific DNA binding	(9/13)	(753/9624)	7.88686e-07
120	molecular transducer activity	(9/13)	(679/9624)	5.9156e-07
122	active transmembrane transporter activity	(4/12)	(124/9624)	0.000443939
122	ion transmembrane transporter activity	(5/12)	(465/9624)	0.00284613
122	protein domain specific binding	(5/12)	(582/9624)	0.00414377
126	RNA binding	(9/10)	(1345/9624)	2.26048e-06
128	kinetochore binding	(1/5)	(5/9624)	0.00780071
128	protein dimerization activity	(3/5)	(732/9624)	0.00780071
129	damaged DNA binding	(4/11)	(59/9624)	1.26222e-05
129	single-stranded DNA binding	(4/11)	(102/9624)	5.74636e-05
129	catalytic activity, acting on DNA	(3/11)	(155/9624)	0.00635372
132	structural molecule activity	(6/11)	(497/9624)	8.8537e-05
133	structural molecule activity	(11/14)	(497/9624)	3.16593e-11
134	structural molecule activity	(7/10)	(497/9624)	1.47711e-06
136	sequence-specific DNA binding	(7/11)	(1036/9624)	0.00113681
136	cis-regulatory region sequence-specific DNA binding	(5/11)	(753/9624)	0.00926921
137	SNARE binding	(8/10)	(94/9624)	2.97966e-14
137	molecular adaptor activity	(5/10)	(275/9624)	2.26405e-05
138	RNA binding	(10/12)	(1345/9624)	2.78333e-06
138	structural molecule activity	(6/12)	(497/9624)	0.000130277
138	translation regulator activity	(3/12)	(120/9624)	0.00255431
139	oxygen binding	(2/11)	(23/9624)	0.00533864
142	molecular transducer activity	(6/12)	(679/9624)	0.00246785
142	phosphatidylinositol 3-kinase binding	(2/12)	(28/9624)	0.00846631
142	transferase activity, transferring phosphorus-containing groups	(5/12)	(666/9624)	0.00876844
143	chromatin binding	(5/9)	(440/9624)	0.000232364
143	modification-dependent protein binding	(3/9)	(129/9624)	0.00102478
144	chromatin binding	(5/12)	(440/9624)	0.00438078
145	haptoglobin binding	(3/13)	(6/9624)	1.34483e-06
145	organic acid binding	(4/13)	(74/9624)	3.82413e-05
145	hemoglobin binding	(2/13)	(6/9624)	0.000220411
145	RNA binding	(7/13)	(1345/9624)	0.00355575
145	oxidoreductase activity	(4/13)	(449/9624)	0.00928298
146	translation regulator activity	(6/11)	(120/9624)	3.05624e-08
146	RNA binding	(8/11)	(1345/9624)	0.000166818
146	translation initiation factor binding	(2/11)	(28/9624)	0.00309224
147	cytoskeletal motor activity	(4/11)	(85/9624)	3.56819e-05
147	dynein heavy chain binding	(2/11)	(8/9624)	0.000331329
148	inhibin binding	(4/13)	(5/9624)	2.90007e-10
148	growth factor activity	(6/13)	(129/9624)	1.18916e-07
148	signaling receptor regulator activity	(7/13)	(350/9624)	1.08888e-06
148	cytokine activity	(5/13)	(167/9624)	1.2356e-05
148	growth factor binding	(4/13)	(113/9624)	6.88725e-05
148	coreceptor activity	(3/13)	(39/9624)	8.2705e-05
148	activin receptor binding	(2/13)	(8/9624)	0.000194505
148	molecular transducer activity	(6/13)	(679/9624)	0.000488286
148	nodal binding	(1/13)	(1/9624)	0.00391729
148	SMAD binding	(2/13)	(69/9624)	0.00989966
149	aspartic endopeptidase activity, intramembrane cleaving	(2/12)	(3/9624)	0.000132462
149	transporter activity	(5/12)	(584/9624)	0.00694361
149	peptidase activity	(4/12)	(371/9624)	0.00868824
153	sequence-specific DNA binding	(5/8)	(1036/9624)	0.00424626
154	histone binding	(4/10)	(185/9624)	8.62171e-05
154	modification-dependent protein binding	(3/10)	(129/9624)	0.000746785
154	sequence-specific DNA binding	(5/10)	(1036/9624)	0.00550851
155	transcription regulator activity	(10/11)	(1231/9624)	1.32566e-07
155	sequence-specific DNA binding	(8/11)	(1036/9624)	1.29194e-05
155	cis-regulatory region sequence-specific DNA binding	(5/11)	(753/9624)	0.00358808
156	protein kinase A binding	(4/9)	(43/9624)	8.13731e-07
157	structural molecule activity	(11/12)	(497/9624)	2.86894e-13
157	RNA binding	(10/12)	(1345/9624)	2.78333e-07
159	organic acid transmembrane transporter activity	(3/10)	(63/9624)	0.00106143
159	ion transmembrane transporter activity	(5/10)	(465/9624)	0.00106143
159	sulfur compound transmembrane transporter activity	(2/10)	(20/9624)	0.00182808
160	transferase activity, transferring nitrogenous groups	(2/8)	(14/9624)	0.00136879
161	heat shock protein binding	(7/10)	(104/9624)	5.24679e-11
161	chaperone binding	(4/10)	(84/9624)	1.74365e-05
161	misfolded protein binding	(2/10)	(27/9624)	0.00358833
161	ATPase regulator activity	(2/10)	(39/9624)	0.00451507
162	enzyme binding	(7/9)	(1696/9624)	0.00161747
163	ribonucleotide binding	(7/11)	(1370/9624)	0.00311657
163	enzyme regulator activity	(6/11)	(957/9624)	0.00311657
164	growth factor activity	(4/10)	(129/9624)	0.000103344
164	glycosaminoglycan binding	(4/10)	(155/9624)	0.000107148
164	growth factor binding	(3/10)	(113/9624)	0.000757036
165	lamin binding	(3/10)	(12/9624)	3.71458e-06
166	transferase activity, transferring phosphorus-containing groups	(5/9)	(666/9624)	0.00264941
167	ATP hydrolysis activity	(5/9)	(334/9624)	7.13645e-05
168	actin-dependent atpase activity	(2/11)	(18/9624)	0.00593742
168	calmodulin binding	(3/11)	(152/9624)	0.00958203
170	SNARE binding	(3/8)	(94/9624)	0.000536539
173	RNA binding	(9/12)	(1345/9624)	7.32546e-05
175	monocarboxylic acid transmembrane transporter activity	(3/10)	(29/9624)	7.85898e-05
175	neurotransmitter transmembrane transporter activity	(2/10)	(7/9624)	0.000183162
175	ion transmembrane transporter activity	(5/10)	(465/9624)	0.000286585
175	chloride transmembrane transporter activity	(2/10)	(47/9624)	0.00345811
176	transporter activity	(5/11)	(584/9624)	0.00824975
177	ion transmembrane transporter activity	(6/12)	(465/9624)	0.000390583
177	water transmembrane transporter activity	(2/12)	(7/9624)	0.000481285
177	carbohydrate transmembrane transporter activity	(2/12)	(14/9624)	0.00141491
178	peptidase activity	(4/9)	(371/9624)	0.00516363
179	mitogen-activated protein kinase binding	(4/12)	(30/9624)	5.97165e-07
180	mannosyl-oligosaccharide mannosidase activity	(2/10)	(3/9624)	5.82756e-05
180	misfolded protein binding	(2/10)	(27/9624)	0.00336406
181	molecular adaptor activity	(5/12)	(275/9624)	0.000308531
183	pattern recognition receptor activity	(2/10)	(18/9624)	0.00249838
184	cytoskeletal protein binding	(6/9)	(764/9624)	0.000334868
186	RNA binding	(10/12)	(1345/9624)	2.36583e-06
187	3-oxo-arachidoyl-CoA synthase activity	(7/12)	(7/9624)	1.67403e-20
187	acyltransferase activity	(8/12)	(138/9624)	7.33376e-12
188	growth factor activity	(8/12)	(129/9624)	7.53026e-12
188	signaling receptor binding	(9/12)	(1189/9624)	6.40666e-06
188	chemoattractant activity	(2/12)	(26/9624)	0.00216402
188	carbohydrate binding	(3/12)	(149/9624)	0.00274425
188	antigen binding	(2/12)	(41/9624)	0.00360236
189	channel regulator activity	(3/12)	(101/9624)	0.000355392
189	transmembrane transporter binding	(3/12)	(105/9624)	0.000355392
190	high-density lipoprotein particle binding	(4/10)	(7/9624)	5.95792e-10
190	alcohol binding	(4/10)	(68/9624)	6.7232e-06
190	quaternary ammonium group binding	(3/10)	(26/9624)	2.00538e-05
190	lipid binding	(6/10)	(539/9624)	3.76781e-05
190	low-density lipoprotein particle binding	(2/10)	(11/9624)	0.000257051
190	apolipoprotein binding	(2/10)	(15/9624)	0.000419696
190	O-acyltransferase activity	(2/10)	(19/9624)	0.000596742
190	amide binding	(3/10)	(287/9624)	0.00868431
193	glutamate receptor activity	(4/10)	(22/9624)	1.66209e-07
193	molecular transducer activity	(5/10)	(679/9624)	0.00627854
194	protein kinase C binding	(3/11)	(48/9624)	0.000635222
195	calcium ion binding	(5/11)	(419/9624)	0.000964925
196	catalytic activity, acting on DNA	(5/11)	(155/9624)	1.12874e-05
196	damaged DNA binding	(3/11)	(59/9624)	0.000453379
196	helicase activity	(3/11)	(120/9624)	0.00251328
198	extracellular matrix binding	(5/11)	(46/9624)	2.43527e-08
198	cell adhesion molecule binding	(8/11)	(442/9624)	3.66963e-08
198	protein-containing complex binding	(9/11)	(1010/9624)	6.08118e-07
198	signaling receptor binding	(7/11)	(1189/9624)	0.000612058
198	fibronectin binding	(2/11)	(23/9624)	0.00160159
201	signaling receptor binding	(11/11)	(1189/9624)	1.47406e-09
201	immune receptor activity	(6/11)	(101/9624)	3.81956e-09
201	cytokine activity	(5/11)	(167/9624)	2.35986e-06
201	growth factor binding	(4/11)	(113/9624)	1.67432e-05
201	growth factor activity	(4/11)	(129/9624)	2.36343e-05
202	ubiquitin-like protein binding	(4/9)	(95/9624)	1.5135e-05
202	calcium-dependent protein binding	(3/9)	(65/9624)	0.000167982
205	transcription regulator activity	(8/11)	(1231/9624)	9.70946e-05
206	carboxylic acid binding	(4/7)	(131/9624)	1.11199e-05
206	GTPase activator activity	(3/7)	(207/9624)	0.00161025
206	enzyme regulator activity	(4/7)	(957/9624)	0.00766752
206	oxidoreductase activity	(3/7)	(449/9624)	0.00766752
208	sequence-specific DNA binding	(11/11)	(1036/9624)	1.50138e-10
208	cis-regulatory region sequence-specific DNA binding	(10/11)	(753/9624)	2.91196e-10
209	immune receptor activity	(6/10)	(101/9624)	3.03503e-09
209	cytokine activity	(4/10)	(167/9624)	8.58905e-05
209	cytokine binding	(3/10)	(109/9624)	0.00052021
209	growth factor activity	(3/10)	(129/9624)	0.000657369
209	signaling receptor binding	(5/10)	(1189/9624)	0.00781226
209	growth factor binding	(2/10)	(113/9624)	0.0093963
212	photoreceptor activity	(2/9)	(6/9624)	0.000395725
213	cytoskeletal protein binding	(7/8)	(764/9624)	3.46298e-06
214	steroid hormone receptor activity	(2/6)	(20/9624)	0.00116358
220	cullin family protein binding	(2/4)	(23/9624)	0.000163433
221	RNA binding	(8/10)	(1345/9624)	0.000133423
225	RNA binding	(9/10)	(1345/9624)	2.0866e-06
228	cytoskeletal protein binding	(5/10)	(764/9624)	0.00727257
230	GTPase activity	(5/10)	(250/9624)	7.46722e-05
230	hydrolase activity, acting on acid anhydrides	(6/10)	(639/9624)	0.000202406
231	cyclin-dependent protein serine/threonine kinase regulator activity	(4/9)	(42/9624)	9.32643e-07
231	protein serine/threonine kinase inhibitor activity	(2/9)	(27/9624)	0.00289063
231	RNA binding	(6/9)	(1345/9624)	0.00289063
231	protein serine/threonine kinase activator activity	(2/9)	(36/9624)	0.00289063
231	transcription factor binding	(4/9)	(563/9624)	0.00553231
232	Wnt-protein binding	(5/10)	(20/9624)	1.18603e-10
232	Wnt-activated receptor activity	(4/10)	(12/9624)	3.04326e-09
232	co-receptor binding	(2/10)	(11/9624)	0.00037228
232	coreceptor activity	(2/10)	(39/9624)	0.00370376
235	metal ion transmembrane transporter activity	(3/8)	(227/9624)	0.00540278
237	structural molecule activity	(7/9)	(497/9624)	6.18378e-07
237	calcium ion binding	(6/9)	(419/9624)	4.93932e-06
237	glycosaminoglycan binding	(3/9)	(155/9624)	0.00213696
237	hormone activity	(2/9)	(73/9624)	0.00789559
238	cell adhesion molecule binding	(5/9)	(442/9624)	0.000388714
238	protein kinase A binding	(2/9)	(43/9624)	0.00619378
239	oxidoreductase activity	(4/9)	(449/9624)	0.00359563
239	structural molecule activity	(4/9)	(497/9624)	0.00359563
240	molecular transducer activity	(5/7)	(679/9624)	0.000353191
248	deaminase activity	(2/9)	(18/9624)	0.00342282
250	cytoskeletal protein binding	(9/9)	(764/9624)	8.39117e-10
250	structural molecule activity	(6/9)	(497/9624)	3.15891e-06
253	calcium ion binding	(4/9)	(419/9624)	0.00637152
255	cyclin-dependent protein serine/threonine kinase regulator activity	(6/9)	(42/9624)	6.7333e-12
255	protein serine/threonine kinase activator activity	(2/9)	(36/9624)	0.002291
255	histone binding	(3/9)	(185/9624)	0.002291
257	growth factor activity	(4/9)	(129/9624)	9.58278e-05
258	serotonin receptor activity	(2/8)	(14/9624)	0.00120453
258	protein C-terminus binding	(3/8)	(166/9624)	0.00291313
258	G protein-coupled receptor activity	(3/8)	(222/9624)	0.00456474
260	alcohol binding	(3/7)	(68/9624)	0.000213688
260	store-operated calcium channel activity	(2/7)	(10/9624)	0.000213688
261	RNA polymerase II transcription corepressor binding	(3/8)	(16/9624)	1.94411e-06
261	chromatin binding	(6/8)	(440/9624)	1.94411e-06
261	histone binding	(4/8)	(185/9624)	3.48091e-05
261	protein methyltransferase activity	(3/8)	(56/9624)	3.48091e-05
261	modification-dependent protein binding	(3/8)	(129/9624)	0.00023695
261	transcription factor binding	(4/8)	(563/9624)	0.00114116
262	poly(A)-specific ribonuclease activity	(3/8)	(10/9624)	8.57348e-07
262	RNA binding	(6/8)	(1345/9624)	0.00152299
263	translation regulator activity	(4/9)	(120/9624)	3.86463e-05
264	RNA binding	(9/9)	(1345/9624)	7.72973e-08
264	structural molecule activity	(7/9)	(497/9624)	7.72973e-08
266	transcription regulator activity	(8/9)	(1231/9624)	3.36416e-06
266	sequence-specific DNA binding	(6/9)	(1036/9624)	0.000290152
266	cis-regulatory region sequence-specific DNA binding	(5/9)	(753/9624)	0.000558764
268	organic acid transmembrane transporter activity	(3/9)	(63/9624)	0.000480422
268	amino acid transmembrane transporter activity	(2/9)	(37/9624)	0.00409359
268	ion transmembrane transporter activity	(4/9)	(465/9624)	0.00409359
269	cyclin-dependent protein serine/threonine kinase regulator activity	(3/9)	(42/9624)	6.37543e-05
269	enzyme regulator activity	(5/9)	(957/9624)	0.00430613
270	complement binding	(4/6)	(19/9624)	1.94819e-09
272	RNA binding	(8/9)	(1345/9624)	7.892e-06
272	isomerase activity	(3/9)	(104/9624)	0.000343805
273	catalytic activity, acting on RNA	(8/8)	(234/9624)	3.25639e-13
274	unfolded protein binding	(4/6)	(97/9624)	3.00823e-06
274	chaperone binding	(3/6)	(84/9624)	0.000132193
274	heat shock protein binding	(3/6)	(104/9624)	0.000167638
274	misfolded protein binding	(2/6)	(27/9624)	0.000592803
274	ATPase regulator activity	(2/6)	(39/9624)	0.00099785
275	sequence-specific DNA binding	(6/6)	(1036/9624)	2.76487e-05
275	transcription factor binding	(5/6)	(563/9624)	3.46223e-05
275	transcription regulator activity	(5/6)	(1231/9624)	0.00109387
275	RNA polymerase II activating transcription factor binding	(2/6)	(42/9624)	0.00124123
275	importin-alpha family protein binding	(1/6)	(4/9624)	0.00747547
276	sequence-specific DNA binding	(5/7)	(1036/9624)	0.00549242
276	cis-regulatory region sequence-specific DNA binding	(4/7)	(753/9624)	0.00787726
278	chloride transmembrane transporter activity	(4/8)	(47/9624)	1.10254e-06
278	ion transmembrane transporter activity	(6/8)	(465/9624)	5.08407e-06
278	passive transmembrane transporter activity	(5/8)	(250/9624)	6.37054e-06
278	active transmembrane transporter activity	(4/8)	(124/9624)	1.13028e-05
278	gated channel activity	(4/8)	(185/9624)	4.64657e-05
278	dicarboxylic acid transmembrane transporter activity	(2/8)	(13/9624)	0.000214626
278	ligand-gated ion channel activity	(2/8)	(85/9624)	0.0074147
278	channel regulator activity	(2/8)	(101/9624)	0.00937699
280	cytoskeletal protein binding	(8/8)	(764/9624)	1.67722e-08
281	signaling receptor binding	(6/8)	(1189/9624)	0.000867062
283	catalytic activity, acting on DNA	(4/5)	(155/9624)	3.19682e-06
283	damaged DNA binding	(3/5)	(59/9624)	1.08491e-05
283	hydrolase activity, acting on ester bonds	(4/5)	(461/9624)	8.33695e-05
283	hydrolase activity, acting on glycosyl bonds	(2/5)	(69/9624)	0.00124903
286	histone binding	(3/6)	(185/9624)	0.00120554
287	wide pore channel activity	(2/7)	(20/9624)	0.00259772
287	ion transmembrane transporter activity	(4/7)	(465/9624)	0.00259772
287	alcohol binding	(2/7)	(68/9624)	0.00782521
288	GTPase activator activity	(4/8)	(207/9624)	0.000272051
288	enzyme regulator activity	(5/8)	(957/9624)	0.00416889
289	translation regulator activity	(8/8)	(120/9624)	4.61694e-15
289	translation initiation factor binding	(2/8)	(28/9624)	0.000753695
290	RNA binding	(7/7)	(1345/9624)	1.23283e-05
292	protein folding chaperone	(7/8)	(33/9624)	2.92772e-16
294	cysteine-type endopeptidase inhibitor activity	(2/8)	(40/9624)	0.00882074
295	protein tyrosine kinase binding	(3/8)	(84/9624)	0.000452507
295	protein tyrosine kinase activator activity	(2/8)	(18/9624)	0.000597361
303	RNA binding	(8/8)	(1345/9624)	4.28806e-07
306	GTP-dependent protein binding	(3/8)	(20/9624)	5.55107e-06
306	GDP binding	(3/8)	(65/9624)	0.000104493
308	hydrolase activity, acting on glycosyl bonds	(5/8)	(69/9624)	1.44088e-08
308	signaling receptor binding	(7/8)	(1189/9624)	2.47067e-05
308	identical protein binding	(7/8)	(1509/9624)	8.48207e-05
308	lipid binding	(5/8)	(539/9624)	0.000105233
308	amide binding	(4/8)	(287/9624)	0.000157831
308	pattern recognition receptor activity	(2/8)	(18/9624)	0.000210061
310	transcription regulator activity	(6/7)	(1231/9624)	0.000351259
311	RNA binding	(8/8)	(1345/9624)	5.71741e-07
312	cytoskeletal protein binding	(4/4)	(764/9624)	7.88562e-05
313	enzyme regulator activity	(6/7)	(957/9624)	7.93917e-05
313	cysteine-type endopeptidase inhibitor activity	(2/7)	(40/9624)	0.00226918
313	identical protein binding	(5/7)	(1509/9624)	0.00649074
313	enzyme binding	(5/7)	(1696/9624)	0.00841608
314	ubiquitin-like protein transferase activity	(7/8)	(366/9624)	8.42222e-09
315	tetrapyrrole binding	(8/8)	(74/9624)	9.93748e-17
315	transition metal ion binding	(7/8)	(713/9624)	3.56921e-07
315	oxygen binding	(2/8)	(23/9624)	0.000454957
318	RNA binding	(6/8)	(1345/9624)	0.00144283
319	molecular adaptor activity	(6/8)	(275/9624)	2.06476e-07
320	transcription regulator activity	(8/8)	(1231/9624)	9.13143e-07
320	cis-regulatory region sequence-specific DNA binding	(7/8)	(753/9624)	9.13143e-07
322	RNA binding	(6/7)	(1345/9624)	0.000227462
322	structural molecule activity	(4/7)	(497/9624)	0.000542725
323	neurotransmitter receptor activity	(6/8)	(66/9624)	3.19795e-11
323	neurotransmitter binding	(4/8)	(11/9624)	3.01069e-10
325	glycosyltransferase activity	(8/8)	(109/9624)	1.87872e-15
325	organic acid binding	(5/8)	(74/9624)	3.86736e-09
325	protein kinase C binding	(2/8)	(48/9624)	0.000752787
326	signaling receptor binding	(6/7)	(1189/9624)	8.80888e-05
327	immune receptor activity	(4/6)	(101/9624)	1.51821e-06
327	cytokine binding	(3/6)	(109/9624)	0.000124091
327	cytokine activity	(2/6)	(167/9624)	0.00964938
328	protein dimerization activity	(4/6)	(732/9624)	0.00439792
329	hydrolase activity, acting on ester bonds	(5/7)	(461/9624)	5.26439e-05
330	transporter activity	(5/6)	(584/9624)	0.000110737
330	ATP hydrolysis activity	(4/6)	(334/9624)	0.000194843
330	active transmembrane transporter activity	(3/6)	(124/9624)	0.000194843
330	ion transmembrane transporter activity	(3/6)	(465/9624)	0.00602699
332	guanyl nucleotide binding	(3/6)	(283/9624)	0.00628996
332	GDP binding	(2/6)	(65/9624)	0.00628996
332	enzyme regulator activity	(4/6)	(957/9624)	0.00783261
334	cargo receptor activity	(2/5)	(43/9624)	0.00444707
334	exogenous protein binding	(2/5)	(65/9624)	0.00509833
336	profilin binding	(3/7)	(8/9624)	1.31765e-07
336	cytoskeletal protein binding	(4/7)	(764/9624)	0.00567575
338	cis-regulatory region sequence-specific DNA binding	(7/7)	(753/9624)	3.14883e-07
338	transcription factor binding	(4/7)	(563/9624)	0.00158354
341	transferase activity, transferring phosphorus-containing groups	(4/5)	(666/9624)	0.000607918
341	protein serine/threonine kinase activator activity	(2/5)	(36/9624)	0.000607918
342	chaperone binding	(3/7)	(84/9624)	0.00054733
344	cytoskeletal protein binding	(5/7)	(764/9624)	0.000913616
347	NAD binding	(3/7)	(41/9624)	6.20629e-05
347	deacetylase activity	(2/7)	(24/9624)	0.00155271
349	adenyl nucleotide binding	(6/6)	(1125/9624)	6.55589e-05
349	transferase activity, transferring phosphorus-containing groups	(5/6)	(666/9624)	7.67188e-05
352	cytoskeletal protein binding	(5/7)	(764/9624)	0.00137042
352	structural molecule activity	(4/7)	(497/9624)	0.00260508
353	transcription regulator activity	(5/7)	(1231/9624)	0.00644503
357	serine-type endopeptidase inhibitor activity	(2/6)	(56/9624)	0.00982874
358	BMP receptor binding	(3/7)	(10/9624)	5.36135e-07
358	growth factor activity	(4/7)	(129/9624)	9.93126e-06
358	co-receptor binding	(2/7)	(11/9624)	0.00011811
358	cytokine binding	(3/7)	(109/9624)	0.000174714
358	signaling receptor binding	(5/7)	(1189/9624)	0.00131206
360	lipid binding	(4/6)	(539/9624)	0.00120005
361	calcitonin family receptor activity	(5/7)	(6/9624)	2.74942e-15
361	coreceptor activity	(3/7)	(39/9624)	7.98613e-06
361	hormone binding	(3/7)	(67/9624)	3.31974e-05
361	amide binding	(4/7)	(287/9624)	6.31346e-05
363	protein dimerization activity	(4/6)	(732/9624)	0.00879584
364	G protein-coupled opioid receptor activity	(3/6)	(7/9624)	1.08303e-07
367	chemoattractant activity	(2/6)	(26/9624)	0.00230076
369	GABA receptor activity	(5/7)	(12/9624)	4.10886e-13
369	morphogen activity	(1/7)	(5/9624)	0.00617475
371	peptide disulfide oxidoreductase activity	(3/7)	(12/9624)	1.034e-06
371	oxidoreductase activity	(5/7)	(449/9624)	2.80076e-05
372	chromatin binding	(4/7)	(440/9624)	0.00189179
375	ATP hydrolysis activity	(4/6)	(334/9624)	0.000242729
375	ATPase activator activity	(2/6)	(22/9624)	0.000446488
378	structural molecule activity	(4/6)	(497/9624)	0.000679014
378	cytoskeletal protein binding	(4/6)	(764/9624)	0.00181693
380	protein domain specific binding	(5/7)	(582/9624)	0.000211176
380	protein self-association	(2/7)	(44/9624)	0.0029597
385	cis-regulatory region sequence-specific DNA binding	(6/7)	(753/9624)	8.83021e-06
386	growth factor activity	(3/7)	(129/9624)	0.00134604
386	protein tyrosine kinase binding	(2/7)	(84/9624)	0.00870727
386	immune receptor activity	(2/7)	(101/9624)	0.00940462
387	cytoskeletal motor activity	(5/5)	(85/9624)	4.29527e-10
387	dynein heavy chain binding	(2/5)	(8/9624)	1.81176e-05
387	dynein light chain binding	(1/5)	(5/9624)	0.00583991
388	protein-hormone receptor activity	(2/7)	(14/9624)	0.000109594
388	signaling receptor binding	(4/7)	(1189/9624)	0.00952893
389	ATP hydrolysis activity	(7/7)	(334/9624)	4.5634e-10
389	magnesium ion binding	(6/7)	(161/9624)	5.51677e-10
390	nucleotide receptor activity	(2/4)	(7/9624)	3.26298e-05
390	SNARE binding	(2/4)	(94/9624)	0.00335502
392	transcription regulator activity	(6/7)	(1231/9624)	0.000266025
392	cis-regulatory region sequence-specific DNA binding	(5/7)	(753/9624)	0.000266025
392	repressing transcription factor binding	(2/7)	(65/9624)	0.00230726
393	sequence-specific DNA binding	(6/7)	(1036/9624)	0.000117184
393	cis-regulatory region sequence-specific DNA binding	(5/7)	(753/9624)	0.00021282
394	microtubule-severing ATPase activity	(2/6)	(6/9624)	8.7365e-05
396	SNARE binding	(5/7)	(94/9624)	3.3028e-08
396	amino acid transmembrane transporter activity	(2/7)	(37/9624)	0.00298392
396	calcium-dependent protein binding	(2/7)	(65/9624)	0.00461452
398	cytoskeletal protein binding	(4/5)	(764/9624)	0.00184681
399	transcription regulator activity	(5/7)	(1231/9624)	0.0091287
400	transcription regulator activity	(6/7)	(1231/9624)	0.000351259
400	cis-regulatory region sequence-specific DNA binding	(4/7)	(753/9624)	0.00698211
401	transcription regulator activity	(7/7)	(1231/9624)	8.27817e-06
401	sequence-specific DNA binding	(6/7)	(1036/9624)	7.32398e-05
401	cis-regulatory region sequence-specific DNA binding	(4/7)	(753/9624)	0.00537086
404	catalytic activity, acting on DNA	(6/7)	(155/9624)	1.53257e-09
404	hydrolase activity, acting on ester bonds	(7/7)	(461/9624)	3.8778e-09
404	basal transcription machinery binding	(2/7)	(51/9624)	0.0026529
405	structural molecule activity	(5/6)	(497/9624)	1.44885e-05
406	clathrin binding	(5/6)	(56/9624)	3.65189e-10
407	core promoter sequence-specific DNA binding	(2/6)	(33/9624)	0.00288273
413	metal cluster binding	(4/5)	(49/9624)	3.84084e-08
413	2 iron, 2 sulfur cluster binding	(3/5)	(16/9624)	2.44591e-07
413	4 iron, 4 sulfur cluster binding	(2/5)	(34/9624)	0.000521504
417	protein serine/threonine kinase activator activity	(2/5)	(36/9624)	0.00256676
419	protein domain specific binding	(4/5)	(582/9624)	0.000756505
422	store-operated calcium channel activity	(3/6)	(10/9624)	2.58131e-07
423	cell adhesion molecule binding	(5/6)	(442/9624)	1.96229e-05
423	molecular transducer activity	(4/6)	(679/9624)	0.00279175
423	exogenous protein binding	(2/6)	(65/9624)	0.00375191
424	calcium ion binding	(3/4)	(419/9624)	0.00158602
427	rRNA (guanine) methyltransferase activity	(2/5)	(4/9624)	2.20183e-05
427	catalytic activity, acting on RNA	(3/5)	(234/9624)	0.000775678
427	RNA binding	(4/5)	(1345/9624)	0.00478316
430	chemoattractant activity	(2/6)	(26/9624)	0.00230076
430	signaling receptor regulator activity	(3/6)	(350/9624)	0.00966717
432	catalytic activity, acting on RNA	(5/5)	(234/9624)	4.88905e-08
433	catalytic activity, acting on RNA	(3/5)	(234/9624)	0.00150573
434	carbohydrate transmembrane transporter activity	(2/3)	(14/9624)	7.65788e-05
434	water transmembrane transporter activity	(1/3)	(7/9624)	0.00809884
436	cytoskeletal motor activity	(2/5)	(85/9624)	0.00833519
440	RNA binding	(5/5)	(1345/9624)	0.000423782
442	lipid binding	(5/6)	(539/9624)	9.91442e-05
442	carboxylic acid binding	(3/6)	(131/9624)	0.000765535
442	RNA polymerase II repressing transcription_factor_binding	(2/6)	(32/9624)	0.00169962
442	drug binding	(2/6)	(42/9624)	0.00220663
442	transition metal ion binding	(4/6)	(713/9624)	0.00254157
444	enzyme regulator activity	(6/6)	(957/9624)	8.57901e-06
444	protein domain specific binding	(4/6)	(582/9624)	0.000560979
444	GTPase activator activity	(3/6)	(207/9624)	0.000560979
444	protein tyrosine kinase binding	(2/6)	(84/9624)	0.00248357
445	clathrin binding	(2/3)	(56/9624)	0.000993981
447	peptidase activity	(3/5)	(371/9624)	0.00268153
448	cysteine-type endopeptidase inhibitor activity	(2/4)	(40/9624)	0.00070375
450	poly(A)-specific ribonuclease activity	(2/6)	(10/9624)	0.00021817
452	translation regulator activity	(4/6)	(120/9624)	2.19292e-06
452	translation initiation factor binding	(3/6)	(28/9624)	2.19292e-06
456	alcohol binding	(2/5)	(68/9624)	0.00388185
456	lipid binding	(3/5)	(539/9624)	0.00641881
459	scaffold protein binding	(2/6)	(53/9624)	0.0061615
461	protein serine/threonine kinase activator activity	(2/6)	(36/9624)	0.00242595
462	scaffold protein binding	(3/5)	(53/9624)	7.82521e-06
462	structural molecule activity	(4/5)	(497/9624)	8.42846e-05
463	single-stranded DNA binding	(2/2)	(102/9624)	0.00200229
465	protein tyrosine kinase binding	(2/5)	(84/9624)	0.00962091
468	axon guidance receptor activity	(2/6)	(7/9624)	0.000115484
468	extracellular matrix binding	(2/6)	(46/9624)	0.00281522
470	macromolecule transmembrane transporter activity	(2/5)	(19/9624)	0.000248393
470	ATPase activator activity	(2/5)	(22/9624)	0.000248393
474	serotonin receptor activity	(2/6)	(14/9624)	0.00041132
474	G protein-coupled receptor activity	(3/6)	(222/9624)	0.00161047
479	sequence-specific DNA binding	(4/5)	(1036/9624)	0.00671681
482	translation regulator activity	(3/5)	(120/9624)	9.28309e-05
482	RNA binding	(5/5)	(1345/9624)	0.000132432
483	RNA binding	(5/6)	(1345/9624)	0.00168563
487	GDP binding	(2/5)	(65/9624)	0.00576333
488	RNA binding	(6/6)	(1345/9624)	5.16565e-05
489	RNA binding	(4/4)	(1345/9624)	0.0030401
491	transferase activity, transferring sulphur-containing groups	(2/6)	(18/9624)	0.000641451
492	calcium-dependent protein binding	(2/5)	(65/9624)	0.00886667
496	serine hydrolase activity	(4/6)	(105/9624)	2.9605e-06
496	calcium ion binding	(3/6)	(419/9624)	0.0074257
499	protein N-terminus binding	(3/5)	(100/9624)	0.000128683
500	transcription regulator activity	(6/6)	(1231/9624)	3.89973e-05
500	transcription factor binding	(3/6)	(563/9624)	0.0062748
502	growth factor binding	(4/6)	(113/9624)	3.71682e-06
503	sequence-specific DNA binding	(5/6)	(1036/9624)	0.000548137
504	channel regulator activity	(5/6)	(101/9624)	8.91446e-09
504	transmembrane transporter binding	(3/6)	(105/9624)	5.34016e-05
504	serine hydrolase activity	(2/6)	(105/9624)	0.00248269
506	cis-regulatory region sequence-specific DNA binding	(5/5)	(753/9624)	8.68941e-06
511	ATPase activator activity	(2/5)	(22/9624)	0.000844536
513	ATPase-coupled ion transmembrane transporter activity	(4/5)	(38/9624)	2.67866e-08
513	transmembrane transporter binding	(3/5)	(105/9624)	4.61393e-05
513	active transmembrane transporter activity	(2/5)	(124/9624)	0.00379483
516	clathrin binding	(2/5)	(56/9624)	0.00295968
517	protein dimerization activity	(3/3)	(732/9624)	0.00581683
517	nuclear hormone receptor binding	(2/3)	(126/9624)	0.00581683
521	calcium ion binding	(4/5)	(419/9624)	0.000239504
522	ATP-dependent DNA/DNA annealing activity	(1/1)	(6/9624)	0.00623441
523	peptidase activity	(3/5)	(371/9624)	0.00750829
526	glutathione peroxidase activity	(3/5)	(15/9624)	5.50416e-07
526	oxidoreductase activity	(4/5)	(449/9624)	0.000101349
526	lyase activity	(2/5)	(113/9624)	0.0048071
530	dynein light intermediate chain binding	(3/4)	(14/9624)	5.87706e-08
530	dynein light chain binding	(1/4)	(5/9624)	0.00415369
536	NAD binding	(2/4)	(41/9624)	0.0013738
539	SMAD binding	(3/5)	(69/9624)	0.000101256
539	macrolide binding	(2/5)	(12/9624)	0.000112343
539	protein-containing complex binding	(4/5)	(1010/9624)	0.00267193
539	signaling receptor binding	(4/5)	(1189/9624)	0.00371868
544	metalloendopeptidase inhibitor activity	(2/5)	(12/9624)	0.000142234
544	transition metal ion binding	(4/5)	(713/9624)	0.000703224
546	catecholamine binding	(2/5)	(11/9624)	0.000248962
546	G protein-coupled receptor activity	(3/5)	(222/9624)	0.00122879
546	ligand-gated ion channel activity	(2/5)	(85/9624)	0.00397816
546	vasopressin receptor activity	(1/5)	(6/9624)	0.00928652
547	translation regulator activity	(5/5)	(120/9624)	2.21828e-09
547	translation initiation factor binding	(2/5)	(28/9624)	0.000162382
549	transcription regulator activity	(5/5)	(1231/9624)	0.000237974
550	cysteine-type endopeptidase inhibitor activity	(2/5)	(40/9624)	0.00200542
553	cell adhesion molecule binding	(4/5)	(442/9624)	0.000190425
553	exogenous protein binding	(2/5)	(65/9624)	0.001995
554	transcription regulator activity	(4/4)	(1231/9624)	0.00309978
554	steroid hormone receptor binding	(2/4)	(70/9624)	0.00309978
555	sequence-specific DNA binding	(5/5)	(1036/9624)	0.000329611
557	poly(A)-specific ribonuclease activity	(2/5)	(10/9624)	9.70184e-05
557	translation regulator activity	(2/5)	(120/9624)	0.00752223
558	misfolded protein binding	(2/4)	(27/9624)	0.000302152
558	chaperone binding	(2/4)	(84/9624)	0.0017863
563	melanocortin receptor activity	(2/5)	(4/9624)	1.42471e-05
563	hormone activity	(2/5)	(73/9624)	0.0020504
564	enzyme regulator activity	(4/5)	(957/9624)	0.00179036
564	lyase activity	(2/5)	(113/9624)	0.00267061
566	transferase activity, transferring alkyl or aryl (other than methyl) groups	(2/5)	(36/9624)	0.00270186
569	cation channel activity	(4/5)	(176/9624)	7.99464e-06
569	ligand-gated ion channel activity	(2/5)	(85/9624)	0.00189436
570	neurotransmitter receptor activity	(4/5)	(66/9624)	9.61493e-08
570	GABA receptor activity	(3/5)	(12/9624)	9.61493e-08
570	catecholamine binding	(1/5)	(11/9624)	0.00741392
571	single-stranded DNA binding	(2/3)	(102/9624)	0.00331404
576	catalytic activity, acting on DNA	(5/5)	(155/9624)	1.32124e-08
576	transferase activity, transferring phosphorus-containing groups	(4/5)	(666/9624)	0.000698421
576	chromatin binding	(3/5)	(440/9624)	0.00383894
578	store-operated calcium channel activity	(2/4)	(10/9624)	6.40676e-05
579	ubiquitin-like protein transferase activity	(3/4)	(366/9624)	0.00148469
585	RNA binding	(5/5)	(1345/9624)	0.000476754
585	helicase activity	(2/5)	(120/9624)	0.00677001
587	metal ion transmembrane transporter activity	(5/5)	(227/9624)	6.29195e-08
588	transition metal ion binding	(4/5)	(713/9624)	0.0012658
588	SNARE binding	(2/5)	(94/9624)	0.00416708
590	neuropeptide receptor activity	(2/5)	(25/9624)	0.000644774
591	coreceptor activity	(2/3)	(39/9624)	0.000287303
596	SNARE binding	(2/4)	(94/9624)	0.00279585
598	cytoskeletal protein binding	(2/2)	(764/9624)	0.00629436
602	cis-regulatory region sequence-specific DNA binding	(4/4)	(753/9624)	0.000520823
602	E-box binding	(2/4)	(44/9624)	0.000623413
602	protein dimerization activity	(3/4)	(732/9624)	0.00463051
604	protein dimerization activity	(5/5)	(732/9624)	3.26758e-05
607	sequence-specific DNA binding	(5/5)	(1036/9624)	0.000100316
607	cis-regulatory region sequence-specific DNA binding	(3/5)	(753/9624)	0.00987369
610	cis-regulatory region sequence-specific DNA binding	(5/5)	(753/9624)	2.02753e-05
612	identical protein binding	(3/3)	(1509/9624)	0.00769666
613	serine hydrolase activity	(3/5)	(105/9624)	0.00017391
621	wide pore channel activity	(4/5)	(20/9624)	6.77244e-10
621	connexin binding	(1/5)	(6/9624)	0.00778492
622	G protein-coupled receptor activity	(4/5)	(222/9624)	1.63808e-05
622	molecular transducer activity	(5/5)	(679/9624)	1.63808e-05
622	amine binding	(2/5)	(6/9624)	2.04987e-05
624	transcription regulator activity	(5/5)	(1231/9624)	0.000441951
625	passive transmembrane transporter activity	(5/5)	(250/9624)	4.54942e-08
626	hydrolase activity, acting on ester bonds	(3/4)	(461/9624)	0.00242214
626	lyase activity	(2/4)	(113/9624)	0.00242214
627	glycosyltransferase activity	(5/5)	(109/9624)	1.69982e-10
628	cytokine binding	(4/5)	(109/9624)	7.71879e-07
628	immune receptor activity	(3/5)	(101/9624)	5.52504e-05
628	cytokine activity	(3/5)	(167/9624)	0.000166757
628	signaling receptor binding	(4/5)	(1189/9624)	0.00209087
628	growth factor activity	(2/5)	(129/9624)	0.00289387
629	cyclic nucleotide binding	(4/5)	(24/9624)	2.07876e-09
629	intracellular cAMP-activated cation channel activity	(3/5)	(5/9624)	4.71175e-09
630	neurotransmitter receptor activity	(5/5)	(66/9624)	1.17027e-10
630	amine binding	(1/5)	(6/9624)	0.00311397
631	general transcription initiation factor activity	(5/5)	(40/9624)	4.78691e-12
631	RNA polymerase III transcription regulatory region sequence-specific DNA binding	(1/5)	(6/9624)	0.00778492
636	protein N-terminus binding	(2/3)	(100/9624)	0.000990042
636	transferase activity, transferring phosphorus-containing groups	(3/3)	(666/9624)	0.000990042
638	C-acyltransferase activity	(4/4)	(14/9624)	1.12087e-11
638	vitamin binding	(3/4)	(83/9624)	2.45917e-06
645	oxidoreductase activity	(3/4)	(449/9624)	0.00350618
651	proton transmembrane transporter activity	(3/4)	(60/9624)	5.50525e-06
656	modification-dependent protein binding	(2/3)	(129/9624)	0.00477154
662	calcium ion binding	(3/4)	(419/9624)	0.00602686
663	cytoskeletal protein binding	(4/4)	(764/9624)	0.000197141
667	ligase activity	(2/4)	(77/9624)	0.00375202
669	histone binding	(3/4)	(185/9624)	0.000330784
669	modification-dependent protein binding	(2/4)	(129/9624)	0.00630614
670	catecholamine binding	(2/4)	(11/9624)	9.25293e-05
670	signaling receptor binding	(4/4)	(1189/9624)	0.00150763
672	transcription regulator activity	(4/4)	(1231/9624)	0.00426463
677	lipid binding	(3/4)	(539/9624)	0.00803746
678	channel regulator activity	(2/4)	(101/9624)	0.00516322
679	cytoskeletal protein binding	(4/4)	(764/9624)	0.000236569
679	profilin binding	(1/4)	(8/9624)	0.00996418
681	cis-regulatory region sequence-specific DNA binding	(4/4)	(753/9624)	0.000372017
684	protein-hormone receptor activity	(2/4)	(14/9624)	0.000188345
685	glutamate receptor activity	(4/4)	(22/9624)	4.09547e-10
685	organic acid binding	(3/4)	(74/9624)	4.34055e-06
685	neurotransmitter binding	(2/4)	(11/9624)	1.42353e-05
685	amide binding	(2/4)	(287/9624)	0.00730018
686	aldo-keto reductase (NADP) activity	(2/4)	(16/9624)	3.54712e-05
687	cytoskeletal protein binding	(4/4)	(764/9624)	0.000433709
689	lipid binding	(3/3)	(539/9624)	0.00104849
691	signaling receptor regulator activity	(4/4)	(350/9624)	2.40868e-05
691	growth factor activity	(3/4)	(129/9624)	6.52444e-05
694	cell adhesion molecule binding	(2/2)	(442/9624)	0.00631417
695	lipid binding	(4/4)	(539/9624)	5.8413e-05
697	death receptor activity	(2/4)	(10/9624)	5.82433e-05
698	RNA binding	(4/4)	(1345/9624)	0.0030401
700	G protein-coupled receptor activity	(3/4)	(222/9624)	0.00076197
700	prostaglandin E receptor activity	(1/4)	(3/9624)	0.00706812
700	arrestin family protein binding	(1/4)	(5/9624)	0.00830737
704	ATPase-coupled ion transmembrane transporter activity	(3/4)	(38/9624)	1.81267e-06
706	cyclic nucleotide binding	(2/4)	(24/9624)	0.000606106
706	protein kinase A binding	(2/4)	(43/9624)	0.000988897
708	N-formyl peptide receptor activity	(1/4)	(1/9624)	0.00348706
708	peptide receptor activity	(2/4)	(105/9624)	0.00348706
709	glycosyltransferase activity	(2/4)	(109/9624)	0.00225422
714	glutamate receptor activity	(3/4)	(22/9624)	5.79809e-07
715	S100 protein binding	(2/3)	(13/9624)	5.55445e-05
716	transporter activity	(4/4)	(584/9624)	0.000120857
716	chaperone binding	(2/4)	(84/9624)	0.00200959
717	clathrin binding	(2/3)	(56/9624)	0.00129217
721	ligase activity	(2/3)	(77/9624)	0.00226297
722	GTP-dependent protein binding	(2/4)	(20/9624)	0.000466593
723	cytoskeletal motor activity	(3/4)	(85/9624)	2.64314e-05
725	nucleobase transmembrane transporter activity	(1/4)	(2/9624)	0.001943
725	transporter activity	(3/4)	(584/9624)	0.001943
725	quinone binding	(1/4)	(11/9624)	0.00782534
726	cAMP-dependent protein kinase regulator activity	(2/4)	(9/9624)	6.05814e-05
726	3',5'-cyclic-AMP phosphodiesterase activity	(1/4)	(6/9624)	0.00647874
735	GABA receptor activity	(2/4)	(12/9624)	0.00010248
737	cytoskeletal motor activity	(2/4)	(85/9624)	0.00640182
738	fructose-2,6-bisphosphate 2-phosphatase activity	(2/4)	(4/9624)	6.47597e-06
738	fructose-6-phosphate binding	(2/4)	(5/9624)	6.47597e-06
738	transferase activity, transferring phosphorus-containing groups	(3/4)	(666/9624)	0.00349934
738	carbohydrate binding	(2/4)	(149/9624)	0.00349934
744	cis-regulatory region sequence-specific DNA binding	(4/4)	(753/9624)	0.000372017
744	chromatin binding	(3/4)	(440/9624)	0.00091708
745	RNA binding	(3/3)	(1345/9624)	0.00544874
746	RNA binding	(4/4)	(1345/9624)	0.00228008
749	peptide receptor activity	(2/4)	(105/9624)	0.00627671
749	single-stranded DNA exodeoxyribonuclease activity	(1/4)	(7/9624)	0.00924746
750	transmembrane transporter binding	(4/4)	(105/9624)	2.81014e-07
750	channel regulator activity	(3/4)	(101/9624)	4.67675e-05
750	growth factor activity	(2/4)	(129/9624)	0.00735716
752	growth factor activity	(2/4)	(129/9624)	0.00971291
755	phosphatidylinositol-3,4-bisphosphate binding	(2/4)	(22/9624)	0.000298485
761	adenyl nucleotide binding	(4/4)	(1125/9624)	0.000557521
766	peptidase activity	(3/4)	(371/9624)	0.00154592
767	structural molecule activity	(3/4)	(497/9624)	0.00403691
767	growth factor binding	(2/4)	(113/9624)	0.00403691
769	RNA binding	(3/3)	(1345/9624)	0.00544874
771	netrin receptor activity	(3/3)	(5/9624)	2.69327e-10
775	cis-regulatory region sequence-specific DNA binding	(3/4)	(753/9624)	0.00359457
779	metalloendopeptidase inhibitor activity	(2/4)	(12/9624)	8.53998e-05
780	amide binding	(3/4)	(287/9624)	0.000924147
780	RNA binding	(4/4)	(1345/9624)	0.00171006
783	hormone activity	(2/4)	(73/9624)	0.00337177
783	peptide receptor activity	(2/4)	(105/9624)	0.00348706
784	hormone binding	(2/4)	(67/9624)	0.00202306
784	hormone activity	(2/4)	(73/9624)	0.00202306
785	hormone activity	(3/4)	(73/9624)	1.33277e-05
792	neuropeptide receptor activity	(2/4)	(25/9624)	0.000190493
792	G protein-coupled receptor activity	(3/4)	(222/9624)	0.000190493
792	hormone activity	(2/4)	(73/9624)	0.000899139
792	channel regulator activity	(2/4)	(101/9624)	0.00111586
797	cis-regulatory region sequence-specific DNA binding	(4/4)	(753/9624)	0.00044642
797	steroid hormone receptor binding	(2/4)	(70/9624)	0.000929935
802	cis-regulatory region sequence-specific DNA binding	(4/4)	(753/9624)	0.000372017
802	protein domain specific binding	(3/4)	(582/9624)	0.00210154
804	cis-regulatory region sequence-specific DNA binding	(4/4)	(753/9624)	0.00022321
804	protein dimerization activity	(3/4)	(732/9624)	0.00248063
805	semaphorin receptor activity	(1/2)	(11/9624)	0.00913906
812	calcium-dependent protein binding	(3/4)	(65/9624)	1.28781e-05
812	serine hydrolase activity	(2/4)	(105/9624)	0.00191788
814	RNA binding	(4/4)	(1345/9624)	0.00266009
817	helicase activity	(2/4)	(120/9624)	0.00728075
818	serine-type endopeptidase inhibitor activity	(2/4)	(56/9624)	0.000924246
820	quaternary ammonium group binding	(2/4)	(26/9624)	0.000335771
822	calcium ion binding	(3/4)	(419/9624)	0.00253763
822	transmembrane transporter binding	(2/4)	(105/9624)	0.00278965
824	chitin binding	(1/3)	(2/9624)	0.00561039
826	enzyme regulator activity	(3/3)	(957/9624)	0.00294146
828	RNA binding	(4/4)	(1345/9624)	0.00114004
831	serine-type endopeptidase inhibitor activity	(2/4)	(56/9624)	0.00217858
831	serine hydrolase activity	(2/4)	(105/9624)	0.00383577
835	hydrolase activity, acting on glycosyl bonds	(2/4)	(69/9624)	0.00240931
835	galactoside binding	(1/4)	(4/9624)	0.00664693
836	protein serine/threonine kinase inhibitor activity	(2/3)	(27/9624)	0.000181606
839	RNA binding	(4/4)	(1345/9624)	0.00266009
840	cell adhesion molecule binding	(2/2)	(442/9624)	0.00210472
841	hormone activity	(4/4)	(73/9624)	1.21877e-08
842	cytokine activity	(3/4)	(167/9624)	0.000202698
842	signaling receptor binding	(4/4)	(1189/9624)	0.000773145
842	morphogen activity	(1/4)	(5/9624)	0.00519211
843	neuropeptide receptor activity	(3/4)	(25/9624)	6.1839e-07
843	hormone binding	(2/4)	(67/9624)	0.000709781
845	glycosyltransferase activity	(3/4)	(109/9624)	4.48589e-05
846	catalytic activity, acting on RNA	(2/2)	(234/9624)	0.00176615
847	serine hydrolase activity	(2/4)	(105/9624)	0.00627671
848	catalytic activity, acting on RNA	(4/4)	(234/9624)	1.36326e-06
849	signaling receptor binding	(3/3)	(1189/9624)	0.00188156
850	cytokine activity	(2/4)	(167/9624)	0.00351042
852	cis-regulatory region sequence-specific DNA binding	(4/4)	(753/9624)	0.000186008
855	deaminase activity	(2/3)	(18/9624)	7.92109e-05
855	RNA binding	(3/3)	(1345/9624)	0.00726499
858	serine hydrolase activity	(2/3)	(105/9624)	0.00245847
861	catalytic activity, acting on DNA	(2/2)	(155/9624)	0.00386614
865	olfactory receptor activity	(2/3)	(7/9624)	6.80024e-06
872	aspartic endopeptidase activity, intramembrane cleaving	(1/3)	(3/9624)	0.00841471
873	amino acid transmembrane transporter activity	(2/3)	(37/9624)	0.000602605
882	cyclin-dependent protein serine/threonine kinase regulator activity	(2/2)	(42/9624)	0.000130156
903	calmodulin binding	(2/3)	(152/9624)	0.00735764
905	cytoskeletal protein binding	(3/3)	(764/9624)	0.00232359
905	aspartic-type endopeptidase inhibitor activity	(1/3)	(6/9624)	0.0063558
907	single-stranded DNA binding	(3/3)	(102/9624)	3.46826e-06
912	C-X-C chemokine receptor activity	(2/2)	(5/9624)	3.02337e-06
914	RNA binding	(3/3)	(1345/9624)	0.00817311
925	SMAD binding	(2/3)	(69/9624)	0.00196669
934	alkali metal ion binding	(1/3)	(14/9624)	0.00784475
936	histone deacetylase activity (H3-K14 specific)	(2/3)	(10/9624)	4.37067e-05
937	glycosaminoglycan binding	(3/3)	(155/9624)	4.50822e-05
937	sulfur compound binding	(2/3)	(182/9624)	0.00579585
939	lipid binding	(3/3)	(539/9624)	0.00104849
945	cytokine binding	(2/3)	(109/9624)	0.00794864
947	extracellular matrix protein binding	(2/3)	(5/9624)	1.42501e-05
954	hormone activity	(2/2)	(73/9624)	0.000454024
957	transmembrane transporter binding	(2/3)	(105/9624)	0.006673
964	calcium-dependent protein binding	(2/3)	(65/9624)	0.00134168
967	mitogen-activated protein kinase binding	(2/3)	(30/9624)	0.00022502
970	hydrolase activity, acting on ether bonds	(1/2)	(7/9624)	0.00581697
973	nucleocytoplasmic carrier activity	(2/2)	(28/9624)	5.71418e-05
975	mismatched DNA binding	(3/3)	(14/9624)	4.90175e-08
975	single-stranded DNA binding	(2/3)	(102/9624)	0.000946867
975	centromeric DNA binding	(1/3)	(6/9624)	0.00373871
977	transferase activity, transferring phosphorus-containing groups	(3/3)	(666/9624)	0.00495021
979	structural molecule activity	(3/3)	(497/9624)	0.000547737
983	amine binding	(2/3)	(6/9624)	1.16584e-05
985	ATPase inhibitor activity	(2/3)	(4/9624)	2.72066e-06
985	enzyme regulator activity	(3/3)	(957/9624)	0.00171585
989	oxidoreductase activity	(2/2)	(449/9624)	0.00434398
990	helicase activity	(2/3)	(120/9624)	0.00458794
990	RNA binding	(3/3)	(1345/9624)	0.00879993
996	ubiquitin-like protein transferase activity	(3/3)	(366/9624)	0.000381981
997	chaperone binding	(2/3)	(84/9624)	0.00157194
998	oxidoreductase activity	(3/3)	(449/9624)	0.000807217
1000	macromolecule transmembrane transporter activity	(3/3)	(19/9624)	3.91467e-08
1000	wide pore channel activity	(1/3)	(20/9624)	0.00746653
1003	identical protein binding	(3/3)	(1509/9624)	0.00769666
1004	H3 histone acetyltransferase activity	(1/2)	(8/9624)	0.00997143
1008	immune receptor activity	(2/3)	(101/9624)	0.0022745
1010	molecular transducer activity	(3/3)	(679/9624)	0.00314774
1010	chemorepellent activity	(1/3)	(16/9624)	0.00896357
1011	oxidoreductase activity	(3/3)	(449/9624)	0.000706315
1013	ligand-gated ion channel activity	(2/3)	(85/9624)	0.00252954
1014	GDP binding	(2/3)	(65/9624)	0.00147585
1016	transferase activity, transferring one-carbon groups	(3/3)	(126/9624)	2.41081e-05
1016	protein methyltransferase activity	(2/3)	(56/9624)	0.000546689
1016	rRNA (guanine) methyltransferase activity	(1/3)	(4/9624)	0.00342786
1016	catalytic activity, acting on RNA	(2/3)	(234/9624)	0.00382307
1019	beta-catenin binding	(2/2)	(76/9624)	0.000984756
1021	beta-catenin binding	(3/3)	(76/9624)	3.31339e-06
1031	growth factor binding	(2/3)	(113/9624)	0.00203408
1032	antigen binding	(2/3)	(41/9624)	0.000423852
1032	protein-containing complex binding	(3/3)	(1010/9624)	0.00230553
1038	ligand-gated ion channel activity	(2/2)	(85/9624)	0.000616768
1039	coreceptor activity	(2/2)	(39/9624)	8.00114e-05
1043	tetrapyrrole binding	(2/3)	(74/9624)	0.00121881
1044	transporter activity	(3/3)	(584/9624)	0.000444737
1047	structural molecule activity	(3/3)	(497/9624)	0.000821605
1052	catalytic activity, acting on DNA	(3/3)	(155/9624)	3.68854e-05
1053	hemoglobin binding	(1/1)	(6/9624)	0.00249377
1060	identical protein binding	(3/3)	(1509/9624)	0.00384833
1061	GTPase activator activity	(2/3)	(207/9624)	0.00953187
1062	cytokine binding	(2/3)	(109/9624)	0.0052991
1067	peptidase activity	(2/2)	(371/9624)	0.00148221
1069	serotonin receptor activity	(2/3)	(14/9624)	7.65788e-05
1069	narrow pore channel activity	(1/3)	(8/9624)	0.00809884
1069	neurotransmitter binding	(1/3)	(11/9624)	0.00890595
1076	opsin binding	(2/3)	(3/9624)	1.74912e-06
1076	photoreceptor activity	(1/3)	(6/9624)	0.00560806
1077	hormone binding	(2/3)	(67/9624)	0.00128338
1079	hormone activity	(2/3)	(73/9624)	0.00152479
1083	cAMP response element binding	(3/3)	(15/9624)	1.83816e-08
1084	RNA polymerase II activating transcription factor binding	(2/3)	(42/9624)	0.000389387
1084	transcription regulator activity	(3/3)	(1231/9624)	0.0048726
1085	glutathione peroxidase activity	(1/1)	(15/9624)	0.00779302
1090	sequence-specific DNA binding	(3/3)	(1036/9624)	0.00995358
1091	RNA polymerase II transcription factor binding	(2/2)	(42/9624)	0.000130156
1092	magnesium ion binding	(3/3)	(161/9624)	5.5156e-05
1097	protein dimerization activity	(3/3)	(732/9624)	0.0017534
1099	isocitrate dehydrogenase activity	(3/3)	(5/9624)	4.0399e-10
1102	calcium ion binding	(3/3)	(419/9624)	0.000163917
1102	structural molecule activity	(2/3)	(497/9624)	0.00771147
1104	hormone activity	(2/3)	(73/9624)	0.00135537
1105	hormone activity	(2/3)	(73/9624)	0.000847108
1108	cytokine activity	(2/3)	(167/9624)	0.00236731
1108	signaling receptor binding	(3/3)	(1189/9624)	0.00376312
1110	glycosyltransferase activity	(3/3)	(109/9624)	2.82704e-06
1113	unfolded protein binding	(2/3)	(97/9624)	0.0014983
1115	extracellular matrix binding	(2/3)	(46/9624)	0.000401098
1119	immune receptor activity	(2/3)	(101/9624)	0.00454899
1120	hydrolase activity, acting on ester bonds	(3/3)	(461/9624)	0.000546148
1121	basal transcription machinery binding	(2/3)	(51/9624)	0.00065858
1121	transcription factor binding	(3/3)	(563/9624)	0.000796776
1126	carbohydrate binding	(2/3)	(149/9624)	0.00565649
1131	2 iron, 2 sulfur cluster binding	(1/1)	(16/9624)	0.00498753
1133	transferase activity, transferring phosphorus-containing groups	(3/3)	(666/9624)	0.00132006
1134	cyclin binding	(2/3)	(30/9624)	0.00011251
1136	alkali metal ion binding	(1/2)	(14/9624)	0.00872228
1139	unfolded protein binding	(2/3)	(97/9624)	0.000599322
1141	molecular transducer activity	(3/3)	(679/9624)	0.00279799
1143	delta-catenin binding	(1/1)	(6/9624)	0.000623441
1144	centromeric DNA binding	(1/1)	(6/9624)	0.00124688
1149	chromatin binding	(3/3)	(440/9624)	0.000664596
1149	intronic transcription regulatory region sequence-specific DNA binding	(1/3)	(8/9624)	0.00348873
1155	pattern recognition receptor activity	(1/1)	(18/9624)	0.00935162
1160	quaternary ammonium group binding	(3/3)	(26/9624)	8.75313e-08
1166	SNARE binding	(2/3)	(94/9624)	0.000844131
1172	immune receptor activity	(2/3)	(101/9624)	0.000974784
1172	protein-containing complex binding	(3/3)	(1010/9624)	0.00172915
1175	cis-regulatory region sequence-specific DNA binding	(3/3)	(753/9624)	0.00334056
1178	translation regulator activity	(3/3)	(120/9624)	2.26913e-05
1178	annealing activity	(2/3)	(12/9624)	2.56377e-05
1181	glycosaminoglycan binding	(2/2)	(155/9624)	0.00154646
1184	neurotransmitter receptor activity	(3/3)	(66/9624)	2.77299e-06
1184	neurotransmitter binding	(2/3)	(11/9624)	1.06831e-05
1185	structural molecule activity	(3/3)	(497/9624)	0.000684671
1189	protein C-terminus binding	(2/2)	(166/9624)	0.00207026
1192	growth factor binding	(2/3)	(113/9624)	0.00351264
1194	RNA binding	(3/3)	(1345/9624)	0.00817311
1195	oxidoreductase activity	(2/2)	(449/9624)	0.00651598
1196	cytokine activity	(2/3)	(167/9624)	0.0044387
1198	phospholipase A2 activity (consuming 1,2-dipalmitoylphosphatidylcholine)	(2/3)	(8/9624)	1.26929e-05
1200	GTPase activator activity	(3/3)	(207/9624)	2.94294e-05
1204	cytokine activity	(2/3)	(167/9624)	0.00621419
1204	death receptor activity	(1/3)	(10/9624)	0.00901002
1205	membrane insertase activity	(3/3)	(9/9624)	1.13117e-09
1206	cytokine activity	(2/3)	(167/9624)	0.00621419
1208	transferase activity, transferring alkyl or aryl (other than methyl) groups	(3/3)	(36/9624)	3.84599e-07
1208	modified amino acid binding	(2/3)	(67/9624)	0.000570392
1210	hydrolase activity, acting on glycosyl bonds	(3/3)	(69/9624)	2.11667e-06
1210	glycosyltransferase activity	(2/3)	(109/9624)	0.00113552
1211	hormone binding	(2/3)	(67/9624)	0.00128338
1212	glycosyltransferase activity	(3/3)	(109/9624)	2.82704e-06
1213	ubiquitin-like protein transferase activity	(3/3)	(366/9624)	0.000491119
1214	RNA binding	(3/3)	(1345/9624)	0.00272437
1216	hydrolase activity, acting on ester bonds	(2/2)	(461/9624)	0.00622988
1220	neuropeptide receptor activity	(2/3)	(25/9624)	0.000252265
1222	chemorepellent activity	(2/3)	(16/9624)	4.66011e-05
1222	semaphorin receptor activity	(1/3)	(11/9624)	0.00772287
1223	cis-regulatory region sequence-specific DNA binding	(3/3)	(753/9624)	0.00143167
1225	taste receptor activity	(3/3)	(6/9624)	4.0399e-10

## Sheet: Immune-related_process
Module	IRG_contained	Description	GeneRatio	BgRatio	ADJ_pvalue
1	2+	Signaling by PTK6	(6/31)	(58/3651)	0.000401318
2	2+	Development NOTCH1-mediated pathway for NF-KB activity modulation	(16/31)	(76/3651)	1.12e-18
2	2+	Macrophage Differentiation and Growth Inhibition by METS	(10/31)	(34/3651)	4.47e-13
2	2+	Nur77 Signaling in T-Cell	(4/31)	(30/3651)	0.000666482
3	2+	PEDF Induced Signaling	(9/16)	(635/3651)	0.00592017
4	2+	Class I MHC mediated antigen processing and presentation	(12/18)	(694/3651)	0.000417163
6	2+	Cytokine Receptors	(9/17)	(250/3651)	6.45e-06
6	2+	Retinoic acid receptors-mediated signaling	(3/17)	(23/3651)	0.00105201
7	2+	PEDF Induced Signaling	(12/19)	(635/3651)	9.59e-05
7	2+	Cytosolic sensors of pathogen-associated DNA	(5/19)	(77/3651)	0.000152071
7	2+	CCR5 Pathway in Macrophages	(7/19)	(269/3651)	0.000762415
8	2+	Complement and Coagulation Cascades	(10/24)	(78/3651)	4.58e-10
8	2+	Creation of C4 and C2 activators	(4/24)	(35/3651)	0.000886643
8	2+	Complement Pathway	(3/24)	(28/3651)	0.00495673
10	2+	Presenilin-Mediated Signaling	(10/22)	(111/3651)	4.93e-09
11	2+	Class I MHC mediated antigen processing and presentation	(16/18)	(694/3651)	1.05e-09
11	2+	Innate Immune System	(17/18)	(2089/3651)	0.00121979
15	2+	Fc epsilon RI pathway	(3/4)	(136/3651)	0.00610211
16	2+	Antigen processing-Cross presentation	(17/17)	(99/3651)	8.96e-27
16	2+	Presenilin-Mediated Signaling	(12/17)	(111/3651)	5.98e-15
16	2+	Antigen Processing and Presentation	(6/17)	(104/3651)	7.89e-06
17	2+	B Cell Receptor Signaling Pathway	(9/21)	(209/3651)	5.65e-05
17	2+	Antigen activates B Cell Receptor (BCR) leading to generation of second messengers	(5/21)	(45/3651)	0.000125414
17	2+	Fc epsilon RI pathway	(7/21)	(136/3651)	0.000134585
17	2+	TCR signaling in naive CD4+ T cells	(5/21)	(61/3651)	0.000287854
17	2+	NFAT in immune response	(6/21)	(128/3651)	0.00067912
17	2+	Signal transduction_JNK pathway	(4/21)	(40/3651)	0.00067912
17	2+	Development EPO-induced Jak-STAT pathway	(4/21)	(53/3651)	0.00177646
17	2+	CTLA4 Signaling	(4/21)	(64/3651)	0.00263562
17	2+	T Cell Receptor Signaling Pathway	(8/21)	(347/3651)	0.00263562
17	2+	ICos-ICosL Pathway in T-Helper Cell	(5/21)	(117/3651)	0.00263562
23	2+	PEDF Induced Signaling	(18/19)	(635/3651)	1.66e-12
30	2+	Validated transcriptional targets of AP1 family members Fra1 and Fra2	(3/11)	(33/3651)	0.00496876
31	Enriched	Diseases associated with the TLR signaling cascade	(10/23)	(57/3651)	2.29e-11
31	Enriched	Interleukin-1 Signaling Pathway	(10/23)	(83/3651)	5.93e-10
31	Enriched	Activated TLR4 signalling	(11/23)	(141/3651)	3.63e-09
31	Enriched	Toll-like Receptor Signaling Pathway	(13/23)	(322/3651)	1.22e-07
31	Enriched	TRAF Pathway	(10/23)	(179/3651)	5.1e-07
31	Enriched	Toll Comparative Pathway	(7/23)	(95/3651)	1.17e-05
31	Enriched	Transcription_NF-kB signaling pathway	(5/23)	(43/3651)	4.55e-05
31	Enriched	NF-kB Signaling Pathway	(12/23)	(503/3651)	0.000101708
31	Enriched	RIG-I/MDA5 mediated induction of IFN-alpha/beta pathways	(6/23)	(127/3651)	0.000672796
31	Enriched	Cytokine Signaling in Immune system	(12/23)	(628/3651)	0.000802324
31	Enriched	IKK complex recruitment mediated by RIP1	(3/23)	(23/3651)	0.00200882
31	Enriched	Innate Immune System	(21/23)	(2089/3651)	0.00211383
31	Enriched	Development NOTCH1-mediated pathway for NF-KB activity modulation	(4/23)	(76/3651)	0.00529027
31	Enriched	Cytosolic sensors of pathogen-associated DNA	(4/23)	(77/3651)	0.00529027
31	Enriched	Interleukin-12 Signaling Pathway	(4/23)	(81/3651)	0.00596946
31	Enriched	Nucleotide-binding domain, leucine rich repeat containing receptor (NLR) signaling pathways	(3/23)	(42/3651)	0.00827941
36	Enriched	Chemokines	(24/25)	(67/3651)	1.89e-41
36	Enriched	Chemokine Superfamily Pathway: Human/Mouse Ligand-Receptor Interactions	(25/25)	(90/3651)	3.15e-41
36	Enriched	CCR5 Pathway in Macrophages	(24/25)	(269/3651)	7.08e-26
36	Enriched	CXCR3-mediated signaling events	(5/25)	(33/3651)	1.09e-05
36	Enriched	CCR3 signaling in eosinophils	(7/25)	(131/3651)	8.45e-05
36	Enriched	Interleukin-17 Signaling Pathway	(6/25)	(105/3651)	0.000228868
36	Enriched	TGF-beta Signaling Pathway	(13/25)	(703/3651)	0.000871524
36	Enriched	Allograft Rejection	(7/25)	(203/3651)	0.0010149
39	2+	Antimicrobials	(3/3)	(326/3651)	0.00494158
41	2+	PEDF Induced Signaling	(8/9)	(635/3651)	3.08e-05
42	Enriched	TRAF Pathway	(15/20)	(179/3651)	8.15e-15
42	Enriched	TNF Family Members Receptors	(6/20)	(17/3651)	3.6e-09
42	Enriched	NF-kB Signaling Pathway	(13/20)	(503/3651)	2.92e-06
42	Enriched	CD40/CD40L signaling	(5/20)	(29/3651)	4.01e-06
42	Enriched	TNFR1 Pathway	(8/20)	(191/3651)	3.62e-05
42	Enriched	LT-BetaR Pathway	(5/20)	(54/3651)	6.53e-05
42	Enriched	Cytokine Signaling in Immune system	(12/20)	(628/3651)	0.000145536
42	Enriched	Cytokine Receptors	(8/20)	(250/3651)	0.000168657
42	Enriched	PEDF Induced Signaling	(11/20)	(635/3651)	0.000824283
42	Enriched	TNF Signaling Pathway	(6/20)	(163/3651)	0.000824283
42	Enriched	4-1BB Pathway	(6/20)	(165/3651)	0.000824283
42	Enriched	Allograft Rejection	(6/20)	(203/3651)	0.0023434
42	Enriched	TNF Family Members	(2/20)	(9/3651)	0.00393551
42	Enriched	Transcription_NF-kB signaling pathway	(3/20)	(43/3651)	0.00549757
42	Enriched	T Cell Co-Signaling Pathway: Ligand-Receptor Interactions	(3/20)	(46/3651)	0.00624556
43	2+	CD209 (DC-SIGN) signaling	(3/8)	(20/3651)	6.68e-05
43	2+	Interleukin-1 Signaling Pathway	(3/8)	(83/3651)	0.00168027
43	2+	NTHi-Induced Signaling	(2/8)	(20/3651)	0.00216056
43	2+	NF-kB Signaling Pathway	(5/8)	(503/3651)	0.00452993
44	Enriched	p75(NTR) receptor-mediated signalling	(12/20)	(174/3651)	2.9e-10
44	Enriched	G-protein signaling RAC1 in cellular process	(7/20)	(102/3651)	1.06e-05
44	Enriched	Regulation of RAC1 activity	(3/20)	(35/3651)	0.00932827
46	2+	Interleukin-7 Signaling Pathway	(2/5)	(33/3651)	0.00467427
48	2+	Class I MHC mediated antigen processing and presentation	(15/16)	(694/3651)	3.21e-09
48	2+	Innate Immune System	(16/16)	(2089/3651)	0.00115865
48	2+	Jak/STAT Signaling Pathway Intracellular Regulation	(3/16)	(39/3651)	0.00344065
49	2+	Class I MHC mediated antigen processing and presentation	(13/13)	(694/3651)	4.63e-09
50	2+	TNFR1 Pathway	(11/17)	(191/3651)	2.09e-09
50	2+	Dimerization of procaspase-8	(8/17)	(63/3651)	2.09e-09
50	2+	TNF Signaling Pathway	(10/17)	(163/3651)	4.63e-09
50	2+	TRAF Pathway	(10/17)	(179/3651)	8.82e-09
50	2+	Granzyme Pathway	(5/17)	(31/3651)	1.42e-06
50	2+	Presenilin-Mediated Signaling	(6/17)	(111/3651)	4.22e-05
50	2+	PEDF Induced Signaling	(10/17)	(635/3651)	0.000793229
50	2+	Nucleotide-binding Oligomerization Domain (NOD) pathway	(3/17)	(37/3651)	0.00288136
50	2+	Nucleotide-binding domain, leucine rich repeat containing receptor (NLR) signaling pathways	(3/17)	(42/3651)	0.00372994
51	2+	CD28 co-stimulation	(4/7)	(73/3651)	0.000263312
51	2+	Signal Transduction of S1P Receptor	(3/7)	(23/3651)	0.000263312
51	2+	Downstream signaling events of B Cell Receptor (BCR)	(5/7)	(213/3651)	0.000287349
51	2+	Development A3 receptor signaling	(4/7)	(101/3651)	0.000317214
51	2+	S1P3 pathway	(2/7)	(43/3651)	0.00767517
58	2+	Development TGF-beta Receptor Signaling	(11/12)	(68/3651)	1.91e-18
58	2+	Class I MHC mediated antigen processing and presentation	(12/12)	(694/3651)	4.12e-09
59	2+	p38 signaling mediated by MAPKAP kinases	(2/7)	(19/3651)	0.00849001
64	Enriched	Inhibitory action of Lipoxins on Superoxide production in neutrophils	(17/18)	(57/3651)	4.04e-30
64	Enriched	p75(NTR) receptor-mediated signalling	(18/18)	(174/3651)	2.16e-24
64	Enriched	Toll Comparative Pathway	(8/18)	(95/3651)	8.03e-09
64	Enriched	Corticotropin-releasing hormone signaling pathway	(4/18)	(84/3651)	0.00083198
64	Enriched	Thromboxane A2 receptor signaling	(3/18)	(45/3651)	0.00154445
71	2+	TGF-beta Receptor Signaling	(5/10)	(86/3651)	3.26e-05
71	2+	Development TGF-beta Receptor Signaling	(3/10)	(68/3651)	0.00658944
71	2+	TGF-beta Signaling in Thyroid Cells for Epithelial-Mesenchymal Transition	(2/10)	(17/3651)	0.00658944
72	2+	Blood-Brain Barrier and Immune Cell Transmigration: VCAM-1/CD106 Signaling Pathways	(14/14)	(136/3651)	3.05e-20
72	2+	Blood-Brain Barrier and Immune Cell Transmigration: Pathways Overview	(11/14)	(57/3651)	5.13e-18
72	2+	Toll-like Receptor Signaling Pathway	(8/14)	(322/3651)	1.26e-05
77	2+	CD28 co-stimulation	(8/11)	(73/3651)	4.08e-11
77	2+	4-1BB Pathway	(9/11)	(165/3651)	2.43e-10
77	2+	CTLA4 Signaling	(7/11)	(64/3651)	5.69e-10
77	2+	Downstream signaling events of B Cell Receptor (BCR)	(9/11)	(213/3651)	1.24e-09
77	2+	PEDF Induced Signaling	(10/11)	(635/3651)	6.65e-07
77	2+	Activated TLR4 signalling	(4/11)	(141/3651)	0.000948887
88	Enriched	Antigen Processing and Presentation	(16/17)	(104/3651)	2.2e-23
88	Enriched	Immunoregulatory interactions between a Lymphoid and a non-Lymphoid cell	(11/17)	(88/3651)	1.07e-13
88	Enriched	Allograft Rejection	(11/17)	(203/3651)	8.12e-10
88	Enriched	Antigen Presentation- Folding, assembly and peptide loading of class I MHC	(6/17)	(20/3651)	8.12e-10
88	Enriched	Antigen processing-Cross presentation	(7/17)	(99/3651)	6.24e-07
88	Enriched	Class I MHC mediated antigen processing and presentation	(13/17)	(694/3651)	1.64e-06
88	Enriched	NaturalKiller Cell Cytotoxicity	(6/17)	(107/3651)	1.72e-05
88	Enriched	Interferon alpha/beta Signaling Pathway	(3/17)	(66/3651)	0.00818153
92	2+	p75(NTR) receptor-mediated signalling	(3/4)	(174/3651)	0.00534202
92	2+	p75(NTR)-mediated signaling	(2/4)	(58/3651)	0.0094784
94	2+	Presenilin-Mediated Signaling	(3/5)	(111/3651)	0.00209345
94	2+	Th17 Differentiation Pathway	(3/5)	(152/3651)	0.00266131
98	2+	Antimicrobials	(3/3)	(326/3651)	0.0035297
103	2+	Signaling by PTK6	(4/5)	(58/3651)	1.33e-05
103	2+	Fc-GammaR Pathway	(3/5)	(68/3651)	0.00141461
103	2+	CD209 (DC-SIGN) signaling	(2/5)	(20/3651)	0.00442349
105	2+	Defensins	(4/6)	(36/3651)	8.25e-07
107	2+	TGF-beta Signaling Pathway	(6/6)	(703/3651)	0.000500905
107	2+	PEDF Induced Signaling	(5/6)	(635/3651)	0.00403406
109	2+	4-1BB Pathway	(3/5)	(165/3651)	0.00593395
113	Enriched	Complement and Coagulation Cascades	(11/13)	(78/3651)	3.09e-16
113	Enriched	Lectin induced complement pathway	(7/13)	(40/3651)	1.79e-10
113	Enriched	Creation of C4 and C2 activators	(6/13)	(35/3651)	5.4e-09
113	Enriched	Complement Pathway	(3/13)	(28/3651)	0.000549017
120	Enriched	Immunoregulatory interactions between a Lymphoid and a non-Lymphoid cell	(6/13)	(88/3651)	1.07e-05
134	2+	Interferon gamma Signaling Pathway	(7/11)	(198/3651)	5.11e-06
134	2+	Antigen Presentation- Folding, assembly and peptide loading of class I MHC	(3/11)	(20/3651)	0.000169262
134	2+	Cytokine Signaling in Immune system	(8/11)	(628/3651)	0.000372811
134	2+	Innate Immune System	(11/11)	(2089/3651)	0.00638277
137	2+	Antigen processing-Cross presentation	(2/3)	(99/3651)	0.00643626
142	2+	TGF-beta Signaling Pathway	(7/7)	(703/3651)	0.000105362
147	2+	MHC class II antigen presentation	(8/9)	(82/3651)	1.62e-12
147	2+	Innate Immune System	(9/9)	(2089/3651)	0.008699
148	2+	TGF-beta Family Member	(5/11)	(26/3651)	4.38e-08
148	2+	TGF-beta Family Member Receptor	(3/11)	(11/3651)	1.33e-05
148	2+	PEDF Induced Signaling	(9/11)	(635/3651)	1.46e-05
148	2+	TGF-beta Signaling Pathway	(9/11)	(703/3651)	2.64e-05
148	2+	Cytokines	(6/11)	(300/3651)	0.000151991
149	2+	Development NOTCH1-mediated pathway for NF-KB activity modulation	(6/8)	(76/3651)	1.45e-08
149	2+	p75(NTR)-mediated signaling	(5/8)	(58/3651)	1.22e-07
149	2+	p75(NTR) receptor-mediated signalling	(5/8)	(174/3651)	1.85e-05
156	2+	T Cell Receptor and Co-stimulatory Signaling	(2/3)	(26/3651)	0.00393356
159	2+	Blood-Brain Barrier and Immune Cell Transmigration: Pathways Overview	(3/3)	(57/3651)	7.22e-06
160	2+	Allograft Rejection	(4/4)	(203/3651)	2.79e-05
161	2+	Development Glucocorticoid receptor signaling	(2/3)	(38/3651)	0.00251551
163	2+	CNTF Signaling	(5/6)	(99/3651)	3.74e-06
163	2+	G-protein signaling Regulation of p38 and JNK signaling mediated by G-proteins	(4/6)	(87/3651)	6.97e-05
163	2+	NaturalKiller Cell Cytotoxicity	(3/6)	(107/3651)	0.0031481
163	2+	CXCR3-mediated signaling events	(2/6)	(33/3651)	0.00464784
164	2+	Downstream signaling events of B Cell Receptor (BCR)	(7/8)	(213/3651)	1.75e-07
164	2+	Cytokine Signaling in Immune system	(8/8)	(628/3651)	4.06e-06
164	2+	NF-kB Signaling Pathway	(6/8)	(503/3651)	0.000320255
164	2+	Cytokine Receptors	(4/8)	(250/3651)	0.00221132
164	2+	Cytokines	(4/8)	(300/3651)	0.00376781
165	2+	Granzyme Pathway	(3/3)	(31/3651)	1.11e-06
167	2+	Antigen processing-Cross presentation	(10/10)	(99/3651)	1.63e-15
167	2+	Antigen Processing and Presentation	(9/10)	(104/3651)	3.41e-13
167	2+	Presenilin-Mediated Signaling	(7/10)	(111/3651)	4.43e-09
172	2+	p75(NTR) receptor-mediated signalling	(2/2)	(174/3651)	0.00225887
179	2+	Interleukin-2 Gene Expression in Activated and Quiescent T-Cells	(5/10)	(33/3651)	5.8e-07
179	2+	RAF-independent MAPK1/3 activation	(4/10)	(22/3651)	5.48e-06
179	2+	Signal transduction_JNK pathway	(4/10)	(40/3651)	4.46e-05
179	2+	OX40 Pathway	(3/10)	(23/3651)	0.000229293
179	2+	Regulation of p38-alpha and p38-beta	(3/10)	(26/3651)	0.000287288
179	2+	B Cell Receptor Signaling Pathway	(5/10)	(209/3651)	0.000699922
179	2+	Fc epsilon RI pathway	(4/10)	(136/3651)	0.00141719
179	2+	Activated TLR4 signalling	(4/10)	(141/3651)	0.00144046
179	2+	TGF-beta Signaling Pathway	(7/10)	(703/3651)	0.00173696
179	2+	Interleukin-12 signaling mediated by STAT4	(2/10)	(26/3651)	0.00381456
182	2+	p75(NTR)-mediated signaling	(2/3)	(58/3651)	0.00147327
188	Enriched	Downstream signaling events of B Cell Receptor (BCR)	(8/11)	(213/3651)	1.67e-07
188	Enriched	Innate Immune System	(11/11)	(2089/3651)	0.00303941
188	Enriched	Creation of C4 and C2 activators	(2/11)	(35/3651)	0.00581475
194	2+	Eicosanoid Synthesis	(2/6)	(14/3651)	0.00304605
195	2+	G-protein signaling RAC1 in cellular process	(4/5)	(102/3651)	8.44e-06
196	2+	Cytosolic sensors of pathogen-associated DNA	(2/3)	(77/3651)	0.00519743
198	2+	Phagocytosis of Microbes	(7/10)	(76/3651)	2.63e-09
198	2+	Blood-Brain Barrier and Immune Cell Transmigration: Pathways Overview	(5/10)	(57/3651)	1.66e-06
198	2+	TGF-beta Signaling Pathway	(8/10)	(703/3651)	0.000255592
198	2+	Signaling events mediated by PRL	(2/10)	(23/3651)	0.00596511
199	2+	Defensins	(4/7)	(36/3651)	2.46e-06
201	Enriched	Interleukin-6 Signaling Pathway	(10/11)	(92/3651)	2.1e-14
201	Enriched	JAK/STAT Signaling Pathway	(8/11)	(174/3651)	5.15e-08
201	Enriched	CNTF Signaling	(6/11)	(99/3651)	1.23e-06
201	Enriched	Oncostatin M signaling via JAK-Stat in human cells	(4/11)	(19/3651)	1.23e-06
201	Enriched	PEDF Induced Signaling	(9/11)	(635/3651)	2.82e-05
201	Enriched	Cytokine Receptors	(5/11)	(250/3651)	0.0021022
201	Enriched	Cytokines	(5/11)	(300/3651)	0.00428634
201	Enriched	RAF-independent MAPK1/3 activation	(2/11)	(22/3651)	0.00635515
201	Enriched	Innate Immune System	(11/11)	(2089/3651)	0.00659553
201	Enriched	Interleukin-4 and 13 signaling	(3/11)	(104/3651)	0.00884003
209	Enriched	Common Cytokine Receptor Gamma-Chain Family Signaling Pathways	(10/10)	(135/3651)	1.72e-13
209	Enriched	Interleukins Receptor	(6/10)	(34/3651)	1.4e-09
209	Enriched	Inflammatory Response Pathway	(5/10)	(26/3651)	3.75e-08
209	Enriched	Cytokines and Inflammatory Response	(4/10)	(24/3651)	1.63e-06
209	Enriched	Interleukin-2 signaling events mediated by PI3K	(4/10)	(49/3651)	2.58e-05
209	Enriched	Interleukin-4 Signaling Pathway	(4/10)	(56/3651)	4.06e-05
209	Enriched	Development and heterogeneity of the ILC family	(3/10)	(29/3651)	0.000162849
209	Enriched	Interleukin-7 Signaling Pathway	(3/10)	(33/3651)	0.000227537
209	Enriched	Allograft Rejection	(5/10)	(203/3651)	0.000281725
209	Enriched	Downstream signaling in naive CD8+ T cells	(3/10)	(47/3651)	0.000563272
209	Enriched	Interferon alpha/beta Signaling Pathway	(3/10)	(66/3651)	0.00147278
209	Enriched	OX40 Pathway	(2/10)	(23/3651)	0.00331395
209	Enriched	Development IGF-1 receptor signaling	(3/10)	(116/3651)	0.00582992
209	Enriched	Primary immunodeficiency	(2/10)	(32/3651)	0.00582992
216	2+	RIG-I/MDA5 mediated induction of IFN-alpha/beta pathways	(3/3)	(127/3651)	0.000246807
230	2+	Inhibitory action of Lipoxins on Superoxide production in neutrophils	(6/6)	(57/3651)	4.65e-10
230	2+	CCR5 Pathway in Macrophages	(4/6)	(269/3651)	0.00537787
230	2+	Signal Transduction of S1P Receptor	(2/6)	(23/3651)	0.00588913
230	2+	Blood-Brain Barrier and Immune Cell Transmigration: VCAM-1/CD106 Signaling Pathways	(3/6)	(136/3651)	0.00782253
232	2+	Presenilin-Mediated Signaling	(3/5)	(111/3651)	0.00157009
233	2+	Interferon gamma Signaling Pathway	(2/2)	(198/3651)	0.00878108
234	2+	Apelin Signaling Pathway	(3/3)	(117/3651)	0.000802423
240	2+	Fc epsilon RI pathway	(6/8)	(136/3651)	1.83e-06
240	2+	Antigen activates B Cell Receptor (BCR) leading to generation of second messengers	(4/8)	(45/3651)	1.97e-05
240	2+	NFAT in immune response	(5/8)	(128/3651)	2.44e-05
240	2+	Fc-GammaR Pathway	(4/8)	(68/3651)	5.28e-05
240	2+	Primary immunodeficiency	(2/8)	(32/3651)	0.00835528
243	Enriched	Regulation of RAC1 activity	(4/9)	(35/3651)	3.97e-05
244	2+	Signaling events mediated by PRL	(3/4)	(23/3651)	2.61e-06
250	2+	G-protein signaling RAC1 in cellular process	(8/8)	(102/3651)	2.26e-12
255	2+	Signaling events mediated by PRL	(3/5)	(23/3651)	2.6e-05
255	2+	Interleukin-2 Gene Expression in Activated and Quiescent T-Cells	(2/5)	(33/3651)	0.00467427
255	2+	Signaling by PTK6	(2/5)	(58/3651)	0.0096222
257	2+	TGF-beta Family Member	(4/8)	(26/3651)	9.72e-07
257	2+	TGF-beta Family Member Receptor	(3/8)	(11/3651)	3.96e-06
257	2+	PEDF Induced Signaling	(7/8)	(635/3651)	7.43e-05
257	2+	Cytokine Receptors	(4/8)	(250/3651)	0.00168864
270	Enriched	Complement Pathway	(9/9)	(28/3651)	2.42e-19
275	2+	Macrophage Differentiation and Growth Inhibition by METS	(2/5)	(34/3651)	0.00661824
276	2+	Interleukin-2 signaling events mediated by PI3K	(2/3)	(49/3651)	0.00997384
298	2+	Signal transduction_JNK pathway	(2/2)	(40/3651)	0.00374602
306	2+	G-protein signaling Regulation of p38 and JNK signaling mediated by G-proteins	(3/4)	(87/3651)	0.00149091
308	2+	Diseases associated with the TLR signaling cascade	(6/8)	(57/3651)	1.09e-08
308	2+	TRAF Pathway	(7/8)	(179/3651)	8.4e-08
308	2+	Phagocytosis of Microbes	(5/8)	(76/3651)	1.64e-06
308	2+	Antigen processing-Cross presentation	(5/8)	(99/3651)	5.01e-06
308	2+	Interleukin-2 Signaling Pathway	(6/8)	(316/3651)	4.87e-05
308	2+	Class I MHC mediated antigen processing and presentation	(6/8)	(694/3651)	0.00328508
308	2+	Interleukin-1 and megakaryocytes in obesity	(2/8)	(23/3651)	0.0034002
308	2+	MSP-RON Signaling	(2/8)	(41/3651)	0.0091423
309	2+	Type II interferon signaling (IFNG)	(4/8)	(32/3651)	8.09e-06
309	2+	Toll Comparative Pathway	(5/8)	(95/3651)	1.03e-05
309	2+	Type I Interferon Signaling Pathways	(5/8)	(110/3651)	1.73e-05
309	2+	Interferon Receptor	(2/8)	(3/3651)	0.000114911
309	2+	Interferon gamma Signaling Pathway	(5/8)	(198/3651)	0.000159644
309	2+	Cytokine Signaling in Immune system	(7/8)	(628/3651)	0.000195728
309	2+	Jak/STAT Signaling Pathway Intracellular Regulation	(3/8)	(39/3651)	0.000368999
309	2+	Th2 Differentiation Pathway	(3/8)	(40/3651)	0.000368999
309	2+	Interleukin-12 Signaling Pathway	(3/8)	(81/3651)	0.00237095
309	2+	Oncostatin M signaling via JAK-Stat in human cells	(2/8)	(19/3651)	0.00286041
309	2+	Interleukin-27 Signaling Pathway	(2/8)	(25/3651)	0.00404611
309	2+	NaturalKiller Cell Cytotoxicity	(3/8)	(107/3651)	0.00404611
309	2+	Interleukin-7 Signaling Pathway	(2/8)	(33/3651)	0.00602123
309	2+	4-1BB Pathway	(3/8)	(165/3651)	0.00978942
313	2+	Nucleotide-binding Oligomerization Domain (NOD) pathway	(4/6)	(37/3651)	1.85e-06
314	2+	IKK complex recruitment mediated by RIP1	(2/6)	(23/3651)	0.0056087
326	2+	Role of DAP12 receptors in NK cells	(8/8)	(145/3651)	3.59e-11
326	2+	Antigen Processing and Presentation	(6/8)	(104/3651)	4.33e-08
326	2+	Immunoregulatory interactions between a Lymphoid and a non-Lymphoid cell	(5/8)	(88/3651)	8.96e-07
326	2+	NaturalKiller Cell Cytotoxicity	(5/8)	(107/3651)	1.8e-06
327	2+	JAK/STAT Signaling Pathway	(6/7)	(174/3651)	2.1e-06
327	2+	Interleukins Receptor	(4/7)	(34/3651)	3.12e-06
327	2+	Th17 Differentiation Pathway	(5/7)	(152/3651)	2.22e-05
327	2+	Chemokine Superfamily Pathway: Human/Mouse Ligand-Receptor Interactions	(4/7)	(90/3651)	8.29e-05
327	2+	Interleukin-10 Signaling Pathway	(3/7)	(70/3651)	0.00106272
327	2+	Allograft Rejection	(4/7)	(203/3651)	0.00106272
327	2+	PEDF Induced Signaling	(5/7)	(635/3651)	0.0063776
336	2+	Translocation of ZAP-70 to Immunological synapse	(3/3)	(33/3651)	4.04e-06
337	2+	B Cell Development Pathways	(3/7)	(46/3651)	0.000685242
337	2+	T Cell Co-Signaling Pathway: Ligand-Receptor Interactions	(3/7)	(46/3651)	0.000685242
338	2+	T Cell Receptor Signaling Pathway	(6/6)	(347/3651)	3.54e-05
338	2+	Interleukin-2 Activation and Signaling Pathway	(4/6)	(73/3651)	5.36e-05
338	2+	Corticotropin-releasing hormone signaling pathway	(3/6)	(84/3651)	0.0018633
338	2+	Common Cytokine Receptor Gamma-Chain Family Signaling Pathways	(3/6)	(135/3651)	0.00569554
338	2+	Validated transcriptional targets of AP1 family members Fra1 and Fra2	(2/6)	(33/3651)	0.00645024
347	2+	4-1BB Pathway	(2/2)	(165/3651)	0.00203059
354	2+	Antimicrobials	(2/2)	(326/3651)	0.00795053
357	2+	Complement and Coagulation Cascades	(3/4)	(78/3651)	0.000369685
357	2+	Validated transcriptional targets of AP1 family members Fra1 and Fra2	(2/4)	(33/3651)	0.00235044
358	2+	TGF-beta Family Member	(4/6)	(26/3651)	1.8e-07
358	2+	TGF-beta Signaling Pathway	(6/6)	(703/3651)	0.000150271
358	2+	TGF-beta Receptor Signaling	(2/6)	(86/3651)	0.00928303
380	2+	T Cell Receptor Signaling Pathway	(5/5)	(347/3651)	9.07e-05
380	2+	TCR signaling in naive CD4+ T cells	(3/5)	(61/3651)	0.000195151
380	2+	Canonical NF-kB pathway	(2/5)	(21/3651)	0.000643896
380	2+	Interleukin-2 Signaling Pathway	(3/5)	(316/3651)	0.0067544
386	2+	NCAM1 interactions	(4/5)	(27/3651)	4.49e-07
386	2+	Cytokine Signaling in Immune system	(5/5)	(628/3651)	0.00282326
388	2+	Cytokine Receptors	(2/2)	(250/3651)	0.00934253
392	2+	Development NOTCH1-mediated pathway for NF-KB activity modulation	(2/3)	(76/3651)	0.00253169
399	2+	Th17 Differentiation Pathway	(4/5)	(152/3651)	0.000153884
399	2+	Th2 Differentiation Pathway	(2/5)	(40/3651)	0.00630539
402	2+	Apelin Signaling Pathway	(4/6)	(117/3651)	0.000672527
402	2+	CCR5 Pathway in Macrophages	(4/6)	(269/3651)	0.00390299
402	2+	Blood-Brain Barrier and Immune Cell Transmigration: VCAM-1/CD106 Signaling Pathways	(3/6)	(136/3651)	0.00486321
417	2+	CD28 co-stimulation	(4/5)	(73/3651)	7.98e-06
417	2+	CXCR3-mediated signaling events	(3/5)	(33/3651)	3.66e-05
419	2+	TCR signaling in naive CD4+ T cells	(3/6)	(61/3651)	0.0029987
426	2+	MSP-RON Signaling	(2/3)	(41/3651)	0.00384861
426	2+	fMLP Pathway	(3/3)	(287/3651)	0.00384861
426	2+	G-protein signaling RAC1 in cellular process	(2/3)	(102/3651)	0.00910731
430	2+	TGF-beta Signaling Pathway	(5/5)	(703/3651)	0.00313977
430	2+	NF-kB Signaling Pathway	(4/5)	(503/3651)	0.00952622
432	2+	Cytosolic sensors of pathogen-associated DNA	(2/2)	(77/3651)	0.00131741
433	2+	Cytosolic sensors of pathogen-associated DNA	(3/3)	(77/3651)	2.71e-05
442	2+	Cytokine Receptors	(3/4)	(250/3651)	0.00723253
443	2+	TGF-beta Family Member Receptor	(2/3)	(11/3651)	0.000296671
445	2+	CTLA4 Signaling	(4/4)	(64/3651)	3.44e-07
445	2+	MHC class II antigen presentation	(3/4)	(82/3651)	8.6e-05
449	2+	PEDF Induced Signaling	(4/4)	(635/3651)	0.00907926
451	0-1	Macrophage Differentiation and Growth Inhibition by METS	(1/1)	(34/3651)	0.00931252
457	2+	p75(NTR) receptor-mediated signalling	(2/2)	(174/3651)	0.00225887
465	2+	Interleukin-23 Signaling Pathway	(4/4)	(151/3651)	1.69e-05
468	2+	Chemokine Receptors	(2/4)	(32/3651)	0.0022088
490	2+	T Cell Co-Signaling Pathway: Ligand-Receptor Interactions	(4/6)	(46/3651)	8.78e-06
490	2+	Translocation of ZAP-70 to Immunological synapse	(3/6)	(33/3651)	0.000118949
496	2+	Complement and Coagulation Cascades	(4/6)	(78/3651)	8.4e-06
502	2+	Regulation of Insulin-like Growth Factor (IGF) transport and uptake by Insulin-like Growth Factor Binding Proteins (IGFBPs)	(4/4)	(20/3651)	4.59e-09
513	2+	Development Leptin signaling via PI3K-dependent pathway	(2/3)	(50/3651)	0.00109342
517	2+	Retinoic acid receptors-mediated signaling	(2/2)	(23/3651)	0.000227823
519	2+	Immunoregulatory interactions between a Lymphoid and a non-Lymphoid cell	(3/5)	(88/3651)	0.000914986
519	2+	B Cell Development Pathways	(2/5)	(46/3651)	0.00530672
524	2+	Chemokines	(2/3)	(67/3651)	0.00327888
526	2+	Eicosanoid Synthesis	(3/5)	(14/3651)	3.13e-06
527	2+	Primary immunodeficiency	(2/3)	(32/3651)	0.00133258
531	2+	Cytokine Receptors	(2/2)	(250/3651)	0.00467127
537	2+	Eicosanoid ligand-binding receptors	(2/3)	(23/3651)	0.00079432
539	2+	TGF-beta Family Member Receptor	(2/4)	(11/3651)	0.000372361
539	2+	TGF-beta Receptor Signaling	(3/4)	(86/3651)	0.000372361
539	2+	Cytokine Receptors	(3/4)	(250/3651)	0.0060271
539	2+	Development TGF-beta Receptor Signaling	(2/4)	(68/3651)	0.00750812
553	2+	T Cell Co-Signaling Pathway: Ligand-Receptor Interactions	(5/5)	(46/3651)	1.27e-09
553	2+	Immunoregulatory interactions between a Lymphoid and a non-Lymphoid cell	(3/5)	(88/3651)	0.000326781
558	2+	Development Glucocorticoid receptor signaling	(2/3)	(38/3651)	0.00188663
578	2+	Antigen activates B Cell Receptor (BCR) leading to generation of second messengers	(2/3)	(45/3651)	0.00221119
582	0-1	Regulation of RAC1 activity	(1/1)	(35/3651)	0.00958641
588	2+	Antigen Presentation- Folding, assembly and peptide loading of class I MHC	(3/3)	(20/3651)	5.63e-07
613	2+	Complement and Coagulation Cascades	(5/5)	(78/3651)	2.35e-08
613	2+	MSP-RON Signaling	(3/5)	(41/3651)	3.88e-05
615	2+	Activated TLR4 signalling	(3/4)	(141/3651)	0.00372814
628	2+	Interleukin-27 Signaling Pathway	(3/5)	(25/3651)	2.05e-05
628	2+	Interleukin-4 and 13 signaling	(4/5)	(104/3651)	2.05e-05
628	2+	Development and heterogeneity of the ILC family	(3/5)	(29/3651)	2.41e-05
628	2+	Cytokine production by Th17 cells in CF (Mouse model)	(3/5)	(50/3651)	9.15e-05
628	2+	Interleukins Receptor	(2/5)	(34/3651)	0.00186138
628	2+	MSP-RON Signaling	(2/5)	(41/3651)	0.00250178
628	2+	TGF-beta Signaling Pathway	(4/5)	(703/3651)	0.00849522
628	2+	Interleukin-6 Signaling Pathway	(2/5)	(92/3651)	0.00849522
630	2+	Cytokine Receptors	(5/5)	(250/3651)	1.45e-06
643	0-1	Interleukin-1 and megakaryocytes in obesity	(1/1)	(23/3651)	0.00629964
645	2+	Inhibitory action of Lipoxins on Superoxide production in neutrophils	(3/4)	(57/3651)	0.00014281
649	2+	Role of integrins in NK cells cytotoxicity	(2/3)	(44/3651)	0.00972121
651	2+	T Cell Receptor Signaling Pathway	(3/3)	(347/3651)	0.00255545
655	2+	Cytosolic sensors of pathogen-associated DNA	(3/3)	(77/3651)	0.000117336
684	2+	Adipocytokine signaling pathway	(2/3)	(59/3651)	0.00228703
690	2+	Development NOTCH1-mediated pathway for NF-KB activity modulation	(2/2)	(76/3651)	0.00128319
691	2+	TGF-beta Family Member	(2/4)	(26/3651)	0.00174058
691	2+	Cytokines	(3/4)	(300/3651)	0.00619368
697	2+	TRAF Pathway	(3/3)	(179/3651)	0.00131119
700	2+	Eicosanoid ligand-binding receptors	(2/3)	(23/3651)	0.00102127
703	0-1	Eicosanoid ligand-binding receptors	(1/1)	(23/3651)	0.00629964
720	2+	G-protein signaling Regulation of p38 and JNK signaling mediated by G-proteins	(3/3)	(87/3651)	0.000274649
720	2+	S1P3 pathway	(2/3)	(43/3651)	0.00252565
720	2+	Thromboxane A2 receptor signaling	(2/3)	(45/3651)	0.00252565
723	2+	CCR3 signaling in eosinophils	(3/3)	(131/3651)	0.000180711
726	2+	Development Leptin signaling via PI3K-dependent pathway	(2/2)	(50/3651)	0.00147079
752	2+	Downstream signaling events of B Cell Receptor (BCR)	(3/3)	(213/3651)	0.00195938
755	2+	ICos-ICosL Pathway in T-Helper Cell	(2/3)	(117/3651)	0.00897346
764	2+	Immunoregulatory interactions between a Lymphoid and a non-Lymphoid cell	(3/4)	(88/3651)	0.000425711
767	2+	NCAM1 interactions	(2/3)	(27/3651)	0.000314627
769	2+	Interferon alpha/beta Signaling Pathway	(3/3)	(66/3651)	3.39e-05
770	2+	p75(NTR)-mediated signaling	(2/3)	(58/3651)	0.00147327
770	2+	p75(NTR) receptor-mediated signalling	(2/3)	(174/3651)	0.00656365
771	2+	Dimerization of procaspase-8	(2/3)	(63/3651)	0.00173905
783	2+	Chemokine Receptors	(2/4)	(32/3651)	0.00353407
783	2+	Chemokines	(2/4)	(67/3651)	0.00777599
807	2+	p75(NTR)-mediated signaling	(2/3)	(58/3651)	0.00368318
811	2+	Granzyme Pathway	(3/3)	(31/3651)	2.77e-06
816	2+	T Cell Co-Signaling Pathway: Ligand-Receptor Interactions	(2/3)	(46/3651)	0.00184902
818	2+	Complement and Coagulation Cascades	(4/4)	(78/3651)	1.54e-06
831	2+	Defensins	(2/4)	(36/3651)	0.00280141
831	2+	Antimicrobials	(3/4)	(326/3651)	0.00659061
834	2+	Interleukin-17 Signaling Pathway	(3/3)	(105/3651)	0.000462606
836	2+	Signaling by PTK6	(2/2)	(58/3651)	0.000992335
841	2+	Cytokines	(4/4)	(300/3651)	0.00022377
842	2+	Presenilin-Mediated Signaling	(2/2)	(111/3651)	0.00274873
846	2+	Cytosolic sensors of pathogen-associated DNA	(3/3)	(77/3651)	2.71e-05
848	2+	Cytosolic sensors of pathogen-associated DNA	(4/4)	(77/3651)	5.49e-07
850	2+	Chemokine Superfamily Pathway: Human/Mouse Ligand-Receptor Interactions	(4/4)	(90/3651)	3.8e-06
850	2+	Interleukins	(2/4)	(31/3651)	0.00137303
850	2+	Interleukins Receptor	(2/4)	(34/3651)	0.00137303
858	2+	Complement and Coagulation Cascades	(2/3)	(78/3651)	0.00933313
891	2+	p75(NTR) receptor-mediated signalling	(2/2)	(174/3651)	0.00903547
895	2+	IKK complex recruitment mediated by RIP1	(2/3)	(23/3651)	0.00170211
895	2+	NFAT in immune response	(2/3)	(128/3651)	0.00766142
903	2+	ICos-ICosL Pathway in T-Helper Cell	(2/2)	(117/3651)	0.00916604
905	2+	Defensins	(2/3)	(36/3651)	0.00197324
911	2+	Chemokine Superfamily Pathway: Human/Mouse Ligand-Receptor Interactions	(3/3)	(90/3651)	0.000115965
911	2+	Chemokines	(2/3)	(67/3651)	0.00393466
913	2+	Chemokine Superfamily Pathway: Human/Mouse Ligand-Receptor Interactions	(3/3)	(90/3651)	0.000202939
913	2+	LT-BetaR Pathway	(2/3)	(54/3651)	0.00446723
921	2+	Development NOTCH1-mediated pathway for NF-KB activity modulation	(2/2)	(76/3651)	0.00042773
930	2+	B Cell Receptor Signaling Pathway	(2/2)	(209/3651)	0.00326216
936	2+	Macrophage Differentiation and Growth Inhibition by METS	(2/2)	(34/3651)	0.000420977
942	2+	Development A2B receptor- action via G-protein alpha s	(2/2)	(84/3651)	0.000523182
951	2+	Complement and Coagulation Cascades	(2/2)	(78/3651)	0.00135208
958	2+	CCR5 Pathway in Macrophages	(3/3)	(269/3651)	0.00633344
967	2+	p38 signaling mediated by MAPKAP kinases	(2/2)	(19/3651)	0.000307966
973	2+	Interferon gamma Signaling Pathway	(3/3)	(198/3651)	0.000943322
984	2+	Antigen activates B Cell Receptor (BCR) leading to generation of second messengers	(2/2)	(45/3651)	0.0029716
991	2+	p38 MAPK Signaling Pathway	(2/2)	(83/3651)	0.00255363
1008	2+	JAK/STAT Signaling Pathway	(3/3)	(174/3651)	0.00189393
1008	2+	Inflammatory Response Pathway	(2/3)	(26/3651)	0.00189393
1029	2+	Granzyme Pathway	(2/2)	(31/3651)	0.000139575
1032	2+	CTLA4 Signaling	(3/3)	(64/3651)	0.000113098
1032	2+	Cytokines and Inflammatory Response	(2/3)	(24/3651)	0.000388983
1033	2+	Interleukin-4 Signaling Pathway	(3/3)	(56/3651)	8.89e-05
1039	2+	T Cell Co-Signaling Pathway: Ligand-Receptor Interactions	(3/3)	(46/3651)	5.06e-05
1039	2+	Inflammatory Response Pathway	(2/3)	(26/3651)	0.000653778
1039	2+	T Cell Receptor and Co-stimulatory Signaling	(2/3)	(26/3651)	0.000653778
1048	2+	Complement and Coagulation Cascades	(2/2)	(78/3651)	0.00180277
1062	2+	Chemokine Superfamily Pathway: Human/Mouse Ligand-Receptor Interactions	(2/2)	(90/3651)	0.00781396
1072	2+	G-protein signaling RAC1 in cellular process	(3/3)	(102/3651)	8.47e-05
1086	2+	RIG-I/MDA5 mediated induction of IFN-alpha/beta pathways	(2/3)	(127/3651)	0.00704024
1108	2+	Interleukin-27 Signaling Pathway	(3/3)	(25/3651)	3.41e-06
1112	2+	T Cell Co-Signaling Pathway: Ligand-Receptor Interactions	(2/2)	(46/3651)	0.001864
1124	2+	Granzyme Pathway	(2/2)	(31/3651)	0.000697876
1125	2+	NCAM1 interactions	(3/3)	(27/3651)	2.53e-06
1126	2+	Antimicrobials	(3/3)	(326/3651)	0.00211782
1141	2+	T Cell Co-Signaling Pathway: Ligand-Receptor Interactions	(3/3)	(46/3651)	2.06e-05
1141	2+	CD28 co-stimulation	(2/3)	(73/3651)	0.00642339
1155	2+	Activated TLR4 signalling	(3/3)	(141/3651)	0.000902825
1161	2+	Th2 Differentiation Pathway	(2/2)	(40/3651)	0.00128769
1172	2+	CTLA4 Signaling	(3/3)	(64/3651)	5.65e-05
1185	2+	Blood-Brain Barrier and Immune Cell Transmigration: VCAM-1/CD106 Signaling Pathways	(3/3)	(136/3651)	0.000151782
1196	2+	Interleukin-17 Signaling Pathway	(3/3)	(105/3651)	0.000231303
1196	2+	Interleukins	(2/3)	(31/3651)	0.00104127
1196	2+	Th2 Differentiation Pathway	(2/3)	(40/3651)	0.0011625
1204	2+	TNF Family Members	(2/3)	(9/3651)	0.000194256
1206	2+	Interferons	(2/3)	(4/3651)	5.67e-05
1206	2+	Type I Interferon Signaling Pathways	(3/3)	(110/3651)	0.000279611
1206	2+	Interferon alpha/beta Signaling Pathway	(2/3)	(66/3651)	0.00400881
1206	2+	Interferon Receptor	(1/3)	(3/3651)	0.00751303
1213	2+	Interferon gamma Signaling Pathway	(3/3)	(198/3651)	0.000628882
1222	2+	Chemokines	(2/3)	(67/3651)	0.00393466
