# Supplementary material for: A network view of human immune system and virus-human interaction
Source: Front Immunol. 2022 Oct 26;13:997851. doi: 10.3389/fimmu.2022.997851 (PMC9643829; doi:10.3389/fimmu.2022.997851)
Supplement: Supplementary file 7 [file Table_6.xlsx]

## Sheet: Legend
GO_BP	GO biological process terms enriched in pan-viral targets.
	Description	Enrichment of GO biological process terms
	GeneRatio	The number of VTGs that match the term and the full size of genes targeted by the virus
	BgRatio	The number of genes annotated in the term and the total number of genes in the universe of annotations
	ADJ_pvalue	Benjamini-Hochberg adjusted p-value
GO_BP2	GO biological process terms enriched in each category gene set.
	Category	Categories based on the gene overlap across three coronaviruses and other viruses
	Description	Enrichment of GO biological process terms
	GeneRatio	The number of genes belong to the category that match the term and the full size of genes in the category
	BgRatio	The number of genes annotated in the process and the total number of genes in the universe of annotations
	ADJ_pvalue	Benjamini-Hochberg adjusted p-value
GO_BP3	GO biological process terms enriched in each virally specific target set.
	Abbre	Abbreviation for virus name
	Description	Enrichment of GO biological process terms
	GeneRatio	The number of virally specific targets that match the term and the full size of virally specific targets
	BgRatio	The number of genes annotated in the process and the total number of genes in the universe of annotations
	ADJ_pvalue	Benjamini-Hochberg adjusted p-value
Sub-cellular_localization	Sub-cellular locations enriched in each category gene set.
	Category	Categories based on the gene overlap across three coronaviruses and other viruses
	Description	Enrichment of sub-cellular locations
	GeneRatio	The number of genes belong to the category that match the location and the full size of genes in the category
	BgRatio	The number of genes annotated in the location and the total number of genes in the universe of annotations
	ADJ_pvalue	Benjamini-Hochberg adjusted p-value
Immune-related_process	Immune-related (IR) processes enriched in each category gene set.
	Category	Categories based on the gene overlap across three coronaviruses and other viruses
	Description	Enrichment of immune-related (IR) processes terms
	GeneRatio	The number of genes that in module that match the process and the full size of genes in the category
	BgRatio	The number of genes annotated in the process and the total number of genes in the universe of annotations
	ADJ_pvalue	Benjamini-Hochberg adjusted p-value

## Sheet: GO_BP
Description	GeneRatio	BgRatio	ADJ_pvalue
biological process involved in symbiotic interaction	(31/65)	(929/14663)	8.97843e-18
establishment of protein localization	(30/65)	(1811/14663)	4.09249e-09
intracellular transport	(27/65)	(1565/14663)	1.89504e-08
protein localization to organelle	(21/65)	(921/14663)	2.34769e-08
cellular macromolecule localization	(26/65)	(1834/14663)	1.99515e-06
response to endoplasmic reticulum stress	(11/65)	(277/14663)	2.5793e-06
response to topologically incorrect protein	(9/65)	(195/14663)	1.23664e-05
macromolecule catabolic process	(20/65)	(1319/14663)	3.40269e-05
negative regulation of gene expression	(17/65)	(1011/14663)	6.60413e-05
protein folding	(8/65)	(208/14663)	0.00017209
modulation of process of other organism	(6/65)	(118/14663)	0.000580128
translational initiation	(7/65)	(188/14663)	0.000750764
negative regulation of molecular function	(15/65)	(1008/14663)	0.000953547
apoptotic process	(20/65)	(1712/14663)	0.00105284
regulation of catabolic process	(14/65)	(932/14663)	0.00137163
positive regulation of gene expression	(14/65)	(943/14663)	0.00146731
regulation of apoptotic signaling pathway	(8/65)	(312/14663)	0.00178704
regulation of response to stress	(16/65)	(1235/14663)	0.00179873
viral life cycle	(8/65)	(326/14663)	0.00218495
regulation of tumor necrosis factor-mediated signaling pathway	(4/65)	(56/14663)	0.00246244
mRNA metabolic process	(12/65)	(795/14663)	0.00358968
regulation of protein stability	(7/65)	(267/14663)	0.00358968
positive regulation of biosynthetic process	(19/65)	(1785/14663)	0.00364645
viral gene expression	(6/65)	(190/14663)	0.00364645
nuclear-transcribed mRNA catabolic process	(6/65)	(196/14663)	0.00414903
regulation of cell cycle	(14/65)	(1097/14663)	0.0046058
response to abiotic stimulus	(14/65)	(1110/14663)	0.00501483
cellular amide metabolic process	(13/65)	(1003/14663)	0.00637247
regulation of transcription involved in G1/S transition of mitotic cell cycle	(3/65)	(33/14663)	0.00654513
cellular protein-containing complex assembly	(12/65)	(899/14663)	0.00794436
toxin transport	(3/65)	(37/14663)	0.0086287
response to antibiotic	(3/65)	(38/14663)	0.00905576

## Sheet: GO_BP2
Category	Description	GeneRatio	BgRatio	ADJ_pvalue
Pan_excl_CoV	biological process involved in symbiotic interaction	(22/39)	(929/14663)	8.60258e-14
Pan_excl_CoV	intracellular transport	(18/39)	(1565/14663)	1.40045e-05
Pan_excl_CoV	establishment of protein localization to organelle	(11/39)	(536/14663)	4.27967e-05
Pan_excl_CoV	peptide biosynthetic process	(11/39)	(603/14663)	0.000105123
Pan_excl_CoV	establishment of protein localization to endoplasmic reticulum	(6/39)	(112/14663)	0.000127365
Pan_excl_CoV	negative regulation of gene expression	(13/39)	(1011/14663)	0.000230827
Pan_excl_CoV	establishment of protein localization	(17/39)	(1811/14663)	0.000230827
Pan_excl_CoV	establishment of protein localization to membrane	(8/39)	(326/14663)	0.000282273
Pan_excl_CoV	intracellular protein transport	(13/39)	(1080/14663)	0.000282273
Pan_excl_CoV	protein localization to organelle	(12/39)	(921/14663)	0.000299984
Pan_excl_CoV	mRNA metabolic process	(11/39)	(795/14663)	0.000453459
Pan_excl_CoV	cotranslational protein targeting to membrane	(5/39)	(100/14663)	0.000588292
Pan_excl_CoV	cellular macromolecule localization	(16/39)	(1834/14663)	0.000642664
Pan_excl_CoV	apoptotic signaling pathway	(9/39)	(536/14663)	0.000703567
Pan_excl_CoV	translational initiation	(6/39)	(188/14663)	0.000722124
Pan_excl_CoV	viral gene expression	(6/39)	(190/14663)	0.000726765
Pan_excl_CoV	regulation of cell cycle phase transition	(8/39)	(421/14663)	0.000840087
Pan_excl_CoV	regulation of apoptotic signaling pathway	(7/39)	(312/14663)	0.000993216
Pan_excl_CoV	regulation of cellular response to stress	(9/39)	(618/14663)	0.00161847
Pan_excl_CoV	RNA catabolic process	(7/39)	(390/14663)	0.00363427
Pan_excl_CoV	regulation of mitotic cell cycle	(8/39)	(547/14663)	0.00418799
Pan_excl_CoV	positive regulation of biosynthetic process	(14/39)	(1785/14663)	0.00572083
Pan_excl_CoV	positive regulation of gene expression	(10/39)	(943/14663)	0.00617466
Pan_excl_CoV	negative regulation of cell cycle G1/S phase transition	(4/39)	(99/14663)	0.00617466
Pan_excl_CoV	negative regulation of molecular function in other organism	(2/39)	(7/14663)	0.00639482
Pan_excl_CoV	regulation of mitochondrial outer membrane permeabilization involved in apoptotic signaling pathway	(3/39)	(42/14663)	0.00733425
Pan_excl_CoV	negative regulation of apoptotic signaling pathway	(5/39)	(204/14663)	0.00742621
Pan_excl_CoV	response to temperature stimulus	(5/39)	(205/14663)	0.00742621
Pan_excl_CoV	negative regulation of molecular function	(10/39)	(1008/14663)	0.00830247
Pan_excl_CoV	positive regulation of nucleobase-containing compound metabolic process	(13/39)	(1699/14663)	0.00991253
Pan	response to endoplasmic reticulum stress	(7/26)	(277/14663)	0.00031953
Pan	protein folding in endoplasmic reticulum	(3/26)	(11/14663)	0.00031953
Pan	biological process involved in interaction with host	(6/26)	(208/14663)	0.00031953
Pan	protein folding	(6/26)	(208/14663)	0.00031953
Pan	establishment of protein localization	(13/26)	(1811/14663)	0.000603774
Pan	modulation by virus of host cellular process	(3/26)	(18/14663)	0.00061371
Pan	proteasomal protein catabolic process	(7/26)	(457/14663)	0.00124467
Pan	protein localization to organelle	(9/26)	(921/14663)	0.00143247
Pan	viral life cycle	(6/26)	(326/14663)	0.00143247
Pan	biological process involved in symbiotic interaction	(9/26)	(929/14663)	0.00143247
Pan	response to topologically incorrect protein	(5/26)	(195/14663)	0.00147848
Pan	establishment of protein localization to organelle	(7/26)	(536/14663)	0.00199519
Pan	macromolecule catabolic process	(10/26)	(1319/14663)	0.0026923
Pan	intracellular protein transport	(9/26)	(1080/14663)	0.00308418
Pan	postsynapse to nucleus signaling pathway	(2/26)	(7/14663)	0.00308418
Pan	posttranslational protein targeting to membrane, translocation	(2/26)	(7/14663)	0.00308418
Pan	cellular macromolecule catabolic process	(9/26)	(1106/14663)	0.00342015
Pan	positive regulation of catabolic process	(6/26)	(423/14663)	0.00346509
Pan	positive regulation of protein metabolic process	(10/26)	(1416/14663)	0.00359252
Pan	protein catabolic process	(8/26)	(870/14663)	0.00359252
Pan	ATF6-mediated unfolded protein response	(2/26)	(10/14663)	0.00514748
Pan	chaperone-mediated protein folding	(3/26)	(58/14663)	0.00514748
Pan	regulation of catabolic process	(8/26)	(932/14663)	0.00514748
Pan	protein import	(4/26)	(177/14663)	0.00746248
Pan	ubiquitin-dependent ERAD pathway	(3/26)	(75/14663)	0.00880155
CoV & Others	establishment of protein localization	(283/1152)	(1811/14663)	3.35715e-29
CoV & Others	cellular macromolecule localization	(276/1152)	(1834/14663)	9.00747e-26
CoV & Others	intracellular transport	(247/1152)	(1565/14663)	9.00747e-26
CoV & Others	intracellular protein transport	(189/1152)	(1080/14663)	2.69465e-24
CoV & Others	endomembrane system organization	(95/1152)	(415/14663)	4.45863e-19
CoV & Others	regulation of catabolic process	(150/1152)	(932/14663)	3.38097e-15
CoV & Others	Golgi vesicle transport	(77/1152)	(338/14663)	4.32496e-15
CoV & Others	protein folding	(57/1152)	(208/14663)	1.23951e-14
CoV & Others	biological process involved in symbiotic interaction	(147/1152)	(929/14663)	2.40212e-14
CoV & Others	Golgi organization	(40/1152)	(116/14663)	1.13381e-13
CoV & Others	membrane organization	(129/1152)	(786/14663)	1.13381e-13
CoV & Others	protein catabolic process	(136/1152)	(870/14663)	8.67285e-13
CoV & Others	cellular protein catabolic process	(120/1152)	(731/14663)	1.16976e-12
CoV & Others	protein localization to organelle	(140/1152)	(921/14663)	2.80379e-12
CoV & Others	organonitrogen compound biosynthetic process	(202/1152)	(1540/14663)	1.08945e-11
CoV & Others	organelle localization	(101/1152)	(596/14663)	2.34096e-11
CoV & Others	membrane docking	(45/1152)	(168/14663)	3.52393e-11
CoV & Others	cellular macromolecule catabolic process	(156/1152)	(1106/14663)	3.52393e-11
CoV & Others	endoplasmic reticulum to Golgi vesicle-mediated transport	(48/1152)	(188/14663)	3.52393e-11
CoV & Others	regulation of cellular response to heat	(28/1152)	(71/14663)	3.87412e-11
CoV & Others	protein-containing complex subunit organization	(214/1152)	(1693/14663)	5.32127e-11
CoV & Others	macromolecule catabolic process	(177/1152)	(1319/14663)	5.32127e-11
CoV & Others	regulation of cellular catabolic process	(121/1152)	(788/14663)	6.92161e-11
CoV & Others	formation of cytoplasmic translation initiation complex	(13/1152)	(15/14663)	8.22629e-11
CoV & Others	cellular response to heat	(34/1152)	(106/14663)	9.16364e-11
CoV & Others	posttranscriptional regulation of gene expression	(92/1152)	(545/14663)	2.53118e-10
CoV & Others	cellular amide metabolic process	(142/1152)	(1003/14663)	2.74889e-10
CoV & Others	vesicle docking	(25/1152)	(62/14663)	3.09812e-10
CoV & Others	response to topologically incorrect protein	(47/1152)	(195/14663)	3.98791e-10
CoV & Others	endoplasmic reticulum organization	(28/1152)	(78/14663)	3.98791e-10
CoV & Others	organonitrogen compound catabolic process	(163/1152)	(1219/14663)	5.41272e-10
CoV & Others	carbohydrate derivative metabolic process	(139/1152)	(1003/14663)	2.02632e-09
CoV & Others	proteasomal protein catabolic process	(79/1152)	(457/14663)	2.50012e-09
CoV & Others	response to heat	(38/1152)	(145/14663)	3.03808e-09
CoV & Others	establishment of protein localization to organelle	(86/1152)	(536/14663)	1.59666e-08
CoV & Others	response to endoplasmic reticulum stress	(55/1152)	(277/14663)	1.59666e-08
CoV & Others	mitochondrion organization	(80/1152)	(488/14663)	2.462e-08
CoV & Others	regulation of cellular protein catabolic process	(49/1152)	(235/14663)	2.7185e-08
CoV & Others	vesicle targeting	(27/1152)	(87/14663)	3.53696e-08
CoV & Others	tRNA transport	(16/1152)	(32/14663)	4.58544e-08
CoV & Others	amide biosynthetic process	(106/1152)	(734/14663)	5.28052e-08
CoV & Others	modification-dependent macromolecule catabolic process	(91/1152)	(600/14663)	7.71778e-08
CoV & Others	ERAD pathway	(28/1152)	(97/14663)	9.47816e-08
CoV & Others	regulation of protein catabolic process	(63/1152)	(357/14663)	9.47816e-08
CoV & Others	chaperone-mediated protein folding	(21/1152)	(58/14663)	1.22494e-07
CoV & Others	vesicle organization	(57/1152)	(313/14663)	1.76806e-07
CoV & Others	'de novo' protein folding	(17/1152)	(40/14663)	2.5659e-07
CoV & Others	cytosolic transport	(35/1152)	(148/14663)	2.65024e-07
CoV & Others	protein import	(39/1152)	(177/14663)	2.85172e-07
CoV & Others	obsolete chaperone-mediated protein transport	(9/1152)	(11/14663)	5.52891e-07
CoV & Others	nuclear transport	(56/1152)	(317/14663)	6.96456e-07
CoV & Others	ubiquitin-dependent ERAD pathway	(23/1152)	(75/14663)	7.10713e-07
CoV & Others	peptide metabolic process	(103/1152)	(745/14663)	7.96127e-07
CoV & Others	multi-organism localization	(20/1152)	(59/14663)	9.56578e-07
CoV & Others	post-Golgi vesicle-mediated transport	(26/1152)	(95/14663)	1.03789e-06
CoV & Others	cellular response to oxygen levels	(42/1152)	(209/14663)	1.12988e-06
CoV & Others	cellular protein-containing complex assembly	(118/1152)	(899/14663)	1.21282e-06
CoV & Others	organelle membrane fusion	(27/1152)	(103/14663)	1.42105e-06
CoV & Others	glycoprotein biosynthetic process	(53/1152)	(300/14663)	1.49993e-06
CoV & Others	peptide biosynthetic process	(87/1152)	(603/14663)	1.49993e-06
CoV & Others	glycoprotein metabolic process	(61/1152)	(368/14663)	1.49993e-06
CoV & Others	response to temperature stimulus	(41/1152)	(205/14663)	1.75681e-06
CoV & Others	chaperone cofactor-dependent protein refolding	(14/1152)	(31/14663)	1.90402e-06
CoV & Others	cytoplasmic translational initiation	(14/1152)	(31/14663)	1.90402e-06
CoV & Others	peptidyl-asparagine modification	(14/1152)	(31/14663)	1.90402e-06
CoV & Others	cellular response to topologically incorrect protein	(35/1152)	(161/14663)	1.9899e-06
CoV & Others	regulation of proteasomal protein catabolic process	(36/1152)	(170/14663)	2.53172e-06
CoV & Others	positive regulation of protein catabolic process	(42/1152)	(216/14663)	2.53172e-06
CoV & Others	intra-Golgi vesicle-mediated transport	(14/1152)	(32/14663)	2.96132e-06
CoV & Others	regulation of gene silencing by RNA	(23/1152)	(82/14663)	3.46485e-06
CoV & Others	tail-anchored membrane protein insertion into ER membrane	(9/1152)	(13/14663)	4.40267e-06
CoV & Others	carbohydrate derivative biosynthetic process	(83/1152)	(583/14663)	4.95216e-06
CoV & Others	regulation of gene silencing	(24/1152)	(90/14663)	4.95216e-06
CoV & Others	nuclear export	(37/1152)	(184/14663)	6.19616e-06
CoV & Others	establishment of organelle localization	(62/1152)	(397/14663)	8.85525e-06
CoV & Others	vesicle fusion with Golgi apparatus	(7/1152)	(8/14663)	9.41156e-06
CoV & Others	protein localization to nucleus	(45/1152)	(252/14663)	1.02231e-05
CoV & Others	exocytosis	(107/1152)	(829/14663)	1.06131e-05
CoV & Others	membrane fusion	(33/1152)	(158/14663)	1.13474e-05
CoV & Others	secretion	(156/1152)	(1337/14663)	1.14014e-05
CoV & Others	organelle fusion	(30/1152)	(136/14663)	1.14014e-05
CoV & Others	ribonucleoprotein complex biogenesis	(63/1152)	(410/14663)	1.16812e-05
CoV & Others	response to abiotic stimulus	(134/1152)	(1110/14663)	1.3562e-05
CoV & Others	RNA export from nucleus	(29/1152)	(130/14663)	1.36359e-05
CoV & Others	positive regulation of cellular protein catabolic process	(31/1152)	(145/14663)	1.43509e-05
CoV & Others	vesicle targeting, to, from or within Golgi	(20/1152)	(70/14663)	1.51899e-05
CoV & Others	regulation of ubiquitin-dependent protein catabolic process	(32/1152)	(153/14663)	1.5282e-05
CoV & Others	positive regulation of catabolic process	(64/1152)	(423/14663)	1.5282e-05
CoV & Others	protein targeting to mitochondrion	(24/1152)	(96/14663)	1.5282e-05
CoV & Others	vesicle localization	(38/1152)	(201/14663)	1.82858e-05
CoV & Others	regulation of proteasomal ubiquitin-dependent protein catabolic process	(28/1152)	(125/14663)	1.85503e-05
CoV & Others	establishment of RNA localization	(36/1152)	(186/14663)	2.0065e-05
CoV & Others	response to oxygen levels	(55/1152)	(349/14663)	2.74015e-05
CoV & Others	protein N-linked glycosylation	(20/1152)	(73/14663)	2.92926e-05
CoV & Others	inner mitochondrial membrane organization	(13/1152)	(33/14663)	2.92926e-05
CoV & Others	viral life cycle	(52/1152)	(326/14663)	3.72806e-05
CoV & Others	import into nucleus	(30/1152)	(147/14663)	5.53777e-05
CoV & Others	myeloid leukocyte mediated immunity	(72/1152)	(519/14663)	7.34137e-05
CoV & Others	vesicle docking involved in exocytosis	(14/1152)	(41/14663)	7.83134e-05
CoV & Others	gene silencing	(34/1152)	(182/14663)	8.9572e-05
CoV & Others	glycosylation	(40/1152)	(232/14663)	9.50047e-05
CoV & Others	regulation of protein stability	(44/1152)	(267/14663)	0.000102886
CoV & Others	protein targeting	(60/1152)	(411/14663)	0.000103373
CoV & Others	protein refolding	(10/1152)	(22/14663)	0.000116881
CoV & Others	regulation of cellular amide metabolic process	(57/1152)	(385/14663)	0.000116881
CoV & Others	protein sumoylation	(19/1152)	(74/14663)	0.000144635
CoV & Others	viral translational termination-reinitiation	(5/1152)	(5/14663)	0.000145801
CoV & Others	mRNA transport	(28/1152)	(140/14663)	0.000171514
CoV & Others	protein localization to membrane	(80/1152)	(612/14663)	0.0001831
CoV & Others	regulation of cell cycle G2/M phase transition	(36/1152)	(205/14663)	0.00018348
CoV & Others	COPII-coated vesicle budding	(18/1152)	(69/14663)	0.000196386
CoV & Others	protein insertion into mitochondrial inner membrane	(7/1152)	(11/14663)	0.000212144
CoV & Others	mRNA export from nucleus	(23/1152)	(105/14663)	0.000246282
CoV & Others	small molecule metabolic process	(182/1152)	(1705/14663)	0.000276702
CoV & Others	process utilizing autophagic mechanism	(67/1152)	(492/14663)	0.000276702
CoV & Others	microtubule nucleation	(11/1152)	(29/14663)	0.000280329
CoV & Others	peptidyl-proline modification	(15/1152)	(52/14663)	0.0003079
CoV & Others	RNA localization	(37/1152)	(219/14663)	0.000319028
CoV & Others	positive regulation of cellular amide metabolic process	(28/1152)	(146/14663)	0.000362653
CoV & Others	protein modification by small protein conjugation or removal	(119/1152)	(1028/14663)	0.000375764
CoV & Others	vesicle budding from membrane	(22/1152)	(101/14663)	0.000403503
CoV & Others	protein insertion into membrane	(18/1152)	(73/14663)	0.000419323
CoV & Others	regulation of response to stress	(138/1152)	(1235/14663)	0.000419323
CoV & Others	ATP metabolic process	(41/1152)	(257/14663)	0.000419323
CoV & Others	retrograde transport, endosome to Golgi	(19/1152)	(80/14663)	0.000419323
CoV & Others	regulation of cellular response to stress	(79/1152)	(618/14663)	0.000419323
CoV & Others	nuclear pore organization	(7/1152)	(12/14663)	0.000419323
CoV & Others	regulation of mRNA catabolic process	(34/1152)	(197/14663)	0.000428691
CoV & Others	protein localization to mitochondrion	(27/1152)	(140/14663)	0.00043397
CoV & Others	regulation of apoptotic signaling pathway	(47/1152)	(312/14663)	0.000454041
CoV & Others	cytoplasmic translation	(21/1152)	(95/14663)	0.000465559
CoV & Others	exocytic process	(18/1152)	(74/14663)	0.000479228
CoV & Others	protein insertion into ER membrane by stop-transfer membrane-anchor sequence	(6/1152)	(9/14663)	0.0006286
CoV & Others	post-translational protein modification	(50/1152)	(344/14663)	0.000632236
CoV & Others	macroautophagy	(44/1152)	(289/14663)	0.000632236
CoV & Others	attachment of GPI anchor to protein	(5/1152)	(6/14663)	0.000645911
CoV & Others	myeloid leukocyte activation	(78/1152)	(617/14663)	0.000658
CoV & Others	endoplasmic reticulum unfolded protein response	(24/1152)	(121/14663)	0.000760484
CoV & Others	positive regulation by host of viral process	(7/1152)	(13/14663)	0.000774712
CoV & Others	regulation of hematopoietic stem cell differentiation	(17/1152)	(70/14663)	0.00080316
CoV & Others	protein modification by small protein conjugation	(101/1152)	(861/14663)	0.000933261
CoV & Others	leukocyte mediated immunity	(88/1152)	(726/14663)	0.000938388
CoV & Others	positive regulation of proteolysis involved in cellular protein catabolic process	(24/1152)	(123/14663)	0.000975567
CoV & Others	proteolysis	(170/1152)	(1615/14663)	0.00104654
CoV & Others	nucleotide phosphorylation	(24/1152)	(124/14663)	0.00110596
CoV & Others	amyloid fibril formation	(9/1152)	(23/14663)	0.00118785
CoV & Others	cell cycle G2/M phase transition	(40/1152)	(261/14663)	0.00119382
CoV & Others	viral translation	(7/1152)	(14/14663)	0.00135329
CoV & Others	regulation of transcription from RNA polymerase II promoter in response to hypoxia	(17/1152)	(73/14663)	0.00135329
CoV & Others	nucleobase-containing compound transport	(37/1152)	(236/14663)	0.00138793
CoV & Others	regulation of protein localization	(95/1152)	(808/14663)	0.00140021
CoV & Others	regulation of intracellular transport	(46/1152)	(319/14663)	0.00147554
CoV & Others	regulation of carbohydrate catabolic process	(18/1152)	(81/14663)	0.00153823
CoV & Others	vacuole organization	(28/1152)	(160/14663)	0.00162431
CoV & Others	cellular homeostasis	(99/1152)	(855/14663)	0.0017169
CoV & Others	ncRNA metabolic process	(57/1152)	(427/14663)	0.00177113
CoV & Others	hematopoietic stem cell differentiation	(18/1152)	(82/14663)	0.00177113
CoV & Others	retrograde vesicle-mediated transport, Golgi to endoplasmic reticulum	(18/1152)	(82/14663)	0.00177113
CoV & Others	negative regulation of apoptotic signaling pathway	(33/1152)	(204/14663)	0.00179702
CoV & Others	organic acid metabolic process	(109/1152)	(965/14663)	0.0019488
CoV & Others	nucleus organization	(22/1152)	(114/14663)	0.0022073
CoV & Others	generation of precursor metabolites and energy	(60/1152)	(461/14663)	0.00228377
CoV & Others	protein stabilization	(29/1152)	(172/14663)	0.00228377
CoV & Others	microtubule anchoring	(9/1152)	(25/14663)	0.00229278
CoV & Others	carbohydrate catabolic process	(30/1152)	(181/14663)	0.00236034
CoV & Others	mitochondrial translation	(24/1152)	(131/14663)	0.00243462
CoV & Others	protein peptidyl-prolyl isomerization	(11/1152)	(37/14663)	0.00269375
CoV & Others	ribonucleoprotein complex subunit organization	(30/1152)	(183/14663)	0.00285062
CoV & Others	pyruvate metabolic process	(25/1152)	(141/14663)	0.00297523
CoV & Others	regulation of DNA-templated transcription in response to stress	(21/1152)	(109/14663)	0.00311343
CoV & Others	protein hydroxylation	(9/1152)	(26/14663)	0.00311343
CoV & Others	regulation of cytoplasmic transport	(9/1152)	(26/14663)	0.00311343
CoV & Others	positive regulation of proteasomal ubiquitin-dependent protein catabolic process	(18/1152)	(86/14663)	0.00312757
CoV & Others	antigen processing and presentation of peptide antigen via MHC class I	(19/1152)	(94/14663)	0.003307
CoV & Others	nuclear envelope organization	(13/1152)	(51/14663)	0.00348085
CoV & Others	mitochondrial transport	(36/1152)	(239/14663)	0.00348184
CoV & Others	protein-containing complex localization	(38/1152)	(259/14663)	0.00398035
CoV & Others	positive regulation of early endosome to late endosome transport	(5/1152)	(8/14663)	0.00404037
CoV & Others	positive regulation of protein metabolic process	(148/1152)	(1416/14663)	0.00416783
CoV & Others	vesicle-mediated transport between endosomal compartments	(11/1152)	(39/14663)	0.00423788
CoV & Others	NADH dehydrogenase complex assembly	(14/1152)	(59/14663)	0.00428167
CoV & Others	vesicle-mediated transport to the plasma membrane	(17/1152)	(81/14663)	0.00443476
CoV & Others	protein phosphopantetheinylation	(41/1152)	(289/14663)	0.00451543
CoV & Others	positive regulation of protein modification by small protein conjugation or removal	(23/1152)	(129/14663)	0.00468123
CoV & Others	transition metal ion homeostasis	(23/1152)	(129/14663)	0.00468123
CoV & Others	apoptotic signaling pathway	(66/1152)	(536/14663)	0.00469655
CoV & Others	positive regulation of translation	(22/1152)	(121/14663)	0.00475461
CoV & Others	nucleoside diphosphate metabolic process	(25/1152)	(146/14663)	0.00475461
CoV & Others	regulation of early endosome to late endosome transport	(7/1152)	(17/14663)	0.00489223
CoV & Others	regulation of extrinsic apoptotic signaling pathway via death domain receptors	(13/1152)	(53/14663)	0.00489223
CoV & Others	negative regulation of hematopoietic stem cell differentiation	(4/1152)	(5/14663)	0.0049279
CoV & Others	antigen processing and presentation	(33/1152)	(217/14663)	0.00502362
CoV & Others	biological process involved in interaction with host	(32/1152)	(208/14663)	0.00502362
CoV & Others	modulation by host of viral process	(9/1152)	(28/14663)	0.00529298
CoV & Others	regulation of generation of precursor metabolites and energy	(24/1152)	(139/14663)	0.00538916
CoV & Others	cellular component disassembly	(64/1152)	(520/14663)	0.00565125
CoV & Others	regulation of macroautophagy	(25/1152)	(148/14663)	0.00565544
CoV & Others	positive regulation of ATPase activity	(13/1152)	(54/14663)	0.00574662
CoV & Others	positive regulation of proteolysis	(46/1152)	(342/14663)	0.00600942
CoV & Others	antigen processing and presentation of exogenous peptide antigen via MHC class I	(16/1152)	(76/14663)	0.00600942
CoV & Others	cell activation involved in immune response	(79/1152)	(677/14663)	0.00600942
CoV & Others	protein deglycosylation	(8/1152)	(23/14663)	0.00624444
CoV & Others	establishment or maintenance of cell polarity	(30/1152)	(193/14663)	0.00624444
CoV & Others	regulation of cellular protein localization	(63/1152)	(514/14663)	0.00677547
CoV & Others	protein demannosylation	(7/1152)	(18/14663)	0.00682647
CoV & Others	extrinsic apoptotic signaling pathway via death domain receptors	(16/1152)	(77/14663)	0.00682647
CoV & Others	establishment of cell polarity	(22/1152)	(125/14663)	0.00693863
CoV & Others	negative regulation of signaling	(130/1152)	(1236/14663)	0.00718439
CoV & Others	peptidyl-lysine hydroxylation	(5/1152)	(9/14663)	0.00718439
CoV & Others	regulation of mRNA binding	(5/1152)	(9/14663)	0.00718439
CoV & Others	cellular transition metal ion homeostasis	(20/1152)	(109/14663)	0.0072056
CoV & Others	positive regulation of ubiquitin-dependent protein catabolic process	(19/1152)	(101/14663)	0.00724122
CoV & Others	mitochondrial gene expression	(26/1152)	(160/14663)	0.00741812
CoV & Others	IRE1-mediated unfolded protein response	(14/1152)	(63/14663)	0.00755262
CoV & Others	amyloid precursor protein metabolic process	(14/1152)	(64/14663)	0.00893808
CoV & Others	endosomal transport	(32/1152)	(216/14663)	0.00896616
CoV & Others	ciliary basal body-plasma membrane docking	(17/1152)	(87/14663)	0.0091277
CoV & Others	cytoplasmic microtubule organization	(13/1152)	(57/14663)	0.00918588
CoV & Others	entry into host	(24/1152)	(145/14663)	0.00918588
CoV & Others	protein localization to plasma membrane	(36/1152)	(254/14663)	0.00937389
CoV & Others	cellular response to increased oxygen levels	(6/1152)	(14/14663)	0.00959971
CoV & Others	viral gene expression	(29/1152)	(190/14663)	0.00979051
SARS-CoV-2	nucleotide phosphorylation	(11/180)	(124/14663)	0.000902133

## Sheet: GO_BP3
Abbre	Description	GeneRatio	BgRatio	ADJ_pvalue
EBOV	vesicle cytoskeletal trafficking	(3/12)	(63/14663)	0.00304126
EBOV	synaptic vesicle cytoskeletal transport	(2/12)	(19/14663)	0.00979319
HAdV	muscle cell differentiation	(6/24)	(296/14663)	0.00620786
HAdV	muscle structure development	(7/24)	(524/14663)	0.00709624
HIV-1	single stranded viral RNA replication via double stranded DNA intermediate	(7/174)	(17/14663)	1.40996e-06
HIV-1	lymphocyte activation	(28/174)	(636/14663)	2.41633e-06
HIV-1	negative regulation of single stranded viral RNA replication via double stranded DNA intermediate	(6/174)	(14/14663)	6.46718e-06
HIV-1	positive regulation of leukocyte cell-cell adhesion	(16/174)	(223/14663)	6.47172e-06
HIV-1	positive regulation of cell-cell adhesion	(17/174)	(263/14663)	8.34658e-06
HIV-1	leukocyte cell-cell adhesion	(19/174)	(337/14663)	8.78631e-06
HIV-1	mononuclear cell differentiation	(20/174)	(384/14663)	1.17257e-05
HIV-1	positive regulation of interleukin-2 production	(7/174)	(29/14663)	1.25256e-05
HIV-1	biological process involved in symbiotic interaction	(32/174)	(929/14663)	1.25256e-05
HIV-1	DNA cytosine deamination	(5/174)	(10/14663)	1.45613e-05
HIV-1	regulation of cell adhesion	(26/174)	(668/14663)	1.86352e-05
HIV-1	T cell differentiation	(15/174)	(228/14663)	1.86352e-05
HIV-1	regulation of cell-cell adhesion	(19/174)	(401/14663)	5.30026e-05
HIV-1	positive regulation of cell adhesion	(19/174)	(404/14663)	5.30026e-05
HIV-1	viral life cycle	(17/174)	(326/14663)	5.30026e-05
HIV-1	leukocyte differentiation	(21/174)	(490/14663)	5.30026e-05
HIV-1	interleukin-2 production	(8/174)	(58/14663)	5.30026e-05
HIV-1	regulation of T cell activation	(16/174)	(306/14663)	9.23506e-05
HIV-1	cell activation	(36/174)	(1301/14663)	0.000140467
HIV-1	T cell activation	(19/174)	(442/14663)	0.000146968
HIV-1	immune system development	(28/174)	(878/14663)	0.000167589
HIV-1	DNA dealkylation	(6/174)	(33/14663)	0.000228254
HIV-1	pyrimidine-containing compound catabolic process	(6/174)	(36/14663)	0.000361908
HIV-1	ubiquitin-dependent protein catabolic process via the multivesicular body sorting pathway	(5/174)	(22/14663)	0.000447792
HIV-1	positive regulation of cell activation	(15/174)	(314/14663)	0.000447792
HIV-1	chromosome organization	(30/174)	(1054/14663)	0.000519858
HIV-1	regulation of lymphocyte activation	(17/174)	(405/14663)	0.000531222
HIV-1	cell-cell adhesion	(25/174)	(794/14663)	0.000582587
HIV-1	positive regulation of alpha-beta T cell activation	(7/174)	(62/14663)	0.000614821
HIV-1	regulation of biological process involved in symbiotic interaction	(11/174)	(187/14663)	0.000990156
HIV-1	positive regulation of lymphocyte differentiation	(8/174)	(95/14663)	0.00112499
HIV-1	regulation of organelle organization	(29/174)	(1054/14663)	0.00112499
HIV-1	DNA metabolic process	(25/174)	(840/14663)	0.0012386
HIV-1	regulation of defense response to virus by virus	(5/174)	(29/14663)	0.00129893
HIV-1	regulation of cellular component biogenesis	(25/174)	(853/14663)	0.00153011
HIV-1	regulation of T cell differentiation	(9/174)	(136/14663)	0.00199606
HIV-1	regulation of cell activation	(18/174)	(516/14663)	0.00231614
HIV-1	alpha-beta T cell activation	(9/174)	(140/14663)	0.00234898
HIV-1	regulation of CD8-positive, alpha-beta T cell differentiation	(3/174)	(7/14663)	0.00285817
HIV-1	positive regulation of hemopoiesis	(9/174)	(145/14663)	0.00291925
HIV-1	T cell proliferation	(10/174)	(181/14663)	0.0029889
HIV-1	lymphocyte costimulation	(6/174)	(58/14663)	0.00303027
HIV-1	biological adhesion	(32/174)	(1318/14663)	0.00339876
HIV-1	regulation of CD4-positive, alpha-beta T cell activation	(6/174)	(62/14663)	0.00427308
HIV-1	chromatin organization	(20/174)	(653/14663)	0.00445935
HIV-1	cell cycle	(37/174)	(1683/14663)	0.00608674
HIV-1	covalent chromatin modification	(15/174)	(419/14663)	0.00608674
HIV-1	T cell selection	(5/174)	(43/14663)	0.00623201
HIV-1	T cell differentiation in thymus	(6/174)	(68/14663)	0.00630485
HIV-1	cell population proliferation	(37/174)	(1715/14663)	0.00845933
HIV-1	regulation of chromosome organization	(11/174)	(253/14663)	0.00881605
HIV-1	heterochromatin organization	(5/174)	(47/14663)	0.00887541
HIV-1	positive regulation of alpha-beta T cell differentiation	(5/174)	(47/14663)	0.00887541
HIV-1	positive regulation of immune system process	(23/174)	(867/14663)	0.00927452
HIV-1	regulation of DNA methylation-dependent heterochromatin assembly	(3/174)	(11/14663)	0.00931814
HIV-1	regulation of viral life cycle	(8/174)	(140/14663)	0.00962351
HPV-16	protein modification by small protein conjugation	(37/78)	(861/14663)	3.64024e-22
HPV-16	protein modification by small protein conjugation or removal	(38/78)	(1028/14663)	7.04768e-21
HPV-16	post-translational protein modification	(17/78)	(344/14663)	8.56191e-10
HPV-16	histone H2A-K119 monoubiquitination	(5/78)	(8/14663)	5.82267e-08
HPV-16	G0 to G1 transition	(6/78)	(41/14663)	1.35603e-05
HPV-16	protein monoubiquitination	(6/78)	(60/14663)	9.29109e-05
HPV-16	negative regulation of transcription by RNA polymerase II	(15/78)	(828/14663)	0.0026401
HPV-16	negative regulation of nucleobase-containing compound metabolic process	(19/78)	(1342/14663)	0.00541309
HPV-16	covalent chromatin modification	(10/78)	(419/14663)	0.00626739
HRSV	transcription initiation from RNA polymerase II promoter	(6/13)	(173/14663)	2.41739e-06
HRSV	positive regulation of transcription initiation from RNA polymerase II promoter	(3/13)	(25/14663)	0.000251758
H1N1	cornification	(14/332)	(104/14663)	0.000273137
KSHV	peptidyl-arginine N-methylation	(4/117)	(11/14663)	0.00229019
SARS-CoV-2	nucleotide phosphorylation	(11/180)	(124/14663)	0.000902133
VACV	response to chemokine	(8/57)	(92/14663)	1.98253e-06
VACV	inflammatory response	(16/57)	(662/14663)	1.98253e-06
VACV	neutrophil chemotaxis	(8/57)	(98/14663)	1.98253e-06
VACV	cellular response to molecule of bacterial origin	(9/57)	(192/14663)	1.29399e-05
VACV	myeloid leukocyte migration	(9/57)	(204/14663)	1.6346e-05
VACV	cell chemotaxis	(10/57)	(281/14663)	1.75762e-05
VACV	response to molecule of bacterial origin	(10/57)	(319/14663)	4.74624e-05
VACV	leukocyte migration	(11/57)	(422/14663)	6.64641e-05
VACV	positive regulation of interleukin-6 production	(6/57)	(79/14663)	6.64641e-05
VACV	ERK1 and ERK2 cascade	(9/57)	(284/14663)	0.000142043
VACV	defense response	(19/57)	(1511/14663)	0.000205364
VACV	taxis	(12/57)	(591/14663)	0.000205364
VACV	positive regulation of chemokine production	(5/57)	(58/14663)	0.000255375
VACV	monocyte chemotaxis	(5/57)	(63/14663)	0.000365676
VACV	positive regulation of chemokine (C-X-C motif) ligand 2 production	(3/57)	(10/14663)	0.000518557
VACV	positive regulation of ERK1 and ERK2 cascade	(7/57)	(189/14663)	0.000611172
VACV	positive regulation of nitric oxide metabolic process	(4/57)	(34/14663)	0.000612014
VACV	response to bacterium	(11/57)	(564/14663)	0.000612014
VACV	response to biotic stimulus	(17/57)	(1356/14663)	0.000612014
VACV	positive regulation of tumor necrosis factor superfamily cytokine production	(5/57)	(78/14663)	0.000767807
VACV	cytokine production involved in inflammatory response	(4/57)	(45/14663)	0.00142884
VACV	regulation of MAPK cascade	(11/57)	(636/14663)	0.00142884
VACV	MHC class II biosynthetic process	(3/57)	(17/14663)	0.00180138
VACV	regulation of myeloid leukocyte differentiation	(5/57)	(107/14663)	0.00271401
VACV	positive regulation of cytokine production involved in inflammatory response	(3/57)	(20/14663)	0.00272085
VACV	mononuclear cell migration	(6/57)	(177/14663)	0.00272085
VACV	MAPK cascade	(12/57)	(831/14663)	0.00284329
VACV	lipopolysaccharide-mediated signaling pathway	(4/57)	(57/14663)	0.00284329
VACV	response to interferon-gamma	(6/57)	(181/14663)	0.00284329
VACV	regulation of osteoclast differentiation	(4/57)	(58/14663)	0.0029025
VACV	positive regulation of hydrolase activity	(11/57)	(709/14663)	0.0029025
VACV	lymphocyte chemotaxis	(4/57)	(59/14663)	0.00293882
VACV	positive regulation of molecular function	(17/57)	(1601/14663)	0.00293882
VACV	positive regulation of MAPK cascade	(9/57)	(479/14663)	0.00314978
VACV	cytokine-mediated signaling pathway	(11/57)	(728/14663)	0.00335059
VACV	regulation of leukocyte migration	(6/57)	(194/14663)	0.00344936
VACV	positive regulation of protein localization to membrane	(5/57)	(121/14663)	0.00344936
VACV	cell migration	(15/57)	(1329/14663)	0.00381644
VACV	defense response to other organism	(13/57)	(1028/14663)	0.00383259
VACV	positive regulation of cytokine production	(8/57)	(395/14663)	0.00409142
VACV	negative regulation of leukocyte adhesion to vascular endothelial cell	(2/57)	(5/14663)	0.00439861
VACV	regulation of leukocyte adhesion to vascular endothelial cell	(3/57)	(27/14663)	0.00446677
VACV	positive regulation of intracellular signal transduction	(12/57)	(912/14663)	0.00469888
VACV	positive regulation of establishment of protein localization	(7/57)	(304/14663)	0.00472119
VACV	response to cytokine	(13/57)	(1071/14663)	0.00507701
VACV	regulation of MyD88-independent toll-like receptor signaling pathway	(2/57)	(6/14663)	0.00571829
VACV	regulation of potassium ion import	(2/57)	(6/14663)	0.00571829
VACV	response to lipid	(11/57)	(809/14663)	0.00605201
VACV	positive regulation of JNK cascade	(4/57)	(80/14663)	0.00643956
VACV	activation of cysteine-type endopeptidase activity involved in apoptotic process	(4/57)	(83/14663)	0.00676559
VACV	positive regulation of catalytic activity	(14/57)	(1283/14663)	0.00676559
VACV	MyD88-dependent toll-like receptor signaling pathway	(3/57)	(34/14663)	0.00676559
VACV	interleukin-23 production	(2/57)	(7/14663)	0.00676559
VACV	interleukin-17 production	(3/57)	(35/14663)	0.00713448
VACV	positive regulation of NF-kappaB transcription factor activity	(5/57)	(156/14663)	0.00722823
VACV	positive regulation of B cell proliferation	(3/57)	(36/14663)	0.00745926
VACV	astrocyte development	(3/57)	(38/14663)	0.0085429
VACV	stress-activated protein kinase signaling cascade	(6/57)	(255/14663)	0.00890766
VACV	regulation of stress-activated protein kinase signaling cascade	(5/57)	(167/14663)	0.00914877
VACV	positive regulation of ion transport	(9/57)	(603/14663)	0.00940272
VACV	positive regulation of interleukin-12 production	(3/57)	(40/14663)	0.00947073
VACV	negative regulation of leukocyte migration	(3/57)	(41/14663)	0.00983485
ZIKV	ATP synthesis coupled electron transport	(10/81)	(82/14663)	2.08217e-08
ZIKV	mitochondrial electron transport, NADH to ubiquinone	(8/81)	(44/14663)	2.78166e-08
ZIKV	mitochondrial respiratory chain complex assembly	(10/81)	(94/14663)	2.78166e-08
ZIKV	ATP metabolic process	(11/81)	(257/14663)	1.58753e-05
ZIKV	mitochondrion organization	(11/81)	(488/14663)	0.0055481
ZIKV	RNA processing	(15/81)	(872/14663)	0.0055481

## Sheet: Sub-cellular_localization
Category	Description	GeneRatio	BgRatio	ADJ_pvalue
Pan_excl_CoV	Microtubules	(5/35)	(240/10878)	0.0161121
Pan	Endoplasmic reticulum	(5/22)	(394/10878)	0.00864708
CoV & Others	Mitochondria	(128/980)	(973/10878)	0.000118122
CoV & Others	Endoplasmic reticulum	(57/980)	(394/10878)	0.0028474
CoV & Others	Golgi apparatus	(101/980)	(873/10878)	0.0401442
SARS-CoV-2 & MERS-CoV	Golgi apparatus	(3/6)	(873/10878)	0.0326981
SARS-CoV-2 & MERS-CoV	Rods and Rings	(1/6)	(17/10878)	0.0326981
SARS-CoV-2 & SARS-CoV-1	Golgi apparatus	(16/87)	(873/10878)	0.024435

## Sheet: Immune-related_process
Category	Description	GeneRatio	BgRatio	ADJ_pvalue
Pan	Antigen Presentation- Folding, assembly and peptide loading of class I MHC	(3/15)	(22/4261)	0.00318653
Pan	Antigen Processing and Presentation	(4/15)	(129/4261)	0.0257565
CoV & Others	Innate Immune System	(239/354)	(2393/4261)	0.000543604
